# Supplementary material for: Colorectal cancer cell-derived microvesicles are enriched in cell cycle-related mRNAs that promote proliferation of endothelial cells
Source: BMC Genomics. 2009 Nov 25;10:556. doi: 10.1186/1471-2164-10-556 (PMC2788585; doi:10.1186/1471-2164-10-556)
Supplement: Additional file 2 — mRNAs identified as present in microvesicles and cells. The table shows mRNAs identified as present in (A) SW480 cell-derived microvesicles and (B) SW480 cells using the Gaussian mixture modeling method. [file 1471-2164-10-556-S2.XLSX]

## Sheet: Additional file 2A
Additional file 2. mRNAs identified as present in microvesicles (A) and cells (B)
IlluminaProbeID	Entrez	RefSeq	Symbol	Description
ILMN_1343289	6203	NM_001013.3	RPS9	ribosomal protein S9 (RPS9), mRNA.
ILMN_1343292	7280	NM_001069.2	TUBB2A	tubulin, beta 2A (TUBB2A), mRNA.
ILMN_1651228	6234	NM_001031.4	RPS28	ribosomal protein S28 (RPS28), mRNA.
ILMN_1651229	9670	NM_014652.2	IPO13	importin 13 (IPO13), mRNA.
ILMN_1651232	653113	XR_016352.1	LOC653113	PREDICTED: hypothetical LOC653113 (LOC653113), mRNA.
ILMN_1651237	81620	NM_030928.2	CDT1	chromatin licensing and DNA replication factor 1 (CDT1), mRNA.
ILMN_1651254	4026	NM_005578.2	LPP	LIM domain containing preferred translocation partner in lipoma (LPP), mRNA.
ILMN_1651262	3182	NM_004499.3	HNRPAB	heterogeneous nuclear ribonucleoprotein A/B (HNRPAB), transcript variant 2, mRNA.
ILMN_1651278	79753	NM_024700.2	SNIP1	Smad nuclear interacting protein 1 (SNIP1), mRNA.
ILMN_1651296	143666	XM_001127524.1	LOC143666	PREDICTED: hypothetical protein LOC143666 (LOC143666), mRNA.
ILMN_1651336	23417	NM_012213.2	MLYCD	malonyl-CoA decarboxylase (MLYCD), nuclear gene encoding mitochondrial protein, mRNA.
ILMN_1651346	353376	NM_021649.3	TICAM2	toll-like receptor adaptor molecule 2 (TICAM2), mRNA.
ILMN_1651358	3046	NM_005330.3	HBE1	hemoglobin, epsilon 1 (HBE1), mRNA.
ILMN_1651364	84105	NM_032151.3	PCBD2	pterin-4 alpha-carbinolamine dehydratase/dimerization cofactor of hepatocyte nuclear factor 1 alpha (TCF1) 2 (PCBD2), mRNA.
ILMN_1651375	23299	NM_001003800.1	BICD2	bicaudal D homolog 2 (Drosophila) (BICD2), transcript variant 1, mRNA.
ILMN_1651378	550	NM_181575.3	AUP1	ancient ubiquitous protein 1 (AUP1), mRNA.
ILMN_1651385	9927	NM_014874.2	MFN2	mitofusin 2 (MFN2), nuclear gene encoding mitochondrial protein, mRNA.
ILMN_1651399	8065	NM_003478.3	CUL5	cullin 5 (CUL5), mRNA.
ILMN_1651405	65980	NM_023924.3	BRD9	bromodomain containing 9 (BRD9), transcript variant 1, mRNA.
ILMN_1651406	26472	NM_138689.2	PPP1R14B	protein phosphatase 1, regulatory (inhibitor) subunit 14B (PPP1R14B), mRNA.
ILMN_1651415	91319	NM_198440.2	DERL3	Der1-like domain family, member 3 (DERL3), transcript variant 1, mRNA.
ILMN_1651429	140606	NM_080430.2	SELM	selenoprotein M (SELM), mRNA.
ILMN_1651433	1633	NM_000788.1	DCK	deoxycytidine kinase (DCK), mRNA.
ILMN_1651438	161882	NM_153813.2	ZFPM1	zinc finger protein, multitype 1 (ZFPM1), mRNA.
ILMN_1651461	51155	NM_001002033.1	HN1	hematological and neurological expressed 1 (HN1), transcript variant 3, mRNA.
ILMN_1651492	7482	NM_024494.1	WNT2B	wingless-type MMTV integration site family, member 2B (WNT2B), transcript variant WNT-2B2, mRNA.
ILMN_1651496	3017	NM_138720.1	HIST1H2BD	histone cluster 1, H2bd (HIST1H2BD), transcript variant 2, mRNA.
ILMN_1651498	10912	NM_006705.2	GADD45G	growth arrest and DNA-damage-inducible, gamma (GADD45G), mRNA.
ILMN_1651504	8603	NM_003704.3	C4orf8	chromosome 4 open reading frame 8 (C4orf8), mRNA.
ILMN_1651513	23517	NM_015360.3	SKIV2L2	superkiller viralicidic activity 2-like 2 (S. cerevisiae) (SKIV2L2), mRNA.
ILMN_1651517	643431	XM_928128.1	LOC643431	PREDICTED: similar to Keratin, type II cytoskeletal 8 (Cytokeratin-8) (CK-8) (Keraton-8) (K8) (LOC643431), mRNA.
ILMN_1651538	9253	NM_004756.3	NUMBL	numb homolog (Drosophila)-like (NUMBL), mRNA.
ILMN_1651544	55869	NM_018486.1	HDAC8	histone deacetylase 8 (HDAC8), mRNA.
ILMN_1651557	143888	NM_153705.4	KDELC2	KDEL (Lys-Asp-Glu-Leu) containing 2 (KDELC2), mRNA.
ILMN_1651568	56667	NM_033049.2	MUC13	mucin 13, cell surface associated (MUC13), mRNA.
ILMN_1651610	730525	XM_001126202.1	LOC730525	PREDICTED: hypothetical protein LOC730525 (LOC730525), mRNA.
ILMN_1651611	3949	NM_000527.2	LDLR	low density lipoprotein receptor (familial hypercholesterolemia) (LDLR), mRNA.
ILMN_1651628	54536	NM_019053.3	EXOC6	exocyst complex component 6 (EXOC6), transcript variant 1, mRNA.
ILMN_1651642	221914	NM_152742.1	GPC2	glypican 2 (GPC2), mRNA.
ILMN_1651651	442132	XM_942169.2	LOC442132	PREDICTED: similar to hypothetical protein FLJ36144 (LOC442132), mRNA.
ILMN_1651661	650111	XM_939204.1	LOC650111	PREDICTED: similar to SHC transforming protein 1 (SH2 domain protein C1) (Src homology 2 domain containing transforming protein C1) (LOC650111), mRNA.
ILMN_1651680	649150	XR_019269.1	LOC649150	PREDICTED: similar to eukaryotic translation elongation factor 1 alpha 2 (LOC649150), mRNA.
ILMN_1651684	9786	NM_014749.2	KIAA0586	KIAA0586 (KIAA0586), mRNA.
ILMN_1651692	6793	NM_005990.3	STK10	serine/threonine kinase 10 (STK10), mRNA.
ILMN_1651694	646630	XM_929572.2	LOC646630	PREDICTED: similar to Coiled-coil-helix-coiled-coil-helix domain-containing protein 2 (HCV NS2 trans-regulated protein) (NS2TP) (LOC646630), mRNA.
ILMN_1651710	115811	NM_138451.1	IQCD	IQ motif containing D (IQCD), mRNA.
ILMN_1651719	8720	NM_003791.2	MBTPS1	membrane-bound transcription factor peptidase, site 1 (MBTPS1), mRNA.
ILMN_1651735	10618	NM_006464.2	TGOLN2	trans-golgi network protein 2 (TGOLN2), mRNA.
ILMN_1651745	84866	NM_032780.2	TMEM25	transmembrane protein 25 (TMEM25), mRNA.
ILMN_1651767	57591	NM_020831.3	MKL1	megakaryoblastic leukemia (translocation) 1 (MKL1), mRNA.
ILMN_1651769	9765	NM_014733.2	ZFYVE16	zinc finger, FYVE domain containing 16 (ZFYVE16), mRNA.
ILMN_1651776	29109	NM_013241.2	FHOD1	formin homology 2 domain containing 1 (FHOD1), mRNA.
ILMN_1651788	4296	NM_002419.3	MAP3K11	mitogen-activated protein kinase kinase kinase 11 (MAP3K11), mRNA.
ILMN_1651799	54407	NM_018976.3	SLC38A2	solute carrier family 38, member 2 (SLC38A2), mRNA.
ILMN_1651819	63917	NM_022087.2	GALNT11	UDP-N-acetyl-alpha-D-galactosamine:polypeptide N-acetylgalactosaminyltransferase 11 (GalNAc-T11) (GALNT11), mRNA.
ILMN_1651828	7203	NM_001008800.1	CCT3	chaperonin containing TCP1, subunit 3 (gamma) (CCT3), transcript variant 3, mRNA.
ILMN_1651832	10938	NM_006795.2	EHD1	EH-domain containing 1 (EHD1), mRNA.
ILMN_1651843	54921	NM_001040144.1	CTF8	chromosome transmission fidelity factor 8 homolog (S. cerevisiae) (CTF8), transcript variant 2, mRNA.
ILMN_1651850	6217	NM_001020.4	RPS16	ribosomal protein S16 (RPS16), mRNA.
ILMN_1651872	29914	NM_013319.1	UBIAD1	UbiA prenyltransferase domain containing 1 (UBIAD1), mRNA.
ILMN_1651899	653314	NM_001080544.2	LOC653314	similar to ribosomal protein L19 (LOC653314), mRNA.
ILMN_1651902	387496	NM_206827.1	RASL11A	RAS-like, family 11, member A (RASL11A), mRNA.
ILMN_1651915	649723	XM_943871.1	LOC649723	PREDICTED: hypothetical LOC649723 (LOC649723), mRNA.
ILMN_1651936	387893	NM_020382.3	SETD8	SET domain containing (lysine methyltransferase) 8 (SETD8), mRNA.
ILMN_1651942	994	NM_021872.2	CDC25B	cell division cycle 25 homolog B (S. pombe) (CDC25B), transcript variant 3, mRNA.
ILMN_1651950	8460	NM_003596.2	TPST1	tyrosylprotein sulfotransferase 1 (TPST1), mRNA.
ILMN_1651964	10057	NM_001023587.1	ABCC5	ATP-binding cassette, sub-family C (CFTR/MRP), member 5 (ABCC5), transcript variant 2, mRNA.
ILMN_1651987	154467	NM_138493.2	C6orf129	chromosome 6 open reading frame 129 (C6orf129), mRNA.
ILMN_1652006	8243	NM_006306.2	SMC1A	structural maintenance of chromosomes 1A (SMC1A), mRNA.
ILMN_1652008	90417	NM_033286.1	C15orf23	chromosome 15 open reading frame 23 (C15orf23), mRNA.
ILMN_1652024	1456	NM_001031812.2	CSNK1G3	casein kinase 1, gamma 3 (CSNK1G3), transcript variant 2, mRNA.
ILMN_1652027	2550	NM_021905.1	GABBR1	gamma-aminobutyric acid (GABA) B receptor, 1 (GABBR1), transcript variant 4, mRNA.
ILMN_1652040	23510	NM_015353.1	KCTD2	potassium channel tetramerisation domain containing 2 (KCTD2), mRNA.
ILMN_1652073	653658	XM_939687.2	LOC653658	PREDICTED: similar to ribosomal protein S23 (LOC653658), mRNA.
ILMN_1652082	2000	NM_001421.2	ELF4	E74-like factor 4 (ets domain transcription factor) (ELF4), mRNA.
ILMN_1652085	10199	NM_005791.1	MPHOSPH10	M-phase phosphoprotein 10 (U3 small nucleolar ribonucleoprotein) (MPHOSPH10), mRNA.
ILMN_1652128	55788	NM_018368.2	LMBRD1	LMBR1 domain containing 1 (LMBRD1), mRNA.
ILMN_1652143	1871	NM_001949.2	E2F3	E2F transcription factor 3 (E2F3), mRNA.
ILMN_1652160	987	NM_006726.2	LRBA	LPS-responsive vesicle trafficking, beach and anchor containing (LRBA), mRNA.
ILMN_1652163	1856	NM_004422.2	DVL2	dishevelled, dsh homolog 2 (Drosophila) (DVL2), mRNA.
ILMN_1652207	1327	NM_001861.2	COX4I1	cytochrome c oxidase subunit IV isoform 1 (COX4I1), mRNA.
ILMN_1652209	731432	XM_001129619.1	LOC731432	PREDICTED: similar to Ribosome biogenesis protein BMS1 homolog (LOC731432), mRNA.
ILMN_1652215	649068	XM_938150.2	LOC649068	PREDICTED: similar to ubiquinol-cytochrome c reductase complex 7.2kDa protein isoform a (LOC649068), mRNA.
ILMN_1652223	29062	NM_014149.2	WDR91	WD repeat domain 91 (WDR91), mRNA.
ILMN_1652230	647361	XM_936430.2	LOC647361	PREDICTED: similar to 40S ribosomal protein S29 (LOC647361), mRNA.
ILMN_1652237	874	NM_001236.3	CBR3	carbonyl reductase 3 (CBR3), mRNA.
ILMN_1652242	643206	XM_931403.1	LOC643206	PREDICTED: hypothetical protein LOC643206 (LOC643206), mRNA.
ILMN_1652244	64208	NM_022361.3	POPDC3	popeye domain containing 3 (POPDC3), mRNA.
ILMN_1652246	23148	XM_001133202.1	KIAA0363	PREDICTED: KIAA0363 protein (KIAA0363), mRNA.
ILMN_1652309	123016	NM_198310.2	TTC8	tetratricopeptide repeat domain 8 (TTC8), transcript variant 3, mRNA.
ILMN_1652333	79672	NM_024619.2	FN3KRP	fructosamine-3-kinase-related protein (FN3KRP), mRNA.
ILMN_1652357	8050	NM_003477.1	PDHX	pyruvate dehydrogenase complex, component X (PDHX), mRNA.
ILMN_1652371	222223	NM_152748.2	KIAA1324L	KIAA1324-like (KIAA1324L), mRNA.
ILMN_1652379	8801	NM_003848.1	SUCLG2	succinate-CoA ligase, GDP-forming, beta subunit (SUCLG2), mRNA.
ILMN_1652389	91860	NM_001031733.2	CALML4	calmodulin-like 4 (CALML4), transcript variant 2, mRNA.
ILMN_1652390	2707	NM_024009.2	GJB3	gap junction protein, beta 3, 31kDa (GJB3), transcript variant 1, mRNA.
ILMN_1652394	5862	NM_002865.1	RAB2A	RAB2A, member RAS oncogene family (RAB2A), mRNA.
ILMN_1652407	23613	NM_183047.1	ZMYND8	zinc finger, MYND-type containing 8 (ZMYND8), transcript variant 1, mRNA.
ILMN_1652409	55812	NM_001040428.2	SPATA7	spermatogenesis associated 7 (SPATA7), transcript variant 2, mRNA.
ILMN_1652413	90226	NM_033199.3	UCN2	urocortin 2 (UCN2), mRNA.
ILMN_1652434	441024	NM_001004346.2	MTHFD2L	methylenetetrahydrofolate dehydrogenase (NADP+ dependent) 2-like (MTHFD2L), mRNA.
ILMN_1652444	92312	NM_001093725.1	MEX3A	mex-3 homolog A (C. elegans) (MEX3A), mRNA.
ILMN_1652445	5879	NM_018890.2	RAC1	ras-related C3 botulinum toxin substrate 1 (rho family, small GTP binding protein Rac1) (RAC1), transcript variant Rac1b, mRNA.
ILMN_1652459	654161	XM_944884.1	LOC654161	PREDICTED: similar to AAA-ATPase TOB3, transcript variant 2 (LOC654161), mRNA.
ILMN_1652472	673	NM_004333.3	BRAF	v-raf murine sarcoma viral oncogene homolog B1 (BRAF), mRNA.
ILMN_1652478	23420	NM_014287.3	NOMO1	NODAL modulator 1 (NOMO1), mRNA.
ILMN_1652486	80764	NM_030573.2	THAP7	THAP domain containing 7 (THAP7), transcript variant 1, mRNA.
ILMN_1652505	27301	NM_014481.2	APEX2	APEX nuclease (apurinic/apyrimidinic endonuclease) 2 (APEX2), nuclear gene encoding mitochondrial protein, mRNA.
ILMN_1652512	25966	NM_015500.1	C21orf25	chromosome 21 open reading frame 25 (C21orf25), transcript variant 1, mRNA.
ILMN_1652521	66036	NM_015458.3	MTMR9	myotubularin related protein 9 (MTMR9), mRNA.
ILMN_1652525	89853	NM_033446.1	FAM125B	family with sequence similarity 125, member B (FAM125B), transcript variant 1, mRNA.
ILMN_1652533	29797	NM_001029950.1	DKFZp434K191	hypothetical protein DKFZp434K191 (DKFZp434K191), mRNA.
ILMN_1652540	285613	NM_173828.3	RELL2	RELT-like 2 (RELL2), mRNA.
ILMN_1652569	164	NM_001030007.1	AP1G1	adaptor-related protein complex 1, gamma 1 subunit (AP1G1), transcript variant 1, mRNA.
ILMN_1652580	5424	NM_002691.1	POLD1	polymerase (DNA directed), delta 1, catalytic subunit 125kDa (POLD1), mRNA.
ILMN_1652594	79913	NM_024855.3	ACTR5	ARP5 actin-related protein 5 homolog (yeast) (ACTR5), mRNA.
ILMN_1652602	256329	NM_173573.1	C11orf35	chromosome 11 open reading frame 35 (C11orf35), mRNA.
ILMN_1652631	152007	NM_022343.2	C9orf19	chromosome 9 open reading frame 19 (C9orf19), mRNA.
ILMN_1652638	116064	XM_938862.2	LRRC58	PREDICTED: leucine rich repeat containing 58 (LRRC58), mRNA.
ILMN_1652642	6838	NM_006753.3	SURF6	surfeit 6 (SURF6), mRNA.
ILMN_1652647	3631	NM_004027.1	INPP4A	inositol polyphosphate-4-phosphatase, type I, 107kDa (INPP4A), transcript variant a, mRNA.
ILMN_1652675	730038	XM_001134271.1	LOC730038	PREDICTED: similar to dexamethasone-induced transcript (LOC730038), mRNA.
ILMN_1652686	10775	NM_006627.1	POP4	processing of precursor 4, ribonuclease P/MRP subunit (S. cerevisiae) (POP4), mRNA.
ILMN_1652716	90459	NM_153332.2	THEX1	three prime histone mRNA exonuclease 1 (THEX1), mRNA.
ILMN_1652722	9556	NM_004894.1	C14orf2	chromosome 14 open reading frame 2 (C14orf2), mRNA.
ILMN_1652735	5994	NM_000538.2	RFXAP	regulatory factor X-associated protein (RFXAP), mRNA.
ILMN_1652736	6197	NM_004586.2	RPS6KA3	ribosomal protein S6 kinase, 90kDa, polypeptide 3 (RPS6KA3), mRNA.
ILMN_1652748	285053	XM_208281.7	LOC285053	PREDICTED: similar to ribosomal protein L18a, transcript variant 1 (LOC285053), mRNA.
ILMN_1652749	2077	NM_006494.1	ERF	Ets2 repressor factor (ERF), mRNA.
ILMN_1652753	80227	NM_025155.1	WDR71	WD repeat domain 71 (WDR71), mRNA.
ILMN_1652754	126299	NM_182498.2	ZNF428	zinc finger protein 428 (ZNF428), mRNA.
ILMN_1652762	23119	NM_015094.2	HIC2	hypermethylated in cancer 2 (HIC2), mRNA.
ILMN_1652763	389203	XM_001131316.1	LOC389203	PREDICTED: hypothetical gene supported by BC032431 (LOC389203), mRNA.
ILMN_1652766	9994	NM_012115.2	CASP8AP2	CASP8 associated protein 2 (CASP8AP2), mRNA.
ILMN_1652768	440589	XM_942424.2	LOC440589	PREDICTED: similar to ribosomal protein S2, transcript variant 3 (LOC440589), mRNA.
ILMN_1652777	10435	NM_006779.2	CDC42EP2	CDC42 effector protein (Rho GTPase binding) 2 (CDC42EP2), mRNA.
ILMN_1652787	118788	NM_152309.2	PIK3AP1	phosphoinositide-3-kinase adaptor protein 1 (PIK3AP1), mRNA.
ILMN_1652797	400451	NM_207446.2	LOC400451	hypothetical gene supported by AK075564; BC060873 (LOC400451), mRNA.
ILMN_1652819	80207	NM_025136.1	OPA3	optic atrophy 3 (autosomal recessive, with chorea and spastic paraplegia) (OPA3), transcript variant 2, mRNA.
ILMN_1652846	5833	NM_002861.2	PCYT2	phosphate cytidylyltransferase 2, ethanolamine (PCYT2), mRNA.
ILMN_1652907	988	NM_001253.2	CDC5L	CDC5 cell division cycle 5-like (S. pombe) (CDC5L), mRNA.
ILMN_1652918	54509	NM_019034.2	RHOF	ras homolog gene family, member F (in filopodia) (RHOF), mRNA.
ILMN_1652920	9049	NM_003977.1	AIP	aryl hydrocarbon receptor interacting protein (AIP), mRNA.
ILMN_1652955	648622	XM_937691.1	LOC648622	PREDICTED: similar to ribosomal protein S27 (LOC648622), mRNA.
ILMN_1652989	23279	NM_015231.1	NUP160	nucleoporin 160kDa (NUP160), mRNA.
ILMN_1653001	91768	NM_138375.1	CABLES1	Cdk5 and Abl enzyme substrate 1 (CABLES1), transcript variant 1, mRNA.
ILMN_1653039	642934	XM_942991.2	LOC642934	PREDICTED: hypothetical LOC642934 (LOC642934), mRNA.
ILMN_1653047	79665	NM_024612.3	DHX40	DEAH (Asp-Glu-Ala-His) box polypeptide 40 (DHX40), mRNA.
ILMN_1653115	1891	NM_001398.2	ECH1	enoyl Coenzyme A hydratase 1, peroxisomal (ECH1), mRNA.
ILMN_1653129	1478	NM_001325.2	CSTF2	cleavage stimulation factor, 3' pre-RNA, subunit 2, 64kDa (CSTF2), mRNA.
ILMN_1653133	152503	NM_001009555.2	SH3D19	SH3 domain protein D19 (SH3D19), mRNA.
ILMN_1653134	255919	NM_153261.4	TMEM188	transmembrane protein 188 (TMEM188), mRNA.
ILMN_1653143	11319	NM_007265.1	ECD	ecdysoneless homolog (Drosophila) (ECD), mRNA.
ILMN_1653158	503834	NM_001012728.1	DPRX	divergent-paired related homeobox (DPRX), mRNA.
ILMN_1653165	14	NM_001087.3	AAMP	angio-associated, migratory cell protein (AAMP), mRNA.
ILMN_1653180	7171	NM_003290.1	TPM4	tropomyosin 4 (TPM4), mRNA.
ILMN_1653182	732139	XM_001131976.1	LOC732139	PREDICTED: similar to postmeiotic segregation increased 2-like 2 (LOC732139), mRNA.
ILMN_1653200	51310	NM_016609.3	SLC22A17	solute carrier family 22 (organic cation transporter), member 17 (SLC22A17), transcript variant 2, mRNA.
ILMN_1653203	30008	NM_016938.2	EFEMP2	EGF-containing fibulin-like extracellular matrix protein 2 (EFEMP2), mRNA.
ILMN_1653205	401466	NM_001099672.1	C8orf59	chromosome 8 open reading frame 59 (C8orf59), transcript variant 3, mRNA.
ILMN_1653220	9600	NM_004910.1	PITPNM1	phosphatidylinositol transfer protein, membrane-associated 1 (PITPNM1), mRNA.
ILMN_1653251	3009	NM_005322.2	HIST1H1B	histone cluster 1, H1b (HIST1H1B), mRNA.
ILMN_1653260	651528	XM_944741.1	LOC651528	PREDICTED: hypothetical LOC651528 (LOC651528), mRNA.
ILMN_1653263	114787	NM_052899.2	GPRIN1	G protein regulated inducer of neurite outgrowth 1 (GPRIN1), mRNA.
ILMN_1653266	79982	NM_024920.3	DNAJB14	DnaJ (Hsp40) homolog, subfamily B, member 14 (DNAJB14), transcript variant 2, mRNA.
ILMN_1653280	3002	NM_004131.3	GZMB	granzyme B (granzyme 2, cytotoxic T-lymphocyte-associated serine esterase 1) (GZMB), mRNA.
ILMN_1653292	5210	NM_004567.2	PFKFB4	6-phosphofructo-2-kinase/fructose-2,6-biphosphatase 4 (PFKFB4), mRNA.
ILMN_1653319	4157	NM_002386.2	MC1R	melanocortin 1 receptor (alpha melanocyte stimulating hormone receptor) (MC1R), mRNA.
ILMN_1653337	84669	NM_032582.3	USP32	ubiquitin specific peptidase 32 (USP32), mRNA.
ILMN_1653342	64118	NM_022156.3	DUS1L	dihydrouridine synthase 1-like (S. cerevisiae) (DUS1L), mRNA.
ILMN_1653367	6883	NM_005644.2	TAF12	TAF12 RNA polymerase II, TATA box binding protein (TBP)-associated factor, 20kDa (TAF12), mRNA.
ILMN_1653372	148229	NM_138813.2	ATP8B3	ATPase, Class I, type 8B, member 3 (ATP8B3), mRNA.
ILMN_1653376	165215	NM_177454.3	KIAA1946	KIAA1946 (KIAA1946), mRNA.
ILMN_1653404	28511	NM_017595.4	NKIRAS2	NFKB inhibitor interacting Ras-like 2 (NKIRAS2), transcript variant 2, mRNA.
ILMN_1653412	84839	NM_032753.2	RAXL1	retina and anterior neural fold homeobox like 1 (RAXL1), mRNA.
ILMN_1653415	728712	NM_145662.2	SPANXA2	SPANX family, member A2 (SPANXA2), mRNA.
ILMN_1653429	23443	NM_012243.1	SLC35A3	solute carrier family 35 (UDP-N-acetylglucosamine (UDP-GlcNAc) transporter), member A3 (SLC35A3), mRNA.
ILMN_1653438	9678	NM_001007157.1	PHF14	PHD finger protein 14 (PHF14), transcript variant 1, mRNA.
ILMN_1653466	57801	NM_021170.2	HES4	hairy and enhancer of split 4 (Drosophila) (HES4), mRNA.
ILMN_1653501	7869	NM_001005914.1	SEMA3B	sema domain, immunoglobulin domain (Ig), short basic domain, secreted, (semaphorin) 3B (SEMA3B), transcript variant 2, mRNA.
ILMN_1653514	5928	NM_005610.1	RBBP4	retinoblastoma binding protein 4 (RBBP4), mRNA.
ILMN_1653515	7468	NM_133335.1	WHSC1	Wolf-Hirschhorn syndrome candidate 1 (WHSC1), transcript variant 3, mRNA.
ILMN_1653529	54881	NM_017746.2	TEX10	testis expressed 10 (TEX10), mRNA.
ILMN_1653553	283643	NM_173608.1	C14orf80	chromosome 14 open reading frame 80 (C14orf80), mRNA.
ILMN_1653571	727751	XM_001125719.1	LOC727751	PREDICTED: similar to cis-Golgi matrix protein GM130 (LOC727751), mRNA.
ILMN_1653599	513	NM_001687.4	ATP5D	ATP synthase, H+ transporting, mitochondrial F1 complex, delta subunit (ATP5D), nuclear gene encoding mitochondrial protein, transcript variant 1, mRNA.
ILMN_1653601	646144	XM_935294.1	LOC646144	PREDICTED: similar to tousled-like kinase 2, transcript variant 1 (LOC646144), mRNA.
ILMN_1653612	54793	NM_017634.2	KCTD9	potassium channel tetramerisation domain containing 9 (KCTD9), mRNA.
ILMN_1653613	84720	NM_152850.2	PIGO	phosphatidylinositol glycan anchor biosynthesis, class O (PIGO), transcript variant 2, mRNA.
ILMN_1653618	26009	NM_015534.4	ZZZ3	zinc finger, ZZ-type containing 3 (ZZZ3), mRNA.
ILMN_1653667	643423	XM_926758.1	LOC643423	PREDICTED: similar to T-box 1 isoform C (LOC643423), mRNA.
ILMN_1653708	57175	NM_001018070.1	CORO1B	coronin, actin binding protein, 1B (CORO1B), transcript variant 2, mRNA.
ILMN_1653709	26520	NM_012460.2	TIMM9	translocase of inner mitochondrial membrane 9 homolog (yeast) (TIMM9), mRNA.
ILMN_1653711	2535	NM_001466.2	FZD2	frizzled homolog 2 (Drosophila) (FZD2), mRNA.
ILMN_1653712	91373	NM_207309.1	UAP1L1	UDP-N-acteylglucosamine pyrophosphorylase 1-like 1 (UAP1L1), mRNA.
ILMN_1653718	130617	NM_138802.1	ZFAND2B	zinc finger, AN1-type domain 2B (ZFAND2B), mRNA.
ILMN_1653730	64064	NM_022120.1	OXCT2	3-oxoacid CoA transferase 2 (OXCT2), mRNA.
ILMN_1653747	644790	XM_941403.2	LOC644790	PREDICTED: similar to ribosomal protein S15a (LOC644790), mRNA.
ILMN_1653749	9334	NM_004776.2	B4GALT5	UDP-Gal:betaGlcNAc beta 1,4- galactosyltransferase, polypeptide 5 (B4GALT5), mRNA.
ILMN_1653793	5170	NM_002613.3	PDPK1	3-phosphoinositide dependent protein kinase-1 (PDPK1), transcript variant 1, mRNA.
ILMN_1653794	387066	XM_943699.1	C6orf160	PREDICTED: chromosome 6 open reading frame 160, transcript variant 4 (C6orf160), mRNA.
ILMN_1653797	81688	NM_030939.3	C6orf62	chromosome 6 open reading frame 62 (C6orf62), mRNA.
ILMN_1653822	4751	NM_002497.2	NEK2	NIMA (never in mitosis gene a)-related kinase 2 (NEK2), mRNA.
ILMN_1653828	55743	NM_018223.1	CHFR	checkpoint with forkhead and ring finger domains (CHFR), mRNA.
ILMN_1653856	84959	NM_032873.3	STS-1	Cbl-interacting protein Sts-1 (STS-1), mRNA.
ILMN_1653861	22955	NM_001031694.1	SCMH1	sex comb on midleg homolog 1 (Drosophila) (SCMH1), transcript variant 1, mRNA.
ILMN_1653867	158399	NM_001007169.1	ZNF483	zinc finger protein 483 (ZNF483), transcript variant 2, mRNA.
ILMN_1653871	10135	NM_005746.2	PBEF1	pre-B-cell colony enhancing factor 1 (PBEF1), mRNA.
ILMN_1653894	51291	NM_016573.2	GMIP	GEM interacting protein (GMIP), mRNA.
ILMN_1653896	84126	NM_032166.2	ATRIP	ATR interacting protein (ATRIP), transcript variant 2, mRNA.
ILMN_1653910	650496	XR_018812.1	LOC650496	PREDICTED: similar to Heat shock protein HSP 90-alpha (HSP 86) (NY-REN-38 antigen) (LOC650496), mRNA.
ILMN_1653933	10058	NM_005689.1	ABCB6	ATP-binding cassette, sub-family B (MDR/TAP), member 6 (ABCB6), nuclear gene encoding mitochondrial protein, mRNA.
ILMN_1653980	79828	NM_024770.2	METTL8	methyltransferase like 8 (METTL8), mRNA.
ILMN_1654001	79677	NM_024624.4	SMC6	structural maintenance of chromosomes 6 (SMC6), mRNA.
ILMN_1654016	103910	NM_033546.2	MRLC2	myosin regulatory light chain MRLC2 (MRLC2), mRNA.
ILMN_1654028	1717	NM_001360.1	DHCR7	7-dehydrocholesterol reductase (DHCR7), mRNA.
ILMN_1654032	10444	NM_006336.2	ZER1	zer-1 homolog (C. elegans) (ZER1), mRNA.
ILMN_1654060	2872	NM_199054.2	MKNK2	MAP kinase interacting serine/threonine kinase 2 (MKNK2), transcript variant 2, mRNA.
ILMN_1654099	9860	NM_014813.1	LRIG2	leucine-rich repeats and immunoglobulin-like domains 2 (LRIG2), mRNA.
ILMN_1654109	133584	NM_182801.1	EGFLAM	EGF-like, fibronectin type III and laminin G domains (EGFLAM), transcript variant 4, mRNA.
ILMN_1654112	50855	NM_001037281.1	PARD6A	par-6 partitioning defective 6 homolog alpha (C. elegans) (PARD6A), transcript variant 2, mRNA.
ILMN_1654118	598	NM_138578.1	BCL2L1	BCL2-like 1 (BCL2L1), nuclear gene encoding mitochondrial protein, transcript variant 1, mRNA.
ILMN_1654151	1345	NM_004374.2	COX6C	cytochrome c oxidase subunit VIc (COX6C), mRNA.
ILMN_1654156	6645	NM_006750.3	SNTB2	syntrophin, beta 2 (dystrophin-associated protein A1, 59kDa, basic component 2) (SNTB2), mRNA.
ILMN_1654194	79719	NM_024666.3	FLJ11506	hypothetical protein FLJ11506 (FLJ11506), mRNA.
ILMN_1654212	285489	NM_173660.3	DOK7	docking protein 7 (DOK7), mRNA.
ILMN_1654217	4355	NM_005374.3	MPP2	membrane protein, palmitoylated 2 (MAGUK p55 subfamily member 2) (MPP2), mRNA.
ILMN_1654246	51548	NM_016539.1	SIRT6	sirtuin (silent mating type information regulation 2 homolog) 6 (S. cerevisiae) (SIRT6), mRNA.
ILMN_1654262	64393	NM_152240.1	ZMAT3	zinc finger, matrin type 3 (ZMAT3), transcript variant 2, mRNA.
ILMN_1654268	3148	NM_002129.2	HMGB2	high-mobility group box 2 (HMGB2), mRNA.
ILMN_1654287	115	NM_001116.2	ADCY9	adenylate cyclase 9 (ADCY9), mRNA.
ILMN_1654289	2002	NM_005229.2	ELK1	ELK1, member of ETS oncogene family (ELK1), mRNA.
ILMN_1654313	730995	XM_001130291.1	LOC730995	PREDICTED: similar to ankyrin repeat domain 36 (LOC730995), mRNA.
ILMN_1654314	3959	NM_005567.2	LGALS3BP	lectin, galactoside-binding, soluble, 3 binding protein (LGALS3BP), mRNA.
ILMN_1654320	644250	XM_929199.1	LOC644250	PREDICTED: hypothetical protein LOC644250 (LOC644250), mRNA.
ILMN_1654324	26508	NM_014571.3	HEYL	hairy/enhancer-of-split related with YRPW motif-like (HEYL), mRNA.
ILMN_1654357	7572	NM_006965.1	ZNF24	zinc finger protein 24 (ZNF24), mRNA.
ILMN_1654370	10420	NM_007170.2	TESK2	testis-specific kinase 2 (TESK2), mRNA.
ILMN_1654376	22900	NM_014959.1	CARD8	caspase recruitment domain family, member 8 (CARD8), mRNA.
ILMN_1654385	79754	NM_024701.2	ASB13	ankyrin repeat and SOCS box-containing 13 (ASB13), mRNA.
ILMN_1654392	23351	NM_015299.2	KIAA0323	KIAA0323 (KIAA0323), mRNA.
ILMN_1654396	3689	NM_000211.1	ITGB2	integrin, beta 2 (antigen CD18 (p95), lymphocyte function-associated antigen 1; macrophage antigen 1 (mac-1) beta subunit) (ITGB2), mRNA.
ILMN_1654398	23179	NM_015149.3	RGL1	ral guanine nucleotide dissociation stimulator-like 1 (RGL1), mRNA.
ILMN_1654421	10198	NM_022782.2	MPHOSPH9	M-phase phosphoprotein 9 (MPHOSPH9), mRNA.
ILMN_1654441	4942	NM_000274.1	OAT	ornithine aminotransferase (gyrate atrophy) (OAT), nuclear gene encoding mitochondrial protein, mRNA.
ILMN_1654445	347292	XM_294581.3	LOC347292	PREDICTED: similar to ribosomal protein L36 (LOC347292), mRNA.
ILMN_1654457	25828	NM_012473.3	TXN2	thioredoxin 2 (TXN2), nuclear gene encoding mitochondrial protein, mRNA.
ILMN_1654462	440084	XM_498537.3	LOC440084	PREDICTED: hypothetical LOC440084 (LOC440084), mRNA.
ILMN_1654465	2821	NM_000175.2	GPI	glucose phosphate isomerase (GPI), mRNA.
ILMN_1654473	22917	NM_207341.2	ZP1	zona pellucida glycoprotein 1 (sperm receptor) (ZP1), mRNA.
ILMN_1654481	643246	XM_926608.1	LOC643246	PREDICTED: similar to microtubule-associated proteins 1A/1B light chain 3 (LOC643246), mRNA.
ILMN_1654488	7403	NM_021140.1	UTX	ubiquitously transcribed tetratricopeptide repeat, X chromosome (UTX), mRNA.
ILMN_1654493	649169	XM_939742.2	LOC649169	PREDICTED: similar to WD-repeat protein 74 (NOP seven-associated protein 1), transcript variant 1 (LOC649169), mRNA.
ILMN_1654497	84896	NM_032810.2	ATAD1	ATPase family, AAA domain containing 1 (ATAD1), mRNA.
ILMN_1654516	83862	NM_031925.1	TMEM120A	transmembrane protein 120A (TMEM120A), mRNA.
ILMN_1654518	4034	NM_002319.2	LRCH4	leucine-rich repeats and calponin homology (CH) domain containing 4 (LRCH4), mRNA.
ILMN_1654534	387129	NM_207173.1	NPSR1	neuropeptide S receptor 1 (NPSR1), transcript variant 2, mRNA.
ILMN_1654542	83989	NM_032042.3	C5orf21	chromosome 5 open reading frame 21 (C5orf21), mRNA.
ILMN_1654543	10001	NM_005466.2	MED6	mediator complex subunit 6 (MED6), mRNA.
ILMN_1654545	29894	NM_013291.2	CPSF1	cleavage and polyadenylation specific factor 1, 160kDa (CPSF1), mRNA.
ILMN_1654552	10240	NM_005830.2	MRPS31	mitochondrial ribosomal protein S31 (MRPS31), nuclear gene encoding mitochondrial protein, mRNA.
ILMN_1654561	10657	NM_006559.1	KHDRBS1	KH domain containing, RNA binding, signal transduction associated 1 (KHDRBS1), mRNA.
ILMN_1654563	1947	NM_004429.3	EFNB1	ephrin-B1 (EFNB1), mRNA.
ILMN_1654566	3305	NM_005527.3	HSPA1L	heat shock 70kDa protein 1-like (HSPA1L), mRNA.
ILMN_1654571	23149	NM_015122.1	FCHO1	FCH domain only 1 (FCHO1), mRNA.
ILMN_1654583	1105	NM_001270.2	CHD1	chromodomain helicase DNA binding protein 1 (CHD1), mRNA.
ILMN_1654586	22821	NM_007368.2	RASA3	RAS p21 protein activator 3 (RASA3), mRNA.
ILMN_1654609	114915	NM_053000.1	TIGA1	TIGA1 (TIGA1), mRNA.
ILMN_1654612	51385	NM_016089.2	ZNF589	zinc finger protein 589 (ZNF589), mRNA.
ILMN_1654618	7288	NM_003323.1	TULP2	tubby like protein 2 (TULP2), mRNA.
ILMN_1654628	26065	NM_015578.1	LSM14A	LSM14A, SCD6 homolog A (S. cerevisiae) (LSM14A), mRNA.
ILMN_1654629	84286	NM_032326.2	TMEM175	transmembrane protein 175 (TMEM175), mRNA.
ILMN_1654630	54540	NM_019057.3	FLJ10404	hypothetical protein FLJ10404 (FLJ10404), mRNA. XM_944464 XM_944467 XM_944470
ILMN_1654637	55209	XM_944303.2	SETD5	PREDICTED: SET domain containing 5, transcript variant 39 (SETD5), mRNA.
ILMN_1654639	55008	NM_017912.3	HERC6	hect domain and RLD 6 (HERC6), mRNA.
ILMN_1654653	3831	NM_005552.4	KLC1	kinesin light chain 1 (KLC1), transcript variant 1, mRNA.
ILMN_1654671	10650	NM_006553.2	SLMO1	slowmo homolog 1 (Drosophila) (SLMO1), mRNA.
ILMN_1654689	10168	NM_006991.3	ZNF197	zinc finger protein 197 (ZNF197), transcript variant 1, mRNA.
ILMN_1654690	27440	NM_033070.2	CECR5	cat eye syndrome chromosome region, candidate 5 (CECR5), transcript variant 2, mRNA.
ILMN_1654691	2287	NM_002013.2	FKBP3	FK506 binding protein 3, 25kDa (FKBP3), mRNA.
ILMN_1654735	28232	NM_013272.2	SLCO3A1	solute carrier organic anion transporter family, member 3A1 (SLCO3A1), mRNA.
ILMN_1654737	22954	NM_012210.3	TRIM32	tripartite motif-containing 32 (TRIM32), transcript variant 1, mRNA.
ILMN_1654748	55002	NM_017905.3	TMCO3	transmembrane and coiled-coil domains 3 (TMCO3), mRNA.
ILMN_1654761	11104	NM_007044.2	KATNA1	katanin p60 (ATPase-containing) subunit A 1 (KATNA1), mRNA.
ILMN_1654771	647958	XM_937011.1	LOC647958	PREDICTED: similar to SET domain and mariner transposase fusion gene (LOC647958), mRNA.
ILMN_1654773	8573	NM_003688.1	CASK	calcium/calmodulin-dependent serine protein kinase (MAGUK family) (CASK), mRNA.
ILMN_1654851	79137	NM_024293.3	FAM134A	family with sequence similarity 134, member A (FAM134A), mRNA.
ILMN_1654861	50	NM_001098.2	ACO2	aconitase 2, mitochondrial (ACO2), nuclear gene encoding mitochondrial protein, mRNA.
ILMN_1654864	148362	NM_144695.2	C1orf58	chromosome 1 open reading frame 58 (C1orf58), mRNA.
ILMN_1654866	5903	NM_006267.4	RANBP2	RAN binding protein 2 (RANBP2), mRNA.
ILMN_1654893	10066	NM_005697.3	SCAMP2	secretory carrier membrane protein 2 (SCAMP2), mRNA.
ILMN_1654916	374654	NM_198525.1	KIF7	kinesin family member 7 (KIF7), mRNA.
ILMN_1654918	9617	NM_004294.2	MTRF1	mitochondrial translational release factor 1 (MTRF1), nuclear gene encoding mitochondrial protein, mRNA.
ILMN_1654920	3189	NM_012207.1	HNRPH3	heterogeneous nuclear ribonucleoprotein H3 (2H9) (HNRPH3), transcript variant 2H9, mRNA.
ILMN_1654929	4833	NM_005009.2	NME4	non-metastatic cells 4, protein expressed in (NME4), mRNA.
ILMN_1654939	10959	NM_006815.3	TMED2	transmembrane emp24 domain trafficking protein 2 (TMED2), mRNA.
ILMN_1654974	9757	NM_014727.1	MLL4	myeloid/lymphoid or mixed-lineage leukemia 4 (MLL4), mRNA.
ILMN_1655022	8269	NM_003492.2	TMEM187	transmembrane protein 187 (TMEM187), mRNA.
ILMN_1655046	10204	NM_005796.1	NUTF2	nuclear transport factor 2 (NUTF2), mRNA.
ILMN_1655051	85002	NM_001083537.1	FAM86B1	family with sequence similarity 86, member B1 (FAM86B1), transcript variant 1, mRNA.
ILMN_1655068	146691	NM_001082968.1	TOM1L2	target of myb1-like 2 (chicken) (TOM1L2), transcript variant 3, mRNA.
ILMN_1655077	639	NM_001198.2	PRDM1	PR domain containing 1, with ZNF domain (PRDM1), transcript variant 1, mRNA.
ILMN_1655093	727773	XM_001126273.1	LOC727773	PREDICTED: similar to inhibitor of growth family, member 5, transcript variant 2 (LOC727773), mRNA.
ILMN_1655117	57728	NM_025132.3	WDR19	WD repeat domain 19 (WDR19), mRNA.
ILMN_1655126	375133	NM_199345.3	PI4KAP2	phosphatidylinositol 4-kinase, catalytic, alpha polypeptide pseudogene 2 (PI4KAP2), mRNA.
ILMN_1655137	23318	NM_001009882.1	ZCCHC11	zinc finger, CCHC domain containing 11 (ZCCHC11), transcript variant 3, mRNA.
ILMN_1655154	5725	NM_002819.3	PTBP1	polypyrimidine tract binding protein 1 (PTBP1), transcript variant 1, mRNA.
ILMN_1655155	221823	NM_175886.2	PRPS1L1	phosphoribosyl pyrophosphate synthetase 1-like 1 (PRPS1L1), mRNA.
ILMN_1655163	8428	NM_003576.3	STK24	serine/threonine kinase 24 (STE20 homolog, yeast) (STK24), transcript variant 1, mRNA.
ILMN_1655167	91392	NM_033210.3	ZNF502	zinc finger protein 502 (ZNF502), mRNA.
ILMN_1655177	5297	NM_002650.1	PIK4CA	phosphatidylinositol 4-kinase, catalytic, alpha polypeptide (PIK4CA), transcript variant 1, mRNA.
ILMN_1655190	649044	XM_944547.1	LOC649044	PREDICTED: hypothetical protein LOC649043, transcript variant 2 (LOC649044), mRNA.
ILMN_1655191	54897	NM_017766.3	CASZ1	castor zinc finger 1 (CASZ1), transcript variant 2, mRNA.
ILMN_1655194	79960	NM_199320.2	PHF17	PHD finger protein 17 (PHF17), transcript variant L, mRNA.
ILMN_1655195	11039	NM_021652.1	SMA4	SMA4 (SMA4), mRNA.
ILMN_1655203	348793	NM_182627.1	WDR53	WD repeat domain 53 (WDR53), mRNA.
ILMN_1655206	403341	NM_001099270.1	ZBTB34	zinc finger and BTB domain containing 34 (ZBTB34), mRNA.
ILMN_1655215	5229	NM_005023.2	PGGT1B	protein geranylgeranyltransferase type I, beta subunit (PGGT1B), mRNA.
ILMN_1655216	169522	NM_133497.2	KCNV2	potassium channel, subfamily V, member 2 (KCNV2), mRNA.
ILMN_1655222	389833	NM_001033515.1	LOC389833	similar to hypothetical protein MGC27019 (LOC389833), mRNA.
ILMN_1655236	9945	NM_005110.2	GFPT2	glutamine-fructose-6-phosphate transaminase 2 (GFPT2), mRNA.
ILMN_1655307	84908	NM_032822.1	FAM136A	family with sequence similarity 136, member A (FAM136A), mRNA.
ILMN_1655311	145853	XM_096885.9	LOC145853	PREDICTED: hypothetical LOC145853 (LOC145853), mRNA.
ILMN_1655312	11234	NM_007216.3	HPS5	Hermansky-Pudlak syndrome 5 (HPS5), transcript variant 2, mRNA.
ILMN_1655316	5706	NM_002806.2	PSMC6	proteasome (prosome, macropain) 26S subunit, ATPase, 6 (PSMC6), mRNA.
ILMN_1655329	55781	NM_018343.1	RIOK2	RIO kinase 2 (yeast) (RIOK2), mRNA.
ILMN_1655340	51255	NM_016494.3	RNF181	ring finger protein 181 (RNF181), mRNA.
ILMN_1655358	79084	NM_024102.2	WDR77	WD repeat domain 77 (WDR77), mRNA.
ILMN_1655377	56945	NM_020191.2	MRPS22	mitochondrial ribosomal protein S22 (MRPS22), nuclear gene encoding mitochondrial protein, mRNA.
ILMN_1655382	64858	NM_022836.2	DCLRE1B	DNA cross-link repair 1B (PSO2 homolog, S. cerevisiae) (DCLRE1B), mRNA.
ILMN_1655429	7126	NM_021137.3	TNFAIP1	tumor necrosis factor, alpha-induced protein 1 (endothelial) (TNFAIP1), mRNA.
ILMN_1655434	83549	NM_031432.1	UCK1	uridine-cytidine kinase 1 (UCK1), mRNA.
ILMN_1655444	728492	XM_001130874.1	LOC728492	PREDICTED: similar to small EDRK-rich factor 1A, telomeric, transcript variant 4 (LOC728492), mRNA.
ILMN_1655482	5987	NM_006510.4	TRIM27	tripartite motif-containing 27 (TRIM27), mRNA.
ILMN_1655485	83932	NM_001010984.1	C1orf124	chromosome 1 open reading frame 124 (C1orf124), transcript variant 2, mRNA.
ILMN_1655491	27245	NM_001029882.2	AHDC1	AT hook, DNA binding motif, containing 1 (AHDC1), mRNA.
ILMN_1655497	1975	NM_001417.4	EIF4B	eukaryotic translation initiation factor 4B (EIF4B), mRNA.
ILMN_1655498	146378	XM_001134320.1	FLJ25404	PREDICTED: hypothetical protein FLJ25404, transcript variant 2 (FLJ25404), mRNA.
ILMN_1655504	28981	NM_014055.2	IFT81	intraflagellar transport 81 homolog (Chlamydomonas) (IFT81), transcript variant 1, mRNA.
ILMN_1655536	56943	NM_020189.4	ENY2	enhancer of yellow 2 homolog (Drosophila) (ENY2), mRNA.
ILMN_1655557	26512	NM_001039937.1	INTS6	integrator complex subunit 6 (INTS6), transcript variant 2, mRNA.
ILMN_1655563	9811	NM_014772.1	KIAA0427	KIAA0427 (KIAA0427), mRNA.
ILMN_1655570	55204	NM_018178.3	GOLPH3L	golgi phosphoprotein 3-like (GOLPH3L), mRNA.
ILMN_1655577	7074	NM_003253.2	TIAM1	T-cell lymphoma invasion and metastasis 1 (TIAM1), mRNA.
ILMN_1655595	5270	NM_006216.2	SERPINE2	serpin peptidase inhibitor, clade E (nexin, plasminogen activator inhibitor type 1), member 2 (SERPINE2), mRNA.
ILMN_1655605	727987	XR_015178.1	LOC727987	PREDICTED: similar to Protein C21orf70 homolog (LOC727987), mRNA.
ILMN_1655608	23276	NM_025010.3	KLHL18	kelch-like 18 (Drosophila) (KLHL18), mRNA.
ILMN_1655611	128553	NM_173485.4	TSHZ2	teashirt zinc finger homeobox 2 (TSHZ2), mRNA.
ILMN_1655612	27106	NM_015683.1	ARRDC2	arrestin domain containing 2 (ARRDC2), transcript variant 1, mRNA.
ILMN_1655614	1832	NM_001008844.1	DSP	desmoplakin (DSP), transcript variant 2, mRNA.
ILMN_1655622	5612	NM_004705.2	PRKRIR	protein-kinase, interferon-inducible double stranded RNA dependent inhibitor, repressor of (P58 repressor) (PRKRIR), mRNA.
ILMN_1655625	55094	NM_018025.2	GPATCH1	G patch domain containing 1 (GPATCH1), mRNA.
ILMN_1655635	56339	NM_019852.3	METTL3	methyltransferase like 3 (METTL3), mRNA.
ILMN_1655642	55215	NM_018193.2	FANCI	Fanconi anemia, complementation group I (FANCI), mRNA.
ILMN_1655663	10609	NM_006455.2	SC65	synaptonemal complex protein SC65 (SC65), mRNA.
ILMN_1655675	4276	NM_000247.1	MICA	MHC class I polypeptide-related sequence A (MICA), mRNA.
ILMN_1655684	54938	NM_017827.2	SARS2	seryl-tRNA synthetase 2, mitochondrial (SARS2), mRNA.
ILMN_1655694	642031	XM_936101.2	LOC642031	PREDICTED: hypothetical protein LOC642031 (LOC642031), mRNA.
ILMN_1655702	51099	NM_016006.3	ABHD5	abhydrolase domain containing 5 (ABHD5), mRNA.
ILMN_1655710	642989	XM_926370.1	LOC642989	PREDICTED: similar to 40S ribosomal protein S25 (LOC642989), mRNA.
ILMN_1655720	26504	NM_020184.3	CNNM4	cyclin M4 (CNNM4), mRNA.
ILMN_1655722	440603	NM_001010922.2	C1orf178	chromosome 1 open reading frame 178 (C1orf178), mRNA.
ILMN_1655733	5982	NM_181471.1	RFC2	replication factor C (activator 1) 2, 40kDa (RFC2), transcript variant 1, mRNA.
ILMN_1655734	80135	NM_025065.6	BXDC5	brix domain containing 5 (BXDC5), mRNA.
ILMN_1655748	64288	NM_145909.2	ZNF323	zinc finger protein 323 (ZNF323), transcript variant 2, mRNA.
ILMN_1655765	54460	NM_018997.1	MRPS21	mitochondrial ribosomal protein S21 (MRPS21), nuclear gene encoding mitochondrial protein, transcript variant 2, mRNA.
ILMN_1655780	399818	NM_212554.2	LOC399818	similar to CG9643-PA (LOC399818), mRNA.
ILMN_1655796	115123	XM_001127871.1	39510	PREDICTED: membrane-associated ring finger (C3HC4) 3 (MARCH3), mRNA.
ILMN_1655815	158880	NM_201286.2	USP51	ubiquitin specific peptidase 51 (USP51), mRNA.
ILMN_1655819	728919	XM_001133283.1	LOC728919	PREDICTED: similar to APC11 anaphase promoting complex subunit 11 isoform 2, transcript variant 1 (LOC728919), mRNA.
ILMN_1655821	822	NM_001747.2	CAPG	capping protein (actin filament), gelsolin-like (CAPG), mRNA.
ILMN_1655827	9318	NM_004236.2	COPS2	COP9 constitutive photomorphogenic homolog subunit 2 (Arabidopsis) (COPS2), mRNA.
ILMN_1655834	51668	NM_016126.2	C1orf41	chromosome 1 open reading frame 41 (C1orf41), mRNA.
ILMN_1655867	57110	NM_020386.2	HRASLS	HRAS-like suppressor (HRASLS), mRNA.
ILMN_1655868	23520	NM_012403.1	ANP32C	acidic (leucine-rich) nuclear phosphoprotein 32 family, member C (ANP32C), mRNA.
ILMN_1655876	57146	NM_020422.3	TMEM159	transmembrane protein 159 (TMEM159), mRNA.
ILMN_1655880	50515	NM_018413.3	CHST11	carbohydrate (chondroitin 4) sulfotransferase 11 (CHST11), mRNA.
ILMN_1655904	4919	NM_005012.2	ROR1	receptor tyrosine kinase-like orphan receptor 1 (ROR1), transcript variant 1, mRNA.
ILMN_1655913	4925	NM_005013.2	NUCB2	nucleobindin 2 (NUCB2), mRNA.
ILMN_1655921	2960	NM_005513.1	GTF2E1	general transcription factor IIE, polypeptide 1 (alpha subunit, 56kD) (GTF2E1), mRNA.
ILMN_1655922	9701	XM_942540.1	SAPS2	PREDICTED: SAPS domain family, member 2, transcript variant 2 (SAPS2), mRNA.
ILMN_1655924	51095	NM_182916.1	TRNT1	tRNA nucleotidyl transferase, CCA-adding, 1 (TRNT1), mRNA.
ILMN_1655930	22936	NM_012081.4	ELL2	elongation factor, RNA polymerase II, 2 (ELL2), mRNA.
ILMN_1655935	113	NM_001114.3	ADCY7	adenylate cyclase 7 (ADCY7), mRNA.
ILMN_1655941	84222	NM_032262.1	DKFZp434N035	hypothetical protein DKFZp434N035 (DKFZp434N035), mRNA.
ILMN_1655952	375690	NM_182905.2	FAM39E	family with sequence similarity 39, member E (FAM39E), mRNA.
ILMN_1655961	27099	NM_014411.2	C7orf54	chromosome 7 open reading frame 54 (C7orf54), mRNA.
ILMN_1655990	55755	NM_018249.4	CDK5RAP2	CDK5 regulatory subunit associated protein 2 (CDK5RAP2), transcript variant 1, mRNA.
ILMN_1656017	4899	NM_001040110.1	NRF1	nuclear respiratory factor 1 (NRF1), transcript variant 2, mRNA.
ILMN_1656057	5328	NM_002658.2	PLAU	plasminogen activator, urokinase (PLAU), mRNA.
ILMN_1656066	30000	NM_013433.3	TNPO2	transportin 2 (importin 3, karyopherin beta 2b) (TNPO2), mRNA.
ILMN_1656082	3020	NM_002107.3	H3F3A	H3 histone, family 3A (H3F3A), mRNA.
ILMN_1656111	29116	NM_013262.3	MYLIP	myosin regulatory light chain interacting protein (MYLIP), mRNA.
ILMN_1656118	51341	NM_015898.2	ZBTB7A	zinc finger and BTB domain containing 7A (ZBTB7A), mRNA.
ILMN_1656129	57181	NM_020342.1	SLC39A10	solute carrier family 39 (zinc transporter), member 10 (SLC39A10), mRNA.
ILMN_1656134	29883	NM_013354.5	CNOT7	CCR4-NOT transcription complex, subunit 7 (CNOT7), transcript variant 1, mRNA.
ILMN_1656136	6780	NM_004602.2	STAU1	staufen, RNA binding protein, homolog 1 (Drosophila) (STAU1), transcript variant T4, mRNA.
ILMN_1656145	2805	NM_002079.1	GOT1	glutamic-oxaloacetic transaminase 1, soluble (aspartate aminotransferase 1) (GOT1), mRNA.
ILMN_1656151	8771	NM_032945.2	TNFRSF6B	tumor necrosis factor receptor superfamily, member 6b, decoy (TNFRSF6B), transcript variant M68C, mRNA.
ILMN_1656165	8239	NM_001039591.2	USP9X	ubiquitin specific peptidase 9, X-linked (USP9X), transcript variant 4, mRNA.
ILMN_1656185	54849	NM_017702.2	FLJ20186	hypothetical protein FLJ20186 (FLJ20186), transcript variant 2, mRNA.
ILMN_1656186	254428	NM_173854.4	SLC41A1	solute carrier family 41, member 1 (SLC41A1), mRNA.
ILMN_1656192	619279	NM_001033723.1	ZNF704	zinc finger protein 704 (ZNF704), mRNA.
ILMN_1656194	83882	NM_031945.3	TSPAN10	tetraspanin 10 (TSPAN10), mRNA.
ILMN_1656196	1876	NM_198256.2	E2F6	E2F transcription factor 6 (E2F6), mRNA.
ILMN_1656203	6202	NM_001012.1	RPS8	ribosomal protein S8 (RPS8), mRNA.
ILMN_1656208	645304	XM_930263.1	LOC645304	PREDICTED: similar to Heat shock protein HSP 90-alpha (HSP 86), transcript variant 1 (LOC645304), mRNA.
ILMN_1656254	388677	NM_203458.3	NOTCH2NL	Notch homolog 2 (Drosophila) N-terminal like (NOTCH2NL), mRNA.
ILMN_1656274	84950	NM_032864.3	PRPF38A	PRP38 pre-mRNA processing factor 38 (yeast) domain containing A (PRPF38A), mRNA.
ILMN_1656292	388532	XM_939726.2	LOC388532	PREDICTED: similar to ribosomal protein L21 (LOC388532), mRNA.
ILMN_1656293	9570	NM_004287.3	GOSR2	golgi SNAP receptor complex member 2 (GOSR2), transcript variant A, mRNA.
ILMN_1656312	84283	NM_032323.1	TMEM79	transmembrane protein 79 (TMEM79), mRNA.
ILMN_1656316	9203	NM_201599.1	ZMYM3	zinc finger, MYM-type 3 (ZMYM3), transcript variant 2, mRNA.
ILMN_1656327	144423	NM_144669.1	GLT1D1	glycosyltransferase 1 domain containing 1 (GLT1D1), mRNA.
ILMN_1656335	6016	NM_006912.4	RIT1	Ras-like without CAAX 1 (RIT1), mRNA.
ILMN_1656361	201175	NM_174919.2	LOC201175	hypothetical protein LOC201175 (LOC201175), mRNA.
ILMN_1656368	8659	NM_170726.1	ALDH4A1	aldehyde dehydrogenase 4 family, member A1 (ALDH4A1), nuclear gene encoding mitochondrial protein, transcript variant P5CDhS, mRNA.
ILMN_1656372	23481	NM_014303.2	PES1	pescadillo homolog 1, containing BRCT domain (zebrafish) (PES1), mRNA.
ILMN_1656378	9397	NM_004808.1	NMT2	N-myristoyltransferase 2 (NMT2), mRNA.
ILMN_1656386	9871	NM_014822.1	SEC24D	SEC24 related gene family, member D (S. cerevisiae) (SEC24D), mRNA.
ILMN_1656393	5523	NM_181897.1	PPP2R3A	protein phosphatase 2 (formerly 2A), regulatory subunit B'', alpha (PPP2R3A), transcript variant 2, mRNA.
ILMN_1656399	90843	NM_001006684.1	TCEAL8	transcription elongation factor A (SII)-like 8 (TCEAL8), transcript variant 2, mRNA.
ILMN_1656404	90987	NM_138367.1	ZNF251	zinc finger protein 251 (ZNF251), mRNA.
ILMN_1656413	10269	NM_005857.3	ZMPSTE24	zinc metallopeptidase (STE24 homolog, S. cerevisiae) (ZMPSTE24), mRNA.
ILMN_1656420	79014	NM_024048.2	MGC3020	hypothetical protein MGC3020 (MGC3020), mRNA.
ILMN_1656424	6635	NM_003094.2	SNRPE	small nuclear ribonucleoprotein polypeptide E (SNRPE), mRNA.
ILMN_1656427	79018	NM_024052.4	C17orf39	chromosome 17 open reading frame 39 (C17orf39), mRNA.
ILMN_1656452	80178	NM_025108.2	C16orf59	chromosome 16 open reading frame 59 (C16orf59), mRNA.
ILMN_1656482	9885	NM_144498.1	OSBPL2	oxysterol binding protein-like 2 (OSBPL2), transcript variant 2, mRNA.
ILMN_1656486	54431	NM_018981.1	DNAJC10	DnaJ (Hsp40) homolog, subfamily C, member 10 (DNAJC10), mRNA.
ILMN_1656496	26122	NM_015630.2	EPC2	enhancer of polycomb homolog 2 (Drosophila) (EPC2), mRNA.
ILMN_1656501	1847	NM_004419.3	DUSP5	dual specificity phosphatase 5 (DUSP5), mRNA.
ILMN_1656574	84108	NM_032154.3	PCGF6	polycomb group ring finger 6 (PCGF6), transcript variant 2, mRNA.
ILMN_1656628	10785	NM_033661.3	WDR4	WD repeat domain 4 (WDR4), transcript variant 2, mRNA.
ILMN_1656656	90639	NM_001031617.2	COX19	COX19 cytochrome c oxidase assembly homolog (S. cerevisiae) (COX19), mRNA.
ILMN_1656662	731365	XR_015917.1	LOC731365	PREDICTED: similar to ribosomal protein L24 (LOC731365), mRNA.
ILMN_1656670	3135	NM_002127.3	HLA-G	HLA-G histocompatibility antigen, class I, G (HLA-G), mRNA.
ILMN_1656676	79699	NM_024646.1	ZYG11B	zyg-11 homolog B (C. elegans) (ZYG11B), mRNA.
ILMN_1656682	51582	NM_015878.4	AZIN1	antizyme inhibitor 1 (AZIN1), transcript variant 1, mRNA.
ILMN_1656691	26272	NM_012176.2	FBXO4	F-box protein 4 (FBXO4), transcript variant 1, mRNA.
ILMN_1656791	6194	NM_001010.2	RPS6	ribosomal protein S6 (RPS6), mRNA.
ILMN_1656792	84256	NM_020912.1	FLYWCH1	FLYWCH-type zinc finger 1 (FLYWCH1), transcript variant 2, mRNA.
ILMN_1656798	10440	NM_006335.1	TIMM17A	translocase of inner mitochondrial membrane 17 homolog A (yeast) (TIMM17A), mRNA.
ILMN_1656807	6155	NM_000988.3	RPL27	ribosomal protein L27 (RPL27), mRNA.
ILMN_1656822	1785	NM_001005361.1	DNM2	dynamin 2 (DNM2), transcript variant 2, mRNA.
ILMN_1656826	57630	NM_020870.3	SH3RF1	SH3 domain containing ring finger 1 (SH3RF1), mRNA.
ILMN_1656837	5947	NM_002899.2	RBP1	retinol binding protein 1, cellular (RBP1), mRNA.
ILMN_1656868	23117	XM_933834.2	LOC23117	PREDICTED: KIAA0220-like protein, transcript variant 16 (LOC23117), mRNA.
ILMN_1656883	643201	XM_932169.1	LOC643201	PREDICTED: hypothetical protein LOC643200, transcript variant 3 (LOC643201), mRNA.
ILMN_1656886	55957	NM_019104.1	LIN37	lin-37 homolog (C. elegans) (LIN37), mRNA.
ILMN_1656898	653324	XM_926886.1	LOC653324	PREDICTED: similar to ATP synthase, H+ transporting, mitochondrial F0 complex, subunit f isoform 2b (LOC653324), mRNA.
ILMN_1656899	10519	NM_006384.2	CIB1	calcium and integrin binding 1 (calmyrin) (CIB1), mRNA.
ILMN_1656900	6817	NM_177536.1	SULT1A1	sulfotransferase family, cytosolic, 1A, phenol-preferring, member 1 (SULT1A1), transcript variant 5, mRNA.
ILMN_1656904	6509	NM_003038.2	SLC1A4	solute carrier family 1 (glutamate/neutral amino acid transporter), member 4 (SLC1A4), mRNA.
ILMN_1656913	4190	NM_005917.2	MDH1	malate dehydrogenase 1, NAD (soluble) (MDH1), mRNA.
ILMN_1656932	149224	XM_015717.10	LOC149224	PREDICTED: similar to 40S ribosomal protein S7 (S8) (LOC149224), mRNA.
ILMN_1656934	9185	NM_004726.2	REPS2	RALBP1 associated Eps domain containing 2 (REPS2), transcript variant 1, mRNA.
ILMN_1656942	4007	NM_006150.3	LMO6	LIM domain only 6 (LMO6), mRNA.
ILMN_1656951	147495	NM_153000.3	APCDD1	adenomatosis polyposis coli down-regulated 1 (APCDD1), mRNA.
ILMN_1656953	25865	NM_001079880.1	PRKD2	protein kinase D2 (PRKD2), transcript variant 2, mRNA.
ILMN_1656961	3732	NM_001024844.1	CD82	CD82 molecule (CD82), transcript variant 2, mRNA.
ILMN_1656962	401019	XM_940289.1	LOC401019	PREDICTED: similar to 40S ribosomal protein S15 (RIG protein), transcript variant 3 (LOC401019), mRNA.
ILMN_1656977	26275	NM_198047.1	HIBCH	3-hydroxyisobutyryl-Coenzyme A hydrolase (HIBCH), transcript variant 2, mRNA.
ILMN_1656980	162461	NM_153229.1	TMEM92	transmembrane protein 92 (TMEM92), mRNA.
ILMN_1657011	286208	XM_379668.3	LOC286208	PREDICTED: hypothetical protein LOC286208, transcript variant 1 (LOC286208), mRNA.
ILMN_1657016	288	NM_020987.2	ANK3	ankyrin 3, node of Ranvier (ankyrin G) (ANK3), transcript variant 1, mRNA.
ILMN_1657058	285755	NM_173672.2	PPIL6	peptidylprolyl isomerase (cyclophilin)-like 6 (PPIL6), mRNA.
ILMN_1657064	55780	NM_018341.1	C6orf70	chromosome 6 open reading frame 70 (C6orf70), mRNA.
ILMN_1657077	9306	NM_004232.3	SOCS6	suppressor of cytokine signaling 6 (SOCS6), mRNA.
ILMN_1657088	85366	NM_033118.2	MYLK2	myosin light chain kinase 2, skeletal muscle (MYLK2), mRNA.
ILMN_1657094	653971	XM_939065.1	LOC653971	PREDICTED: similar to family with sequence similarity 36, member A (LOC653971), mRNA.
ILMN_1657095	10948	NM_006804.2	STARD3	START domain containing 3 (STARD3), mRNA.
ILMN_1657111	113146	XM_001132404.1	C14orf78	PREDICTED: chromosome 14 open reading frame 78 (C14orf78), mRNA.
ILMN_1657128	10076	NM_133177.2	PTPRU	protein tyrosine phosphatase, receptor type, U (PTPRU), transcript variant 2, mRNA.
ILMN_1657129	8935	NM_003930.3	SKAP2	src kinase associated phosphoprotein 2 (SKAP2), mRNA.
ILMN_1657139	23536	NM_012091.2	ADAT1	adenosine deaminase, tRNA-specific 1 (ADAT1), mRNA.
ILMN_1657144	200205	NM_001010867.1	C1orf69	chromosome 1 open reading frame 69 (C1orf69), mRNA.
ILMN_1657148	148046	NM_152480.1	C19orf23	chromosome 19 open reading frame 23 (C19orf23), mRNA.
ILMN_1657153	10096	NM_005721.3	ACTR3	ARP3 actin-related protein 3 homolog (yeast) (ACTR3), mRNA.
ILMN_1657164	636	NM_001714.2	BICD1	bicaudal D homolog 1 (Drosophila) (BICD1), transcript variant 1, mRNA.
ILMN_1657188	22887	NM_014947.3	FOXJ3	forkhead box J3 (FOXJ3), mRNA.
ILMN_1657204	10055	NM_005500.1	SAE1	SUMO1 activating enzyme subunit 1 (SAE1), mRNA.
ILMN_1657234	6364	NM_004591.1	CCL20	chemokine (C-C motif) ligand 20 (CCL20), mRNA.
ILMN_1657235	342979	XM_292820.6	LOC342979	PREDICTED: hypothetical LOC342979 (LOC342979), mRNA.
ILMN_1657237	10101	NM_012225.1	NUBP2	nucleotide binding protein 2 (MinD homolog, E. coli) (NUBP2), mRNA.
ILMN_1657283	54890	NM_017758.3	ALKBH5	alkB, alkylation repair homolog 5 (E. coli) (ALKBH5), mRNA.
ILMN_1657297	147138	NM_152468.3	TMC8	transmembrane channel-like 8 (TMC8), mRNA.
ILMN_1657317	5439	NM_006234.4	POLR2J	polymerase (RNA) II (DNA directed) polypeptide J, 13.3kDa (POLR2J), mRNA.
ILMN_1657332	11007	NM_006848.2	CCDC85B	coiled-coil domain containing 85B (CCDC85B), mRNA.
ILMN_1657347	50512	NM_015720.1	PODXL2	podocalyxin-like 2 (PODXL2), mRNA.
ILMN_1657348	650909	XM_939995.2	LOC650909	PREDICTED: similar to activating signal cointegrator 1 complex subunit 3-like 1 (LOC650909), mRNA.
ILMN_1657361	23492	NM_175709.2	CBX7	chromobox homolog 7 (CBX7), mRNA.
ILMN_1657395	3156	NM_000859.1	HMGCR	3-hydroxy-3-methylglutaryl-Coenzyme A reductase (HMGCR), mRNA.
ILMN_1657405	121665	NM_139015.3	SPPL3	signal peptide peptidase 3 (SPPL3), mRNA.
ILMN_1657423	51324	NM_016630.3	SPG21	spastic paraplegia 21 (autosomal recessive, Mast syndrome) (SPG21), mRNA. XM_945612 XM_945613 XM_945615 XM_945617 XM_945619 XM_945622
ILMN_1657436	26127	NM_015633.1	FGFR1OP2	FGFR1 oncogene partner 2 (FGFR1OP2), mRNA.
ILMN_1657446	84284	NM_032324.1	C1orf57	chromosome 1 open reading frame 57 (C1orf57), mRNA.
ILMN_1657470	253943	NM_152758.4	YTHDF3	YTH domain family, member 3 (YTHDF3), mRNA.
ILMN_1657475	2592	NM_000155.2	GALT	galactose-1-phosphate uridylyltransferase (GALT), mRNA.
ILMN_1657483	10483	NM_032985.4	SEC23B	Sec23 homolog B (S. cerevisiae) (SEC23B), transcript variant 2, mRNA.
ILMN_1657495	9761	NM_014730.2	KIAA0152	KIAA0152 (KIAA0152), mRNA.
ILMN_1657505	55806	NM_018411.3	HR	hairless homolog (mouse) (HR), transcript variant 2, mRNA.
ILMN_1657509	283989	NM_207346.2	TSEN54	tRNA splicing endonuclease 54 homolog (S. cerevisiae) (TSEN54), mRNA.
ILMN_1657515	9252	NM_004755.2	RPS6KA5	ribosomal protein S6 kinase, 90kDa, polypeptide 5 (RPS6KA5), transcript variant 1, mRNA.
ILMN_1657519	140901	NM_080836.2	STK35	serine/threonine kinase 35 (STK35), mRNA.
ILMN_1657521	7204	NM_007118.2	TRIO	triple functional domain (PTPRF interacting) (TRIO), mRNA.
ILMN_1657547	91057	NM_030771.1	CCDC34	coiled-coil domain containing 34 (CCDC34), transcript variant 1, mRNA.
ILMN_1657550	4597	NM_002461.1	MVD	mevalonate (diphospho) decarboxylase (MVD), mRNA.
ILMN_1657554	64061	NM_022117.1	TSPYL2	TSPY-like 2 (TSPYL2), mRNA.
ILMN_1657571	439	NM_004317.2	ASNA1	arsA arsenite transporter, ATP-binding, homolog 1 (bacterial) (ASNA1), mRNA.
ILMN_1657600	23397	NM_015341.3	NCAPH	non-SMC condensin I complex, subunit H (NCAPH), mRNA.
ILMN_1657612	285900	XM_926623.1	LOC285900	PREDICTED: similar to 60S ribosomal protein L6 (TAX-responsive enhancer element binding protein 107) (TAXREB107) (Neoplasm-related protein C140), transcript variant 3 (LOC285900), mRNA.
ILMN_1657624	55968	NM_016143.3	NSFL1C	NSFL1 (p97) cofactor (p47) (NSFL1C), transcript variant 1, mRNA.
ILMN_1657631	55620	NM_017720.2	STAP2	signal-transducing adaptor protein-2 (STAP2), transcript variant 1, mRNA.
ILMN_1657632	9204	NM_007167.2	ZMYM6	zinc finger, MYM-type 6 (ZMYM6), mRNA.
ILMN_1657640	10607	NM_006453.2	TBL3	transducin (beta)-like 3 (TBL3), mRNA.
ILMN_1657673	90120	XM_931232.1	LOC90120	PREDICTED: hypothetical gene supported by AK023162, transcript variant 4 (LOC90120), mRNA.
ILMN_1657680	26112	NM_015621.2	CCDC69	coiled-coil domain containing 69 (CCDC69), mRNA.
ILMN_1657682	85476	NM_024996.5	GFM1	G elongation factor, mitochondrial 1 (GFM1), nuclear gene encoding mitochondrial protein, mRNA.
ILMN_1657683	84886	NM_032800.1	C1orf198	chromosome 1 open reading frame 198 (C1orf198), mRNA.
ILMN_1657693	55181	NM_018149.6	C17orf71	chromosome 17 open reading frame 71 (C17orf71), mRNA.
ILMN_1657697	56681	NM_020150.3	SAR1A	SAR1 gene homolog A (S. cerevisiae) (SAR1A), mRNA.
ILMN_1657708	11343	NM_007283.5	MGLL	monoglyceride lipase (MGLL), transcript variant 1, mRNA.
ILMN_1657721	440673	XM_931125.1	NBPF10	PREDICTED: neuroblastoma breakpoint family, member 10, transcript variant 58 (NBPF10), mRNA.
ILMN_1657728	643831	XM_927112.1	LOC643831	PREDICTED: similar to phosducin-like 3 (LOC643831), mRNA.
ILMN_1657744	57184	NM_020447.3	C15orf17	chromosome 15 open reading frame 17 (C15orf17), mRNA.
ILMN_1657746	670	NM_004332.1	BPHL	biphenyl hydrolase-like (serine hydrolase; breast epithelial mucin-associated antigen) (BPHL), mRNA.
ILMN_1657754	79871	NM_024813.1	RPAP2	RNA polymerase II associated protein 2 (RPAP2), mRNA.
ILMN_1657771	200186	NM_181715.1	CRTC2	CREB regulated transcription coactivator 2 (CRTC2), mRNA.
ILMN_1657790	9295	NM_004768.2	SFRS11	splicing factor, arginine/serine-rich 11 (SFRS11), mRNA.
ILMN_1657796	3925	NM_203401.1	STMN1	stathmin 1/oncoprotein 18 (STMN1), transcript variant 1, mRNA.
ILMN_1657797	9158	NM_004214.4	FIBP	fibroblast growth factor (acidic) intracellular binding protein (FIBP), transcript variant 2, mRNA.
ILMN_1657803	3075	NM_001014975.1	CFH	complement factor H (CFH), transcript variant 2, mRNA.
ILMN_1657810	132160	NM_144641.1	PPM1M	protein phosphatase 1M (PP2C domain containing) (PPM1M), mRNA.
ILMN_1657835	11129	NM_007056.2	SFRS16	splicing factor, arginine/serine-rich 16 (SFRS16), mRNA.
ILMN_1657836	64857	NM_022835.1	PLEKHG2	pleckstrin homology domain containing, family G (with RhoGef domain) member 2 (PLEKHG2), mRNA.
ILMN_1657857	51522	NM_016462.2	TMEM14C	transmembrane protein 14C (TMEM14C), mRNA.
ILMN_1657862	191	NM_000687.1	AHCY	S-adenosylhomocysteine hydrolase (AHCY), mRNA.
ILMN_1657864	79089	NM_001076674.1	TMUB2	transmembrane and ubiquitin-like domain containing 2 (TMUB2), transcript variant 3, mRNA.
ILMN_1657868	23409	NM_012240.1	SIRT4	sirtuin (silent mating type information regulation 2 homolog) 4 (S. cerevisiae) (SIRT4), mRNA.
ILMN_1657873	64328	NM_022459.4	XPO4	exportin 4 (XPO4), mRNA.
ILMN_1657893	10587	NM_006440.3	TXNRD2	thioredoxin reductase 2 (TXNRD2), nuclear gene encoding mitochondrial protein, mRNA.
ILMN_1657932	4588	NM_005961.2	MUC6	mucin 6, oligomeric mucus/gel-forming (MUC6), mRNA.
ILMN_1657937	8737	NM_003804.3	RIPK1	receptor (TNFRSF)-interacting serine-threonine kinase 1 (RIPK1), mRNA.
ILMN_1657949	6009	NM_005614.3	RHEB	Ras homolog enriched in brain (RHEB), mRNA.
ILMN_1657950	401470	XM_376787.4	RPS26P10	PREDICTED: ribosomal protein S26 pseudogene 10 (RPS26P10), mRNA.
ILMN_1657983	54386	NM_018975.2	TERF2IP	telomeric repeat binding factor 2, interacting protein (TERF2IP), mRNA.
ILMN_1657993	23394	NM_181442.1	ADNP	activity-dependent neuroprotector homeobox (ADNP), transcript variant 2, mRNA.
ILMN_1657996	642035	XM_936105.1	LOC642035	PREDICTED: hypothetical protein LOC642035 (LOC642035), mRNA.
ILMN_1658003	90522	NM_001039673.1	YIF1B	Yip1 interacting factor homolog B (S. cerevisiae) (YIF1B), transcript variant 4, mRNA.
ILMN_1658010	2491	NM_006733.2	CENPI	centromere protein I (CENPI), mRNA.
ILMN_1658015	10150	NM_144778.2	MBNL2	muscleblind-like 2 (Drosophila) (MBNL2), transcript variant 1, mRNA.
ILMN_1658016	128611	NM_178457.1	C20orf174	chromosome 20 open reading frame 174 (C20orf174), mRNA.
ILMN_1658027	8438	NM_003579.2	RAD54L	RAD54-like (S. cerevisiae) (RAD54L), mRNA.
ILMN_1658028	732371	XM_001133019.1	LOC732371	PREDICTED: similar to mixed lineage kinase domain-like (LOC732371), mRNA.
ILMN_1658034	654000	XM_944659.1	LOC654000	PREDICTED: similar to Ribosome biogenesis protein BMS1 homolog, transcript variant 4 (LOC654000), mRNA.
ILMN_1658040	1381	NM_004378.1	CRABP1	cellular retinoic acid binding protein 1 (CRABP1), mRNA.
ILMN_1658044	648814	XM_943472.1	LOC648814	PREDICTED: hypothetical protein LOC648814 (LOC648814), mRNA.
ILMN_1658053	83658	NM_014183.2	DYNLRB1	dynein, light chain, roadblock-type 1 (DYNLRB1), mRNA.
ILMN_1658065	10682	NM_006579.1	EBP	emopamil binding protein (sterol isomerase) (EBP), mRNA.
ILMN_1658080	126231	NM_152360.2	ZNF573	zinc finger protein 573 (ZNF573), mRNA.
ILMN_1658093	652470	XM_945536.1	LOC652470	PREDICTED: hypothetical protein LOC652470 (LOC652470), mRNA.
ILMN_1658095	3491	NM_001554.3	CYR61	cysteine-rich, angiogenic inducer, 61 (CYR61), mRNA.
ILMN_1658104	89890	NM_152903.4	KBTBD6	kelch repeat and BTB (POZ) domain containing 6 (KBTBD6), mRNA.
ILMN_1658144	9321	NM_004239.1	TRIP11	thyroid hormone receptor interactor 11 (TRIP11), mRNA.
ILMN_1658149	10771	NM_006624.3	ZMYND11	zinc finger, MYND domain containing 11 (ZMYND11), transcript variant 1, mRNA.
ILMN_1658152	4294	NM_002446.2	MAP3K10	mitogen-activated protein kinase kinase kinase 10 (MAP3K10), mRNA.
ILMN_1658160	29057	NM_014138.3	TMEM29	transmembrane protein 29 (TMEM29), mRNA.
ILMN_1658176	9619	NM_207629.1	ABCG1	ATP-binding cassette, sub-family G (WHITE), member 1 (ABCG1), transcript variant 7, mRNA.
ILMN_1658182	51320	NM_016626.3	MEX3C	mex-3 homolog C (C. elegans) (MEX3C), mRNA.
ILMN_1658196	158586	NM_007157.3	ZXDB	zinc finger, X-linked, duplicated B (ZXDB), mRNA.
ILMN_1658231	112939	NM_052876.2	BTBD14B	BTB (POZ) domain containing 14B (BTBD14B), mRNA.
ILMN_1658259	4733	NM_004147.3	DRG1	developmentally regulated GTP binding protein 1 (DRG1), mRNA.
ILMN_1658261	23005	NM_014994.1	MAPKBP1	mitogen activated protein kinase binding protein 1 (MAPKBP1), mRNA.
ILMN_1658266	146053	XM_933251.1	LOC146053	PREDICTED: similar to ribosomal protein S3a, transcript variant 4 (LOC146053), mRNA.
ILMN_1658269	9688	NM_014669.2	NUP93	nucleoporin 93kDa (NUP93), mRNA.
ILMN_1658283	6139	NM_001035006.1	RPL17	ribosomal protein L17 (RPL17), transcript variant 2, mRNA.
ILMN_1658285	25842	NM_014034.2	ASF1A	ASF1 anti-silencing function 1 homolog A (S. cerevisiae) (ASF1A), mRNA.
ILMN_1658289	84058	NM_032118.2	WDR54	WD repeat domain 54 (WDR54), mRNA.
ILMN_1658290	79091	NM_024109.2	C16orf68	chromosome 16 open reading frame 68 (C16orf68), mRNA.
ILMN_1658310	5130	NM_005017.2	PCYT1A	phosphate cytidylyltransferase 1, choline, alpha (PCYT1A), mRNA.
ILMN_1658351	51024	NM_016068.2	FIS1	fission 1 (mitochondrial outer membrane) homolog (S. cerevisiae) (FIS1), mRNA.
ILMN_1658373	9924	NM_014871.2	USP52	ubiquitin specific peptidase 52 (USP52), mRNA.
ILMN_1658399	10219	NM_005810.3	KLRG1	killer cell lectin-like receptor subfamily G, member 1 (KLRG1), mRNA.
ILMN_1658407	29015	NM_014096.2	SLC43A3	solute carrier family 43, member 3 (SLC43A3), mRNA.
ILMN_1658416	51023	NM_016067.1	MRPS18C	mitochondrial ribosomal protein S18C (MRPS18C), nuclear gene encoding mitochondrial protein, mRNA.
ILMN_1658422	653242	XM_926591.1	LOC653242	PREDICTED: similar to fumarylacetoacetate hydrolase domain containing 2A (LOC653242), mRNA.
ILMN_1658425	1605	NM_004393.2	DAG1	dystroglycan 1 (dystrophin-associated glycoprotein 1) (DAG1), mRNA.
ILMN_1658426	80326	NM_025216.2	WNT10A	wingless-type MMTV integration site family, member 10A (WNT10A), mRNA.
ILMN_1658437	119559	NM_213649.1	SFXN4	sideroflexin 4 (SFXN4), mRNA.
ILMN_1658452	152877	NM_001013622.2	FAM53A	family with sequence similarity 53, member A (FAM53A), mRNA.
ILMN_1658456	399979	NM_014758.1	SNX19	sorting nexin 19 (SNX19), mRNA.
ILMN_1658457	6136	NM_000976.2	RPL12	ribosomal protein L12 (RPL12), mRNA.
ILMN_1658460	653884	XM_936240.1	LOC653884	PREDICTED: similar to FUS interacting protein (serine-arginine rich) 1 (LOC653884), mRNA.
ILMN_1658469	11257	NM_007233.1	TP53AP1	TP53 activated protein 1 (TP53AP1), mRNA.
ILMN_1658472	51107	NM_001077628.1	APH1A	anterior pharynx defective 1 homolog A (C. elegans) (APH1A), transcript variant 1, mRNA.
ILMN_1658486	116541	NM_172251.1	MRPL54	mitochondrial ribosomal protein L54 (MRPL54), nuclear gene encoding mitochondrial protein, mRNA.
ILMN_1658494	28984	NM_014059.2	C13orf15	chromosome 13 open reading frame 15 (C13orf15), mRNA.
ILMN_1658499	57586	NM_020826.1	SYT13	synaptotagmin XIII (SYT13), mRNA.
ILMN_1658504	1119	NM_212469.1	CHKA	choline kinase alpha (CHKA), transcript variant 2, mRNA.
ILMN_1658513	23096	NM_015075.1	IQSEC2	IQ motif and Sec7 domain 2 (IQSEC2), mRNA.
ILMN_1658528	91663	NM_001020820.1	MYADM	myeloid-associated differentiation marker (MYADM), transcript variant 4, mRNA.
ILMN_1658531	653702	NM_001093763.1	LOC653702	hCG31916 (LOC653702), mRNA.
ILMN_1658569	728910	XM_001128786.1	LOC728910	PREDICTED: similar to Galectin-7 (Gal-7) (HKL-14) (PI7) (p53-induced protein 1) (LOC728910), mRNA.
ILMN_1658577	51236	NM_016458.2	C8orf30A	chromosome 8 open reading frame 30A (C8orf30A), mRNA.
ILMN_1658586	730012	XM_001132077.1	LOC730012	PREDICTED: similar to G protein-coupled receptor 161 (LOC730012), mRNA.
ILMN_1658619	23286	NM_015238.1	WWC1	WW and C2 domain containing 1 (WWC1), mRNA.
ILMN_1658624	80700	NM_025241.1	UBXD1	UBX domain containing 1 (UBXD1), mRNA.
ILMN_1658628	145200	XM_944937.2	C14orf72	PREDICTED: chromosome 14 open reading frame 72 (C14orf72), mRNA.
ILMN_1658639	283537	NM_181785.2	SLC46A3	solute carrier family 46, member 3 (SLC46A3), mRNA.
ILMN_1658643	10313	NM_201429.1	RTN3	reticulon 3 (RTN3), transcript variant 3, mRNA.
ILMN_1658649	165679	NM_001040100.1	C3orf57	chromosome 3 open reading frame 57 (C3orf57), mRNA.
ILMN_1658677	196403	NM_178502.2	DTX3	deltex 3 homolog (Drosophila) (DTX3), mRNA.
ILMN_1658678	113174	NM_138421.2	SAAL1	serum amyloid A-like 1 (SAAL1), mRNA.
ILMN_1658695	83540	NM_031423.3	NUF2	NUF2, NDC80 kinetochore complex component, homolog (S. cerevisiae) (NUF2), transcript variant 2, mRNA.
ILMN_1658702	8970	NM_021058.3	HIST1H2BJ	histone cluster 1, H2bj (HIST1H2BJ), mRNA.
ILMN_1658709	3912	NM_002291.1	LAMB1	laminin, beta 1 (LAMB1), mRNA.
ILMN_1658717	9681	NM_014662.2	DEPDC5	DEP domain containing 5 (DEPDC5), transcript variant 1, mRNA.
ILMN_1658728	7597	NM_006977.2	ZBTB25	zinc finger and BTB domain containing 25 (ZBTB25), mRNA.
ILMN_1658758	256933	NM_148896.2	NPB	neuropeptide B (NPB), mRNA.
ILMN_1658759	5824	NM_002857.2	PEX19	peroxisomal biogenesis factor 19 (PEX19), mRNA.
ILMN_1658800	27154	NM_015695.2	BRPF3	bromodomain and PHD finger containing, 3 (BRPF3), mRNA.
ILMN_1658802	200185	NM_173852.3	KRTCAP2	keratinocyte associated protein 2 (KRTCAP2), mRNA.
ILMN_1658807	3163	NM_002134.2	HMOX2	heme oxygenase (decycling) 2 (HMOX2), mRNA.
ILMN_1658821	90378	NM_138352.1	SAMD1	sterile alpha motif domain containing 1 (SAMD1), mRNA.
ILMN_1658830	54838	NM_001083913.1	C10orf26	chromosome 10 open reading frame 26 (C10orf26), transcript variant 1, mRNA.
ILMN_1658834	124245	NM_144604.2	NHN1	conserved nuclear protein NHN1 (NHN1), mRNA.
ILMN_1658835	858	NM_001233.3	CAV2	caveolin 2 (CAV2), transcript variant 1, mRNA.
ILMN_1658847	441478	XM_939432.1	MGC61598	PREDICTED: similar to ankyrin-repeat protein Nrarp (MGC61598), mRNA.
ILMN_1658884	23200	NM_014616.1	ATP11B	ATPase, Class VI, type 11B (ATP11B), mRNA.
ILMN_1658885	221955	NM_139179.1	DAGLB	diacylglycerol lipase, beta (DAGLB), mRNA.
ILMN_1658904	84099	XM_930541.1	ID2B	PREDICTED: inhibitor of DNA binding 2B, dominant negative helix-loop-helix protein, transcript variant 1 (ID2B), mRNA.
ILMN_1658909	64172	NM_022353.1	OSGEPL1	O-sialoglycoprotein endopeptidase-like 1 (OSGEPL1), mRNA.
ILMN_1658911	647349	XR_019572.1	LOC647349	PREDICTED: similar to AP-3 complex subunit sigma-1 (Adapter-related protein complex 3 sigma-1 subunit) (Sigma-adaptin 3a) (AP-3 complex sigma-3A subunit) (Sigma-3A-adaptin) (LOC647349), mRNA.
ILMN_1658921	644852	XM_934218.2	LOC644852	PREDICTED: hypothetical LOC644852, transcript variant 2 (LOC644852), mRNA.
ILMN_1658928	2783	NM_005273.2	GNB2	guanine nucleotide binding protein (G protein), beta polypeptide 2 (GNB2), mRNA.
ILMN_1658950	400890	XM_379036.3	LOC400890	PREDICTED: hypothetical LOC400890 (LOC400890), mRNA.
ILMN_1658989	84206	NM_032246.3	MEX3B	mex-3 homolog B (C. elegans) (MEX3B), mRNA.
ILMN_1658992	8813	NM_003859.1	DPM1	dolichyl-phosphate mannosyltransferase polypeptide 1, catalytic subunit (DPM1), mRNA.
ILMN_1658995	23597	NM_001033583.2	ACOT9	acyl-CoA thioesterase 9 (ACOT9), transcript variant 2, mRNA.
ILMN_1659017	119710	NM_138787.2	C11orf74	chromosome 11 open reading frame 74 (C11orf74), mRNA.
ILMN_1659024	9911	NM_014858.2	TMCC2	transmembrane and coiled-coil domain family 2 (TMCC2), mRNA.
ILMN_1659026	5440	NM_005034.3	POLR2K	polymerase (RNA) II (DNA directed) polypeptide K, 7.0kDa (POLR2K), mRNA.
ILMN_1659029	414918	NM_001001794.2	FAM116B	family with sequence similarity 116, member B (FAM116B), mRNA.
ILMN_1659047	8337	NM_003516.2	HIST2H2AA3	histone cluster 2, H2aa3 (HIST2H2AA3), mRNA.
ILMN_1659054	1120	NM_005198.3	CHKB	choline kinase beta (CHKB), transcript variant 1, mRNA.
ILMN_1659058	5514	NM_002714.2	PPP1R10	protein phosphatase 1, regulatory (inhibitor) subunit 10 (PPP1R10), mRNA.
ILMN_1659063	79324	NM_001005237.1	OR51G1	olfactory receptor, family 51, subfamily G, member 1 (OR51G1), mRNA.
ILMN_1659067	139596	NM_145052.2	UPRT	uracil phosphoribosyltransferase (FUR1) homolog (S. cerevisiae) (UPRT), mRNA.
ILMN_1659082	85437	NM_033114.3	ZCRB1	zinc finger CCHC-type and RNA binding motif 1 (ZCRB1), mRNA.
ILMN_1659095	644029	XR_017397.1	LOC644029	PREDICTED: similar to 60S ribosomal protein L7a (LOC644029), mRNA.
ILMN_1659099	9475	NM_004850.3	ROCK2	Rho-associated, coiled-coil containing protein kinase 2 (ROCK2), mRNA.
ILMN_1659104	113878	NM_020892.1	DTX2	deltex homolog 2 (Drosophila) (DTX2), mRNA.
ILMN_1659106	23612	NM_012396.3	PHLDA3	pleckstrin homology-like domain, family A, member 3 (PHLDA3), mRNA.
ILMN_1659156	54522	NM_019046.1	ANKRD16	ankyrin repeat domain 16 (ANKRD16), transcript variant 1, mRNA.
ILMN_1659189	84270	NM_032310.3	C9orf89	chromosome 9 open reading frame 89 (C9orf89), mRNA.
ILMN_1659206	5914	NM_000964.2	RARA	retinoic acid receptor, alpha (RARA), transcript variant 1, mRNA.
ILMN_1659240	64419	NM_001077525.1	MTMR14	myotubularin related protein 14 (MTMR14), transcript variant 2, mRNA.
ILMN_1659255	6102	NM_006915.1	RP2	retinitis pigmentosa 2 (X-linked recessive) (RP2), mRNA.
ILMN_1659259	24148	NM_012469.3	PRPF6	PRP6 pre-mRNA processing factor 6 homolog (S. cerevisiae) (PRPF6), mRNA.
ILMN_1659273	441408	XM_497029.2	LOC441408	PREDICTED: hypothetical LOC441408, transcript variant 1 (LOC441408), mRNA.
ILMN_1659285	8624	NM_203433.1	DSCR2	Down syndrome critical region gene 2 (DSCR2), transcript variant 2, mRNA.
ILMN_1659297	8323	NM_003506.2	FZD6	frizzled homolog 6 (Drosophila) (FZD6), mRNA.
ILMN_1659339	26610	NM_019040.3	ELP4	elongation protein 4 homolog (S. cerevisiae) (ELP4), mRNA.
ILMN_1659343	552900	NM_001031827.1	BOLA2	bolA homolog 2 (E. coli) (BOLA2), mRNA.
ILMN_1659352	56659	NM_022054.2	KCNK13	potassium channel, subfamily K, member 13 (KCNK13), mRNA.
ILMN_1659364	5985	NM_007370.3	RFC5	replication factor C (activator 1) 5, 36.5kDa (RFC5), transcript variant 1, mRNA.
ILMN_1659365	653071	XM_930721.1	LOC653071	PREDICTED: similar to CG32820-PA, isoform A, transcript variant 5 (LOC653071), mRNA.
ILMN_1659405	653773	XM_938755.2	LOC653773	PREDICTED: similar to ribosomal protein L31 (LOC653773), mRNA.
ILMN_1659411	5432	NM_032940.2	POLR2C	polymerase (RNA) II (DNA directed) polypeptide C, 33kDa (POLR2C), mRNA.
ILMN_1659415	8649	NM_021970.2	MAP2K1IP1	mitogen-activated protein kinase kinase 1 interacting protein 1 (MAP2K1IP1), mRNA.
ILMN_1659437	84817	NM_032731.3	TXNL5	thioredoxin-like 5 (TXNL5), mRNA.
ILMN_1659462	54935	NM_017823.3	DUSP23	dual specificity phosphatase 23 (DUSP23), mRNA.
ILMN_1659463	317	NM_013229.2	APAF1	apoptotic peptidase activating factor 1 (APAF1), transcript variant 1, mRNA.
ILMN_1659470	55193	NM_181042.2	PBRM1	polybromo 1 (PBRM1), transcript variant 4, mRNA.
ILMN_1659523	10713	NM_006590.2	USP39	ubiquitin specific peptidase 39 (USP39), mRNA.
ILMN_1659524	29078	NM_014165.1	C6orf66	chromosome 6 open reading frame 66 (C6orf66), mRNA.
ILMN_1659536	196792	NM_152644.1	FAM24B	family with sequence similarity 24, member B (FAM24B), mRNA.
ILMN_1659544	6809	NM_004177.3	STX3	syntaxin 3 (STX3), mRNA.
ILMN_1659550	388654	XM_371273.3	LOC388654	PREDICTED: similar to laminin receptor 1 (ribosomal protein SA) (LOC388654), mRNA.
ILMN_1659583	644617	XM_927735.1	LOC644617	PREDICTED: hypothetical protein LOC644617 (LOC644617), mRNA.
ILMN_1659599	113451	NM_052998.2	ADC	arginine decarboxylase (ADC), mRNA.
ILMN_1659601	10344	NM_006072.4	CCL26	chemokine (C-C motif) ligand 26 (CCL26), mRNA.
ILMN_1659610	27134	NM_014428.1	TJP3	tight junction protein 3 (zona occludens 3) (TJP3), mRNA.
ILMN_1659620	26292	NM_012333.3	MYCBP	c-myc binding protein (MYCBP), mRNA.
ILMN_1659625	202134	NM_001079529.2	LOC202134	hypothetical protein LOC202134 (LOC202134), mRNA.
ILMN_1659631	730024	XR_015755.1	LOC730024	PREDICTED: similar to male sterility domain containing 1 (LOC730024), mRNA.
ILMN_1659651	116447	NM_052963.1	TOP1MT	topoisomerase (DNA) I, mitochondrial (TOP1MT), nuclear gene encoding mitochondrial protein, mRNA.
ILMN_1659682	2585	NM_002044.2	GALK2	galactokinase 2 (GALK2), transcript variant 1, mRNA.
ILMN_1659693	649429	XM_938510.1	LOC649429	PREDICTED: similar to glutathione S-transferase, theta 3 (LOC649429), mRNA.
ILMN_1659703	11060	NM_199423.1	WWP2	WW domain containing E3 ubiquitin protein ligase 2 (WWP2), transcript variant 3, mRNA.
ILMN_1659725	56915	NM_020158.3	EXOSC5	exosome component 5 (EXOSC5), mRNA.
ILMN_1659727	146059	XM_001129302.1	CDAN1	PREDICTED: congenital dyserythropoietic anemia, type I (CDAN1), mRNA.
ILMN_1659761	92017	NM_001080530.2	LOC92017	similar to RIKEN cDNA 4933437K13 (LOC92017), mRNA.
ILMN_1659763	57471	NM_001009959.1	KIAA1189	KIAA1189 (KIAA1189), transcript variant 1, mRNA.
ILMN_1659766	9531	NM_004281.3	BAG3	BCL2-associated athanogene 3 (BAG3), mRNA.
ILMN_1659771	645683	XR_018261.1	LOC645683	PREDICTED: similar to ribosomal protein L13a (LOC645683), mRNA.
ILMN_1659777	80230	NM_025158.2	RUFY1	RUN and FYVE domain containing 1 (RUFY1), mRNA.
ILMN_1659782	8859	NM_004197.1	STK19	serine/threonine kinase 19 (STK19), transcript variant 1, mRNA.
ILMN_1659786	54482	NM_019083.1	CCDC76	coiled-coil domain containing 76 (CCDC76), mRNA.
ILMN_1659801	528	NM_001695.4	ATP6V1C1	ATPase, H+ transporting, lysosomal 42kDa, V1 subunit C1 (ATP6V1C1), mRNA.
ILMN_1659807	84661	NM_032574.2	HDPY-30	dpy-30-like protein (HDPY-30), mRNA.
ILMN_1659843	5611	NM_006260.2	DNAJC3	DnaJ (Hsp40) homolog, subfamily C, member 3 (DNAJC3), mRNA.
ILMN_1659845	9710	NM_014686.3	KIAA0355	KIAA0355 (KIAA0355), mRNA.
ILMN_1659854	55660	NM_017892.3	PRPF40A	PRP40 pre-mRNA processing factor 40 homolog A (S. cerevisiae) (PRPF40A), mRNA.
ILMN_1659857	9342	NM_004782.2	SNAP29	synaptosomal-associated protein, 29kDa (SNAP29), mRNA.
ILMN_1659864	5888	NM_002875.3	RAD51	RAD51 homolog (RecA homolog, E. coli) (S. cerevisiae) (RAD51), transcript variant 1, mRNA.
ILMN_1659874	57466	NM_020706.1	SFRS15	splicing factor, arginine/serine-rich 15 (SFRS15), mRNA.
ILMN_1659895	4478	NM_002444.2	MSN	moesin (MSN), mRNA.
ILMN_1659905	60681	NM_021939.2	FKBP10	FK506 binding protein 10, 65 kDa (FKBP10), mRNA.
ILMN_1659913	3669	NM_002201.4	ISG20	interferon stimulated exonuclease gene 20kDa (ISG20), mRNA.
ILMN_1659926	54879	NM_138729.2	ST7L	suppression of tumorigenicity 7 like (ST7L), transcript variant 4, mRNA.
ILMN_1659936	23645	NM_014330.2	PPP1R15A	protein phosphatase 1, regulatory (inhibitor) subunit 15A (PPP1R15A), mRNA.
ILMN_1659937	9841	NM_014797.1	ZBTB24	zinc finger and BTB domain containing 24 (ZBTB24), mRNA.
ILMN_1659946	651575	XM_940750.1	LOC651575	PREDICTED: similar to DALR anticodon binding domain containing 3 isoform 1 (LOC651575), mRNA.
ILMN_1659950	10297	NM_005883.2	APC2	adenomatosis polyposis coli 2 (APC2), mRNA.
ILMN_1659952	8898	NM_201281.1	MTMR2	myotubularin related protein 2 (MTMR2), transcript variant 3, mRNA.
ILMN_1659975	127703	NM_152374.1	C1orf216	chromosome 1 open reading frame 216 (C1orf216), mRNA.
ILMN_1659976	10978	NM_006831.1	CLP1	CLP1, cleavage and polyadenylation factor I subunit, homolog (S. cerevisiae) (CLP1), mRNA.
ILMN_1659989	6146	NM_000983.3	RPL22	ribosomal protein L22 (RPL22), mRNA.
ILMN_1659990	29923	NM_013332.3	HIG2	hypoxia-inducible protein 2 (HIG2), transcript variant 1, mRNA.
ILMN_1660021	10226	NM_005817.3	M6PRBP1	mannose-6-phosphate receptor binding protein 1 (M6PRBP1), mRNA.
ILMN_1660063	56655	NM_019896.2	POLE4	polymerase (DNA-directed), epsilon 4 (p12 subunit) (POLE4), mRNA.
ILMN_1660067	728285	XM_001127070.1	LOC728285	PREDICTED: similar to keratin associated protein 2-4 (LOC728285), mRNA.
ILMN_1660079	22838	NM_014901.4	RNF44	ring finger protein 44 (RNF44), mRNA.
ILMN_1660110	641750	XM_935596.1	LOC641750	PREDICTED: similar to 60S ribosomal protein L7, transcript variant 1 (LOC641750), mRNA.
ILMN_1660111	7347	NM_006002.3	UCHL3	ubiquitin carboxyl-terminal esterase L3 (ubiquitin thiolesterase) (UCHL3), mRNA.
ILMN_1660130	392222	XM_937705.1	LOC392222	PREDICTED: similar to UPF0315 protein (LOC392222), mRNA.
ILMN_1660133	645566	XM_928583.1	LOC645566	PREDICTED: hypothetical protein LOC645566 (LOC645566), mRNA.
ILMN_1660186	25949	NM_015484.4	SYF2	SYF2 homolog, RNA splicing factor (S. cerevisiae) (SYF2), transcript variant 1, mRNA.
ILMN_1660193	57711	NM_020951.2	ZNF529	zinc finger protein 529 (ZNF529), mRNA.
ILMN_1660199	10449	NM_006111.1	ACAA2	acetyl-Coenzyme A acyltransferase 2 (mitochondrial 3-oxoacyl-Coenzyme A thiolase) (ACAA2), nuclear gene encoding mitochondrial protein, mRNA.
ILMN_1660200	652175	XM_941526.1	LOC652175	PREDICTED: similar to retrotransposon gag domain containing 1 (LOC652175), mRNA.
ILMN_1660204	22997	NM_014987.1	IGSF9B	immunoglobulin superfamily, member 9B (IGSF9B), mRNA.
ILMN_1660222	27085	NM_022045.3	MTBP	Mdm2, transformed 3T3 cell double minute 2, p53 binding protein (mouse) binding protein, 104kDa (MTBP), mRNA.
ILMN_1660223	1389	NM_001310.2	CREBL2	cAMP responsive element binding protein-like 2 (CREBL2), mRNA.
ILMN_1660232	5830	NM_000319.3	PEX5	peroxisomal biogenesis factor 5 (PEX5), mRNA.
ILMN_1660236	5311	NM_000297.2	PKD2	polycystic kidney disease 2 (autosomal dominant) (PKD2), mRNA.
ILMN_1660275	60526	NM_021925.2	C2orf43	chromosome 2 open reading frame 43 (C2orf43), mRNA.
ILMN_1660277	731999	XM_001131546.1	LOC731999	PREDICTED: similar to CG1486-PA, isoform A (LOC731999), mRNA.
ILMN_1660288	283065	XM_210876.4	C10orf41	PREDICTED: chromosome 10 open reading frame 41 (C10orf41), mRNA.
ILMN_1660298	80757	NM_025268.2	TMEM121	transmembrane protein 121 (TMEM121), mRNA.
ILMN_1660305	201626	NM_177966.4	2'-PDE	2'-phosphodiesterase (2'-PDE), mRNA.
ILMN_1660332	123	NM_001122.2	ADFP	adipose differentiation-related protein (ADFP), mRNA.
ILMN_1660341	4043	NM_002337.1	LRPAP1	low density lipoprotein receptor-related protein associated protein 1 (LRPAP1), mRNA.
ILMN_1660343	653080	XM_930884.1	LOC653080	PREDICTED: similar to Beta-glucuronidase precursor, transcript variant 2 (LOC653080), mRNA.
ILMN_1660357	641825	XM_935575.1	LOC641825	PREDICTED: hypothetical protein LOC641825 (LOC641825), mRNA.
ILMN_1660359	654126	XM_945981.1	LOC654126	PREDICTED: similar to leucine rich repeat containing 37B, transcript variant 2 (LOC654126), mRNA.
ILMN_1660368	8295	NM_003496.1	TRRAP	transformation/transcription domain-associated protein (TRRAP), mRNA.
ILMN_1660376	387841	XM_370681.4	LOC387841	PREDICTED: similar to ribosomal protein L13a, transcript variant 1 (LOC387841), mRNA.
ILMN_1660390	3490	NM_001553.1	IGFBP7	insulin-like growth factor binding protein 7 (IGFBP7), mRNA.
ILMN_1660426	10898	NM_001081559.1	CPSF4	cleavage and polyadenylation specific factor 4, 30kDa (CPSF4), transcript variant 2, mRNA.
ILMN_1660436	3304	NM_005346.3	HSPA1B	heat shock 70kDa protein 1B (HSPA1B), mRNA.
ILMN_1660439	651149	XM_940278.1	LOC651149	PREDICTED: similar to 60S ribosomal protein L3 (L4) (LOC651149), mRNA.
ILMN_1660462	255231	NM_153259.2	MCOLN2	mucolipin 2 (MCOLN2), mRNA.
ILMN_1660477	652608	XM_942140.1	LOC652608	PREDICTED: similar to 60S ribosomal protein L6 (TAX-responsive enhancer element-binding protein 107) (TAXREB107) (Neoplasm-related protein C140) (LOC652608), mRNA.
ILMN_1660492	23015	NM_181077.2	GOLGA8A	golgi autoantigen, golgin subfamily a, 8A (GOLGA8A), mRNA.
ILMN_1660498	6232	NM_001030.3	RPS27	ribosomal protein S27 (metallopanstimulin 1) (RPS27), mRNA.
ILMN_1660504	646574	XM_933715.1	LOC646574	PREDICTED: hypothetical LOC646574 (LOC646574), mRNA.
ILMN_1660519	285382	NM_001025266.1	LOC285382	hypothetical gene supported by AK091454 (LOC285382), mRNA.
ILMN_1660533	6184	NM_002950.3	RPN1	ribophorin I (RPN1), mRNA.
ILMN_1660544	91947	NM_183376.1	ARRDC4	arrestin domain containing 4 (ARRDC4), mRNA.
ILMN_1660551	57585	NM_020825.2	CRAMP1L	Crm, cramped-like (Drosophila) (CRAMP1L), mRNA.
ILMN_1660554	64856	NM_199121.1	VWA1	von Willebrand factor A domain containing 1 (VWA1), transcript variant 2, mRNA.
ILMN_1660567	9244	NM_004750.2	CRLF1	cytokine receptor-like factor 1 (CRLF1), mRNA.
ILMN_1660579	51379	NM_015986.2	CRLF3	cytokine receptor-like factor 3 (CRLF3), mRNA.
ILMN_1660582	3980	NM_013975.2	LIG3	ligase III, DNA, ATP-dependent (LIG3), nuclear gene encoding mitochondrial protein, transcript variant alpha, mRNA.
ILMN_1660585	123207	NM_144597.1	C15orf40	chromosome 15 open reading frame 40 (C15orf40), mRNA.
ILMN_1660622	648643	XM_937710.1	LOC648643	PREDICTED: similar to Microsomal signal peptidase 18 kDa subunit (SPase 18 kDa subunit) (SPC18) (Endopeptidase SP18) (SEC11-like 1) (LOC648643), mRNA.
ILMN_1660624	3985	NM_001031801.1	LIMK2	LIM domain kinase 2 (LIMK2), transcript variant 1, mRNA.
ILMN_1660629	23218	NM_015175.1	NBEAL2	neurobeachin-like 2 (NBEAL2), mRNA.
ILMN_1660633	94032	NM_033259.2	CAMK2N2	calcium/calmodulin-dependent protein kinase II inhibitor 2 (CAMK2N2), mRNA.
ILMN_1660635	51110	NM_016027.1	LACTB2	lactamase, beta 2 (LACTB2), mRNA.
ILMN_1660654	157313	NM_152562.2	CDCA2	cell division cycle associated 2 (CDCA2), mRNA.
ILMN_1660691	11031	NM_006868.2	RAB31	RAB31, member RAS oncogene family (RAB31), mRNA.
ILMN_1660698	29083	NM_014170.2	GTPBP8	GTP-binding protein 8 (putative) (GTPBP8), transcript variant 1, mRNA.
ILMN_1660723	112724	NM_138412.2	RDH13	retinol dehydrogenase 13 (all-trans/9-cis) (RDH13), mRNA.
ILMN_1660729	245973	NM_144583.3	ATP6V1C2	ATPase, H+ transporting, lysosomal 42kDa, V1 subunit C2 (ATP6V1C2), transcript variant 2, mRNA.
ILMN_1660749	79058	NM_024083.2	ASPSCR1	alveolar soft part sarcoma chromosome region, candidate 1 (ASPSCR1), mRNA.
ILMN_1660775	650152	XR_018707.1	LOC650152	PREDICTED: similar to tropomyosin 3 isoform 2 (LOC650152), mRNA.
ILMN_1660787	8803	NM_003850.1	SUCLA2	succinate-CoA ligase, ADP-forming, beta subunit (SUCLA2), mRNA.
ILMN_1660793	124222	NM_152341.2	PAQR4	progestin and adipoQ receptor family member IV (PAQR4), mRNA.
ILMN_1660794	81606	XM_001132517.1	LBH	PREDICTED: hypothetical protein DKFZp566J091 (LBH), mRNA.
ILMN_1660806	1466	NM_001321.1	CSRP2	cysteine and glycine-rich protein 2 (CSRP2), mRNA.
ILMN_1660810	55761	NM_018259.4	TTC17	tetratricopeptide repeat domain 17 (TTC17), mRNA.
ILMN_1660817	1643	NM_000107.1	DDB2	damage-specific DNA binding protein 2, 48kDa (DDB2), mRNA.
ILMN_1660837	1182	NM_173872.2	CLCN3	chloride channel 3 (CLCN3), transcript variant e, mRNA.
ILMN_1660840	51029	NM_016076.3	C1orf121	chromosome 1 open reading frame 121 (C1orf121), mRNA.
ILMN_1660841	84981	NM_001001870.1	MGC14376	hypothetical protein MGC14376 (MGC14376), transcript variant 2, mRNA.
ILMN_1660844	92105	NM_033547.3	INTS4	integrator complex subunit 4 (INTS4), mRNA.
ILMN_1660847	5209	NM_004566.2	PFKFB3	6-phosphofructo-2-kinase/fructose-2,6-biphosphatase 3 (PFKFB3), mRNA.
ILMN_1660856	440138	NM_001004127.1	ALG11	asparagine-linked glycosylation 11 homolog (S. cerevisiae, alpha-1,2-mannosyltransferase) (ALG11), mRNA.
ILMN_1660858	9610	NM_004292.2	RIN1	Ras and Rab interactor 1 (RIN1), mRNA.
ILMN_1660868	339487	NM_178547.2	ZBTB8OS	zinc finger and BTB domain containing 8 opposite strand (ZBTB8OS), mRNA.
ILMN_1660871	10783	NM_014397.3	NEK6	NIMA (never in mitosis gene a)-related kinase 6 (NEK6), mRNA.
ILMN_1660880	6050	NM_203385.1	RNH1	ribonuclease/angiogenin inhibitor 1 (RNH1), transcript variant 4, mRNA.
ILMN_1660894	93487	NM_144578.3	C14orf32	chromosome 14 open reading frame 32 (C14orf32), mRNA.
ILMN_1660933	9730	NM_014703.1	VPRBP	Vpr (HIV-1) binding protein (VPRBP), mRNA.
ILMN_1660938	114034	NM_025077.2	TOE1	target of EGR1, member 1 (nuclear) (TOE1), mRNA.
ILMN_1660942	653352	XM_934316.1	LOC653352	PREDICTED: similar to eukaryotic translation initiation factor 3, subunit 8, transcript variant 12 (LOC653352), mRNA.
ILMN_1660965	163154	NM_153359.1	MGC24975	hypothetical protein MGC24975 (MGC24975), mRNA.
ILMN_1660973	2571	NM_013445.3	GAD1	glutamate decarboxylase 1 (brain, 67kDa) (GAD1), transcript variant GAD25, mRNA.
ILMN_1660976	653204	XM_926469.1	LOC653204	PREDICTED: similar to myotubularin related protein 1 (LOC653204), mRNA.
ILMN_1660995	268	NM_000479.2	AMH	anti-Mullerian hormone (AMH), mRNA.
ILMN_1661000	26750	NM_012424.2	RPS6KC1	ribosomal protein S6 kinase, 52kDa, polypeptide 1 (RPS6KC1), mRNA.
ILMN_1661002	64326	NM_022457.5	RFWD2	ring finger and WD repeat domain 2 (RFWD2), transcript variant 1, mRNA.
ILMN_1661022	119395	NM_182494.1	FAM26A	family with sequence similarity 26, member A (FAM26A), mRNA.
ILMN_1661111	22880	NM_014941.1	MORC2	MORC family CW-type zinc finger 2 (MORC2), mRNA.
ILMN_1661128	646154	XM_379736.3	LOC646154	PREDICTED: hypothetical protein LOC646154 (LOC646154), mRNA.
ILMN_1661137	153769	NM_152550.2	SH3RF2	SH3 domain containing ring finger 2 (SH3RF2), mRNA.
ILMN_1661138	54856	NM_001037533.1	GON4L	gon-4-like (C. elegans) (GON4L), transcript variant 1, mRNA.
ILMN_1661142	7110	NM_007114.2	TMF1	TATA element modulatory factor 1 (TMF1), mRNA.
ILMN_1661160	152078	NM_001099777.1	C3orf55	chromosome 3 open reading frame 55 (C3orf55), mRNA.
ILMN_1661170	4714	NM_005004.2	NDUFB8	NADH dehydrogenase (ubiquinone) 1 beta subcomplex, 8, 19kDa (NDUFB8), mRNA.
ILMN_1661172	650034	XM_939124.1	LOC650034	PREDICTED: similar to uncharacterized protein family UPF0227 member RGD1359682 (LOC650034), mRNA.
ILMN_1661173	9325	NM_016213.3	TRIP4	thyroid hormone receptor interactor 4 (TRIP4), mRNA.
ILMN_1661174	731640	XM_001133089.1	LOC731640	PREDICTED: similar to 60S ribosomal protein L21, transcript variant 2 (LOC731640), mRNA.
ILMN_1661194	23562	NM_012130.2	CLDN14	claudin 14 (CLDN14), transcript variant 2, mRNA.
ILMN_1661197	23529	NM_013246.2	CLCF1	cardiotrophin-like cytokine factor 1 (CLCF1), mRNA.
ILMN_1661219	150135	NM_152506.1	C21orf129	chromosome 21 open reading frame 129 (C21orf129), mRNA.
ILMN_1661264	6472	NM_005412.4	SHMT2	serine hydroxymethyltransferase 2 (mitochondrial) (SHMT2), mRNA.
ILMN_1661290	57472	NM_015455.3	CNOT6	CCR4-NOT transcription complex, subunit 6 (CNOT6), mRNA.
ILMN_1661293	7767	NM_013398.1	ZNF224	zinc finger protein 224 (ZNF224), mRNA.
ILMN_1661335	6711	NM_003128.2	SPTBN1	spectrin, beta, non-erythrocytic 1 (SPTBN1), transcript variant 1, mRNA.
ILMN_1661337	6723	NM_003132.2	SRM	spermidine synthase (SRM), mRNA.
ILMN_1661342	23157	NM_145799.2	39697	septin 6 (SEPT6), transcript variant I, mRNA.
ILMN_1661347	92856	NM_033416.1	IMP4	IMP4, U3 small nucleolar ribonucleoprotein, homolog (yeast) (IMP4), mRNA.
ILMN_1661361	55841	NM_015691.2	WWC3	WWC family member 3 (WWC3), mRNA.
ILMN_1661366	5223	NM_002629.2	PGAM1	phosphoglycerate mutase 1 (brain) (PGAM1), mRNA.
ILMN_1661383	55664	NM_017913.2	CDC37L1	cell division cycle 37 homolog (S. cerevisiae)-like 1 (CDC37L1), mRNA.
ILMN_1661399	649604	XM_945148.1	LOC649604	PREDICTED: similar to ADP-ribosylation factor-like protein 4A, transcript variant 2 (LOC649604), mRNA.
ILMN_1661409	23272	NM_015224.2	C3orf63	chromosome 3 open reading frame 63 (C3orf63), mRNA.
ILMN_1661439	10211	NM_005803.2	FLOT1	flotillin 1 (FLOT1), mRNA.
ILMN_1661470	648931	XM_943512.1	LOC648931	PREDICTED: hypothetical protein LOC648931 (LOC648931), mRNA.
ILMN_1661484	84878	NM_032792.2	ZBTB45	zinc finger and BTB domain containing 45 (ZBTB45), mRNA.
ILMN_1661485	23029	NM_015014.1	RBM34	RNA binding motif protein 34 (RBM34), mRNA.
ILMN_1661486	63947	NM_033053.2	DMRTC1	DMRT-like family C1 (DMRTC1), mRNA.
ILMN_1661490	10471	NM_014260.2	PFDN6	prefoldin subunit 6 (PFDN6), mRNA.
ILMN_1661500	8702	NM_003778.3	B4GALT4	UDP-Gal:betaGlcNAc beta 1,4- galactosyltransferase, polypeptide 4 (B4GALT4), transcript variant 2, mRNA.
ILMN_1661519	9729	NM_014702.3	KIAA0408	KIAA0408 (KIAA0408), mRNA.
ILMN_1661537	54741	NM_017526.2	LEPROT	leptin receptor overlapping transcript (LEPROT), mRNA.
ILMN_1661585	221002	NM_145313.2	RASGEF1A	RasGEF domain family, member 1A (RASGEF1A), mRNA.
ILMN_1661591	343413	NM_001004310.1	FCRL6	Fc receptor-like 6 (FCRL6), mRNA.
ILMN_1661593	51030	NM_016078.4	FAM18B	family with sequence similarity 18, member B (FAM18B), mRNA.
ILMN_1661594	54980	NM_017880.1	C2orf42	chromosome 2 open reading frame 42 (C2orf42), mRNA.
ILMN_1661595	388722	NM_001024594.1	C1orf53	chromosome 1 open reading frame 53 (C1orf53), mRNA.
ILMN_1661596	28982	NM_014053.1	FLVCR1	feline leukemia virus subgroup C cellular receptor 1 (FLVCR1), mRNA.
ILMN_1661598	642966	XM_926351.1	LOC642966	PREDICTED: similar to olfactory receptor 139 (LOC642966), mRNA.
ILMN_1661599	54541	NM_019058.2	DDIT4	DNA-damage-inducible transcript 4 (DDIT4), mRNA.
ILMN_1661614	3690	NM_000212.2	ITGB3	integrin, beta 3 (platelet glycoprotein IIIa, antigen CD61) (ITGB3), mRNA.
ILMN_1661622	51256	NM_016495.2	TBC1D7	TBC1 domain family, member 7 (TBC1D7), mRNA.
ILMN_1661627	84328	NM_032368.3	LZIC	leucine zipper and CTNNBIP1 domain containing (LZIC), mRNA.
ILMN_1661636	7750	NM_197968.1	ZMYM2	zinc finger, MYM-type 2 (ZMYM2), mRNA.
ILMN_1661650	57223	NM_020463.1	SMEK2	SMEK homolog 2, suppressor of mek1 (Dictyostelium) (SMEK2), mRNA.
ILMN_1661653	55070	NM_017996.2	DET1	de-etiolated homolog 1 (Arabidopsis) (DET1), mRNA.
ILMN_1661658	333929	NM_178310.3	SNAI3	snail homolog 3 (Drosophila) (SNAI3), mRNA.
ILMN_1661664	401475	XM_932812.1	SRRM1L	PREDICTED: serine/arginine repetitive matrix 1-like (SRRM1L), mRNA.
ILMN_1661687	50615	NM_181079.1	IL21R	interleukin 21 receptor (IL21R), transcript variant 3, mRNA.
ILMN_1661689	56957	NM_020205.2	OTUD7B	OTU domain containing 7B (OTUD7B), mRNA.
ILMN_1661708	3963	NM_002307.1	LGALS7	lectin, galactoside-binding, soluble, 7 (galectin 7) (LGALS7), mRNA.
ILMN_1661717	7027	NM_007111.3	TFDP1	transcription factor Dp-1 (TFDP1), mRNA.
ILMN_1661733	2348	NM_016731.2	FOLR1	folate receptor 1 (adult) (FOLR1), transcript variant 8, mRNA.
ILMN_1661743	644760	XM_932354.1	LOC644760	PREDICTED: hypothetical protein LOC644760 (LOC644760), mRNA.
ILMN_1661750	7429	NM_007127.1	VIL1	villin 1 (VIL1), mRNA.
ILMN_1661755	64855	NM_022833.2	FAM129B	family with sequence similarity 129, member B (FAM129B), transcript variant 1, mRNA.
ILMN_1661770	23081	NM_015061.2	JMJD2C	jumonji domain containing 2C (JMJD2C), mRNA.
ILMN_1661776	55835	NM_018451.3	CENPJ	centromere protein J (CENPJ), mRNA.
ILMN_1661778	9633	NM_004923.3	MTL5	metallothionein-like 5, testis-specific (tesmin) (MTL5), transcript variant 1, mRNA.
ILMN_1661802	11069	NM_007023.2	RAPGEF4	Rap guanine nucleotide exchange factor (GEF) 4 (RAPGEF4), mRNA.
ILMN_1661809	79056	NM_024081.4	PRRG4	proline rich Gla (G-carboxyglutamic acid) 4 (transmembrane) (PRRG4), mRNA.
ILMN_1661833	23253	NM_015208.3	ANKRD12	ankyrin repeat domain 12 (ANKRD12), transcript variant 1, mRNA.
ILMN_1661861	1437	NM_000758.2	CSF2	colony stimulating factor 2 (granulocyte-macrophage) (CSF2), mRNA.
ILMN_1661886	328	NM_080649.1	APEX1	APEX nuclease (multifunctional DNA repair enzyme) 1 (APEX1), transcript variant 3, mRNA.
ILMN_1661888	4205	NM_005587.1	MEF2A	myocyte enhancer factor 2A (MEF2A), mRNA.
ILMN_1661905	283316	NM_174941.4	CD163L1	CD163 molecule-like 1 (CD163L1), mRNA.
ILMN_1661917	644039	XM_929431.1	LOC644039	PREDICTED: similar to 60S ribosomal protein L10 (QM protein) (Tumor suppressor QM) (Laminin receptor homolog) (LOC644039), mRNA.
ILMN_1661939	129049	NM_001039948.2	RUTBC2	RUN and TBC1 domain containing 2 (RUTBC2), transcript variant 1, mRNA.
ILMN_1661940	23261	NM_015215.1	CAMTA1	calmodulin binding transcription activator 1 (CAMTA1), mRNA.
ILMN_1661945	81892	NM_031210.3	C14orf156	chromosome 14 open reading frame 156 (C14orf156), mRNA.
ILMN_1661998	131965	NM_152396.2	METTL6	methyltransferase like 6 (METTL6), mRNA.
ILMN_1662016	90507	NM_138355.2	SCRN2	secernin 2 (SCRN2), mRNA.
ILMN_1662038	9215	NM_004737.3	LARGE	like-glycosyltransferase (LARGE), transcript variant 1, mRNA.
ILMN_1662065	116143	NM_138458.2	WDR92	WD repeat domain 92 (WDR92), mRNA.
ILMN_1662097	203427	NM_145305.1	SLC25A43	solute carrier family 25, member 43 (SLC25A43), mRNA.
ILMN_1662121	2267	XM_937886.1	FGL1	PREDICTED: fibrinogen-like 1, transcript variant 5 (FGL1), mRNA.
ILMN_1662129	5955	NM_002902.1	RCN2	reticulocalbin 2, EF-hand calcium binding domain (RCN2), mRNA.
ILMN_1662130	730316	XM_001128149.1	LOC730316	PREDICTED: similar to Nuclear envelope pore membrane protein POM 121 (Pore membrane protein of 121 kDa) (P145) (LOC730316), mRNA.
ILMN_1662147	149175	NM_001031740.1	MANEAL	mannosidase, endo-alpha-like (MANEAL), transcript variant 1, mRNA.
ILMN_1662161	54662	NM_018201.2	TBC1D13	TBC1 domain family, member 13 (TBC1D13), mRNA.
ILMN_1662166	5754	NM_152882.2	PTK7	PTK7 protein tyrosine kinase 7 (PTK7), transcript variant PTK7-4, mRNA.
ILMN_1662174	94103	NM_139280.1	ORMDL3	ORM1-like 3 (S. cerevisiae) (ORMDL3), mRNA.
ILMN_1662181	11116	NM_007045.2	FGFR1OP	FGFR1 oncogene partner (FGFR1OP), transcript variant 1, mRNA.
ILMN_1662184	375444	NM_198566.1	C5orf34	chromosome 5 open reading frame 34 (C5orf34), mRNA.
ILMN_1662192	57209	NM_021045.1	ZNF248	zinc finger protein 248 (ZNF248), mRNA.
ILMN_1662198	5905	NM_002883.2	RANGAP1	Ran GTPase activating protein 1 (RANGAP1), mRNA.
ILMN_1662232	10540	NM_006400.3	DCTN2	dynactin 2 (p50) (DCTN2), mRNA.
ILMN_1662263	145553	NM_138476.2	MDP-1	magnesium-dependent phosphatase 1 (MDP-1), mRNA.
ILMN_1662306	285282	NM_173825.3	RABL3	RAB, member of RAS oncogene family-like 3 (RABL3), mRNA.
ILMN_1662316	65082	NM_022916.4	VPS33A	vacuolar protein sorting 33 homolog A (S. cerevisiae) (VPS33A), mRNA.
ILMN_1662318	29080	NM_014167.2	CCDC59	coiled-coil domain containing 59 (CCDC59), mRNA.
ILMN_1662328	26505	NM_017623.4	CNNM3	cyclin M3 (CNNM3), transcript variant 1, mRNA.
ILMN_1662331	57107	NM_020381.2	PDSS2	prenyl (decaprenyl) diphosphate synthase, subunit 2 (PDSS2), mRNA.
ILMN_1662334	9093	NM_005147.3	DNAJA3	DnaJ (Hsp40) homolog, subfamily A, member 3 (DNAJA3), mRNA.
ILMN_1662340	140467	NM_018083.4	ZNF358	zinc finger protein 358 (ZNF358), mRNA.
ILMN_1662358	4599	NM_002462.2	MX1	myxovirus (influenza virus) resistance 1, interferon-inducible protein p78 (mouse) (MX1), mRNA.
ILMN_1662359	8362	NM_003541.2	HIST1H4K	histone cluster 1, H4k (HIST1H4K), mRNA.
ILMN_1662364	16	NM_001605.2	AARS	alanyl-tRNA synthetase (AARS), mRNA.
ILMN_1662379	2057	NM_000121.2	EPOR	erythropoietin receptor (EPOR), mRNA.
ILMN_1662390	253982	NM_181718.3	ASPHD1	aspartate beta-hydroxylase domain containing 1 (ASPHD1), mRNA.
ILMN_1662409	440525	XM_498717.2	LOC440525	PREDICTED: hypothetical LOC440525, transcript variant 1 (LOC440525), mRNA.
ILMN_1662417	10128	NM_133259.2	LRPPRC	leucine-rich PPR-motif containing (LRPPRC), mRNA.
ILMN_1662437	602	NM_005178.3	BCL3	B-cell CLL/lymphoma 3 (BCL3), mRNA.
ILMN_1662438	6647	NM_000454.4	SOD1	superoxide dismutase 1, soluble (amyotrophic lateral sclerosis 1 (adult)) (SOD1), mRNA.
ILMN_1662458	4700	NM_002490.3	NDUFA6	NADH dehydrogenase (ubiquinone) 1 alpha subcomplex, 6, 14kDa (NDUFA6), nuclear gene encoding mitochondrial protein, mRNA.
ILMN_1662470	219738	NM_145306.2	C10orf35	chromosome 10 open reading frame 35 (C10orf35), mRNA.
ILMN_1662483	11042	NM_021036.1	SMA5	SMA5 (SMA5), mRNA.
ILMN_1662550	390561	XR_016452.1	LOC390561	PREDICTED: similar to hect domain and RLD 2 (LOC390561), mRNA.
ILMN_1662557	79649	NM_024597.2	MAP7D3	MAP7 domain containing 3 (MAP7D3), mRNA.
ILMN_1662578	56913	NM_020156.1	C1GALT1	core 1 synthase, glycoprotein-N-acetylgalactosamine 3-beta-galactosyltransferase, 1 (C1GALT1), mRNA.
ILMN_1662587	375775	NM_152286.2	PNPLA7	patatin-like phospholipase domain containing 7 (PNPLA7), mRNA.
ILMN_1662617	55012	NM_017917.2	PPP2R3C	protein phosphatase 2 (formerly 2A), regulatory subunit B'', gamma (PPP2R3C), mRNA.
ILMN_1662658	80324	NM_001002019.1	PUS1	pseudouridylate synthase 1 (PUS1), transcript variant 2, mRNA.
ILMN_1662681	55626	NM_017749.2	FLJ20294	hypothetical protein FLJ20294 (FLJ20294), mRNA.
ILMN_1662686	10208	NM_005800.3	USPL1	ubiquitin specific peptidase like 1 (USPL1), mRNA.
ILMN_1662719	60313	NM_021639.3	GPBP1L1	GC-rich promoter binding protein 1-like 1 (GPBP1L1), mRNA.
ILMN_1662741	9170	NM_004720.4	EDG4	endothelial differentiation, lysophosphatidic acid G-protein-coupled receptor, 4 (EDG4), mRNA.
ILMN_1662747	2123	NM_001003927.1	EVI2A	ecotropic viral integration site 2A (EVI2A), transcript variant 1, mRNA.
ILMN_1662751	645722	XM_944447.2	LOC645722	PREDICTED: hypothetical LOC645722 (LOC645722), mRNA.
ILMN_1662768	133308	NM_178833.3	NHEDC2	Na+/H+ exchanger domain containing 2 (NHEDC2), mRNA.
ILMN_1662776	2877	NM_002083.2	GPX2	glutathione peroxidase 2 (gastrointestinal) (GPX2), mRNA.
ILMN_1662799	63940	NM_022107.1	GPSM3	G-protein signalling modulator 3 (AGS3-like, C. elegans) (GPSM3), mRNA.
ILMN_1662800	256369	NM_152777.2	C14orf48	chromosome 14 open reading frame 48 (C14orf48), mRNA.
ILMN_1662839	59338	NM_001001974.1	PLEKHA1	pleckstrin homology domain containing, family A (phosphoinositide binding specific) member 1 (PLEKHA1), transcript variant 2, mRNA.
ILMN_1662846	26996	NM_014373.1	GPR160	G protein-coupled receptor 160 (GPR160), mRNA.
ILMN_1662848	79770	NM_024715.3	C5orf14	chromosome 5 open reading frame 14 (C5orf14), mRNA.
ILMN_1662852	124152	NM_153208.1	IQCK	IQ motif containing K (IQCK), mRNA.
ILMN_1662865	55313	NM_018340.2	FLJ11151	hypothetical protein FLJ11151 (FLJ11151), transcript variant 1, mRNA.
ILMN_1662888	8572	NM_003687.2	PDLIM4	PDZ and LIM domain 4 (PDLIM4), mRNA.
ILMN_1662896	55717	NM_018117.10	BRWD2	bromodomain and WD repeat domain containing 2 (BRWD2), mRNA.
ILMN_1662905	654364	NM_001018136.1	NME1-NME2	NM23-LV (NME1-NME2), mRNA.
ILMN_1662912	440669	XM_498811.2	LOC440669	PREDICTED: hypothetical LOC440669 (LOC440669), mRNA.
ILMN_1663002	30968	NM_013442.1	STOML2	stomatin (EPB72)-like 2 (STOML2), mRNA.
ILMN_1663010	389690	XM_940367.1	FLJ43860	PREDICTED: FLJ43860 protein (FLJ43860), mRNA.
ILMN_1663032	64838	NM_022823.1	FNDC4	fibronectin type III domain containing 4 (FNDC4), mRNA.
ILMN_1663033	92305	NM_138385.2	TMEM129	transmembrane protein 129 (TMEM129), mRNA.
ILMN_1663035	6720	NM_001005291.1	SREBF1	sterol regulatory element binding transcription factor 1 (SREBF1), transcript variant 1, mRNA.
ILMN_1663061	7913	NM_003472.3	DEK	DEK oncogene (DNA binding) (DEK), mRNA.
ILMN_1663080	3955	NM_001040167.1	LFNG	LFNG O-fucosylpeptide 3-beta-N-acetylglucosaminyltransferase (LFNG), transcript variant 1, mRNA.
ILMN_1663081	440925	NM_001013712.1	LOC440925	hypothetical gene supported by AK123485 (LOC440925), mRNA.
ILMN_1663092	10370	NM_006079.3	CITED2	Cbp/p300-interacting transactivator, with Glu/Asp-rich carboxy-terminal domain, 2 (CITED2), mRNA.
ILMN_1663099	7320	NM_003337.2	UBE2B	ubiquitin-conjugating enzyme E2B (RAD6 homolog) (UBE2B), mRNA.
ILMN_1663112	11095	NM_007037.4	ADAMTS8	ADAM metallopeptidase with thrombospondin type 1 motif, 8 (ADAMTS8), mRNA.
ILMN_1663113	23170	NM_015140.2	TTLL12	tubulin tyrosine ligase-like family, member 12 (TTLL12), mRNA.
ILMN_1663132	90956	NM_052853.3	ADCK2	aarF domain containing kinase 2 (ADCK2), mRNA.
ILMN_1663158	7727	NM_001032292.1	ZNF174	zinc finger protein 174 (ZNF174), transcript variant 2, mRNA.
ILMN_1663160	26152	NM_015655.2	ZNF337	zinc finger protein 337 (ZNF337), mRNA.
ILMN_1663179	147011	NM_152465.1	PROCA1	proline-rich cyclin A1-interacting protein (PROCA1), mRNA.
ILMN_1663185	84725	NM_032639.2	PLEKHA8	pleckstrin homology domain containing, family A (phosphoinositide binding specific) member 8 (PLEKHA8), mRNA.
ILMN_1663195	4176	NM_182776.1	MCM7	minichromosome maintenance complex component 7 (MCM7), transcript variant 2, mRNA.
ILMN_1663303	6447	NM_003020.2	SCG5	secretogranin V (7B2 protein) (SCG5), mRNA.
ILMN_1663313	278	NM_001008219.1	AMY1C	amylase, alpha 1C (salivary) (AMY1C), mRNA.
ILMN_1663332	9768	NM_014736.4	KIAA0101	KIAA0101 (KIAA0101), transcript variant 1, mRNA.
ILMN_1663383	25929	NM_015465.1	GEMIN5	gem (nuclear organelle) associated protein 5 (GEMIN5), mRNA.
ILMN_1663388	84790	NM_032704.3	TUBA1C	tubulin, alpha 1c (TUBA1C), mRNA.
ILMN_1663390	991	NM_001255.2	CDC20	cell division cycle 20 homolog (S. cerevisiae) (CDC20), mRNA.
ILMN_1663401	55323	NM_197958.1	LARP6	La ribonucleoprotein domain family, member 6 (LARP6), transcript variant 2, mRNA.
ILMN_1663407	6834	NM_003172.2	SURF1	surfeit 1 (SURF1), nuclear gene encoding mitochondrial protein, mRNA.
ILMN_1663416	642250	NM_001089592.1	LOC642250	hCG39912 (LOC642250), mRNA.
ILMN_1663430	648982	XM_938059.1	LOC648982	PREDICTED: hypothetical protein LOC648982 (LOC648982), mRNA.
ILMN_1663444	64130	NM_022165.2	LIN7B	lin-7 homolog B (C. elegans) (LIN7B), mRNA.
ILMN_1663489	23304	NM_015255.1	UBR2	ubiquitin protein ligase E3 component n-recognin 2 (UBR2), mRNA.
ILMN_1663526	6709	NM_003127.2	SPTAN1	spectrin, alpha, non-erythrocytic 1 (alpha-fodrin) (SPTAN1), mRNA.
ILMN_1663531	652041	XM_941355.1	LOC652041	PREDICTED: similar to 3-phosphoinositide-dependent protein kinase 1 (hPDK1) (LOC652041), mRNA.
ILMN_1663532	55188	NM_018157.2	RIC8B	resistance to inhibitors of cholinesterase 8 homolog B (C. elegans) (RIC8B), mRNA.
ILMN_1663538	171425	NM_206808.1	CLYBL	citrate lyase beta like (CLYBL), mRNA.
ILMN_1663541	11285	NM_007255.1	B4GALT7	xylosylprotein beta 1,4-galactosyltransferase, polypeptide 7 (galactosyltransferase I) (B4GALT7), mRNA.
ILMN_1663554	4665	NM_005967.3	NAB2	NGFI-A binding protein 2 (EGR1 binding protein 2) (NAB2), mRNA.
ILMN_1663571	55683	NM_017991.3	FLJ10081	hypothetical protein FLJ10081 (FLJ10081), mRNA.
ILMN_1663575	256227	XM_001128032.1	MGC87042	PREDICTED: similar to Six transmembrane epithelial antigen of prostate (MGC87042), mRNA.
ILMN_1663593	51106	NM_016020.1	TFB1M	transcription factor B1, mitochondrial (TFB1M), mRNA.
ILMN_1663605	63891	NM_022064.2	RNF123	ring finger protein 123 (RNF123), mRNA.
ILMN_1663616	7266	NM_003315.1	DNAJC7	DnaJ (Hsp40) homolog, subfamily C, member 7 (DNAJC7), mRNA.
ILMN_1663618	6774	NM_213662.1	STAT3	signal transducer and activator of transcription 3 (acute-phase response factor) (STAT3), transcript variant 3, mRNA.
ILMN_1663631	54971	NM_079837.2	BANP	BTG3 associated nuclear protein (BANP), transcript variant 2, mRNA.
ILMN_1663640	4128	NM_000240.2	MAOA	monoamine oxidase A (MAOA), nuclear gene encoding mitochondrial protein, mRNA.
ILMN_1663664	55173	NM_018141.2	MRPS10	mitochondrial ribosomal protein S10 (MRPS10), nuclear gene encoding mitochondrial protein, mRNA.
ILMN_1663667	80308	NM_201398.1	FLAD1	FAD1 flavin adenine dinucleotide synthetase homolog (S. cerevisiae) (FLAD1), transcript variant 2, mRNA.
ILMN_1663727	23609	NM_014160.3	MKRN2	makorin, ring finger protein, 2 (MKRN2), mRNA.
ILMN_1663754	79973	NM_030824.2	ZNF442	zinc finger protein 442 (ZNF442), mRNA.
ILMN_1663765	647346	XM_936495.2	LOC647346	PREDICTED: similar to Alcohol dehydrogenase class 3 chi chain (Alcohol dehydrogenase class III chi chain) (S-(hydroxymethyl)glutathione dehydrogenase) (Glutathione-dependent formaldehyde dehydrogenase) (FDH), transcript variant 1 (LOC647346), mRNA.
ILMN_1663774	3892	NM_002284.3	KRT86	keratin 86 (KRT86), mRNA.
ILMN_1663777	10000	NM_181690.1	AKT3	v-akt murine thymoma viral oncogene homolog 3 (protein kinase B, gamma) (AKT3), transcript variant 2, mRNA.
ILMN_1663787	354	NM_001030050.1	KLK3	kallikrein-related peptidase 3 (KLK3), transcript variant 6, mRNA.
ILMN_1663799	6161	NM_001007074.1	RPL32	ribosomal protein L32 (RPL32), transcript variant 3, mRNA.
ILMN_1663816	130940	NM_138803.2	LOC130940	hypothetical protein BC015395 (LOC130940), mRNA.
ILMN_1663827	10322	NM_006062.2	SMYD5	SMYD family member 5 (SMYD5), mRNA.
ILMN_1663843	5861	NM_004161.3	RAB1A	RAB1A, member RAS oncogene family (RAB1A), mRNA.
ILMN_1663858	57335	NM_020652.1	ZNF286A	zinc finger protein 286A (ZNF286A), mRNA.
ILMN_1663866	7045	NM_000358.1	TGFBI	transforming growth factor, beta-induced, 68kDa (TGFBI), mRNA.
ILMN_1663884	730347	XM_001130955.1	LOC730347	PREDICTED: similar to rho guanine nucleotide exchange factor 5 (LOC730347), mRNA.
ILMN_1663894	83693	NM_031463.3	HSDL1	hydroxysteroid dehydrogenase like 1 (HSDL1), mRNA.
ILMN_1663916	64333	NM_001080157.1	ARHGAP9	Rho GTPase activating protein 9 (ARHGAP9), transcript variant 2, mRNA.
ILMN_1663919	7032	NM_005423.3	TFF2	trefoil factor 2 (spasmolytic protein 1) (TFF2), mRNA.
ILMN_1663921	85014	NM_032928.3	TMEM141	transmembrane protein 141 (TMEM141), mRNA.
ILMN_1663927	84875	NM_032789.2	PARP10	poly (ADP-ribose) polymerase family, member 10 (PARP10), mRNA.
ILMN_1663954	51497	NM_198976.1	TH1L	TH1-like (Drosophila) (TH1L), transcript variant 1, mRNA.
ILMN_1663973	653941	XM_943151.1	LOC653941	PREDICTED: similar to pleckstrin homology domain containing, family F (with FYVE domain) member 2 (LOC653941), mRNA.
ILMN_1664006	178	NM_000642.2	AGL	amylo-1, 6-glucosidase, 4-alpha-glucanotransferase (glycogen debranching enzyme, glycogen storage disease type III) (AGL), transcript variant 1, mRNA.
ILMN_1664010	1997	NM_172373.2	ELF1	E74-like factor 1 (ets domain transcription factor) (ELF1), mRNA.
ILMN_1664012	124583	NM_138793.2	CANT1	calcium activated nucleotidase 1 (CANT1), mRNA.
ILMN_1664014	219736	NM_152709.3	STOX1	storkhead box 1 (STOX1), mRNA.
ILMN_1664016	23370	NM_015318.2	ARHGEF18	rho/rac guanine nucleotide exchange factor (GEF) 18 (ARHGEF18), mRNA.
ILMN_1664025	11264	NM_007238.4	PXMP4	peroxisomal membrane protein 4, 24kDa (PXMP4), transcript variant 1, mRNA.
ILMN_1664028	1059	NM_001810.5	CENPB	centromere protein B, 80kDa (CENPB), mRNA.
ILMN_1664030	81876	NM_030981.2	RAB1B	RAB1B, member RAS oncogene family (RAB1B), mRNA.
ILMN_1664034	220992	NM_145312.2	ZNF485	zinc finger protein 485 (ZNF485), mRNA.
ILMN_1664068	57222	NM_001031711.1	ERGIC1	endoplasmic reticulum-golgi intermediate compartment (ERGIC) 1 (ERGIC1), transcript variant 1, mRNA.
ILMN_1664098	10922	NM_033015.2	FASTK	Fas-activated serine/threonine kinase (FASTK), transcript variant 4, mRNA.
ILMN_1664118	643665	XM_931729.2	LOC643665	PREDICTED: hypothetical LOC643665 (LOC643665), mRNA.
ILMN_1664138	22998	NM_014988.1	LIMCH1	LIM and calponin homology domains 1 (LIMCH1), mRNA.
ILMN_1664139	54801	NM_017645.3	FAM29A	family with sequence similarity 29, member A (FAM29A), mRNA.
ILMN_1664167	84154	NM_032194.1	BXDC1	brix domain containing 1 (BXDC1), mRNA.
ILMN_1664168	8402	NM_003562.3	SLC25A11	solute carrier family 25 (mitochondrial carrier; oxoglutarate carrier), member 11 (SLC25A11), mRNA.
ILMN_1664172	10020	NM_005476.3	GNE	glucosamine (UDP-N-acetyl)-2-epimerase/N-acetylmannosamine kinase (GNE), mRNA.
ILMN_1664177	127002	NM_153340.3	ATXN7L2	ataxin 7-like 2 (ATXN7L2), mRNA.
ILMN_1664186	55669	NM_033540.2	MFN1	mitofusin 1 (MFN1), nuclear gene encoding mitochondrial protein, mRNA.
ILMN_1664216	28512	NM_020345.3	NKIRAS1	NFKB inhibitor interacting Ras-like 1 (NKIRAS1), mRNA.
ILMN_1664233	644590	XM_927705.1	LOC644590	PREDICTED: similar to EVIN1 (LOC644590), mRNA.
ILMN_1664242	55184	NM_001099407.1	C20orf12	chromosome 20 open reading frame 12 (C20orf12), mRNA.
ILMN_1664243	55850	NM_018467.3	MDS032	uncharacterized hematopoietic stem/progenitor cells protein MDS032 (MDS032), mRNA.
ILMN_1664265	2041	NM_005232.3	EPHA1	EPH receptor A1 (EPHA1), mRNA.
ILMN_1664283	286262	NM_173691.2	C9orf75	chromosome 9 open reading frame 75 (C9orf75), mRNA.
ILMN_1664294	64175	NM_022356.2	LEPRE1	leucine proline-enriched proteoglycan (leprecan) 1 (LEPRE1), mRNA.
ILMN_1664323	51562	NM_016586.1	MBIP	MAP3K12 binding inhibitory protein 1 (MBIP), mRNA.
ILMN_1664348	8228	NM_004650.1	PNPLA4	patatin-like phospholipase domain containing 4 (PNPLA4), mRNA.
ILMN_1664353	644655	XM_927761.1	LOC644655	PREDICTED: similar to poly (ADP-ribose) polymerase family, member 8 (LOC644655), mRNA.
ILMN_1664362	84251	NM_032291.2	SGIP1	SH3-domain GRB2-like (endophilin) interacting protein 1 (SGIP1), mRNA.
ILMN_1664366	7798	NM_033631.2	LUZP1	leucine zipper protein 1 (LUZP1), mRNA.
ILMN_1664369	55526	NM_018706.5	DHTKD1	dehydrogenase E1 and transketolase domain containing 1 (DHTKD1), mRNA.
ILMN_1664398	651621	XM_940809.1	LOC651621	PREDICTED: similar to hydroxysteroid (17-beta) dehydrogenase 7 (LOC651621), mRNA.
ILMN_1664402	3964	NM_006499.3	LGALS8	lectin, galactoside-binding, soluble, 8 (galectin 8) (LGALS8), transcript variant 1, mRNA.
ILMN_1664424	58486	NM_021211.2	ZBED5	zinc finger, BED-type containing 5 (ZBED5), mRNA.
ILMN_1664429	140823	NM_080748.2	C20orf52	chromosome 20 open reading frame 52 (C20orf52), nuclear gene encoding mitochondrial protein, mRNA.
ILMN_1664434	6929	NM_003200.1	TCF3	transcription factor 3 (E2A immunoglobulin enhancer binding factors E12/E47) (TCF3), mRNA.
ILMN_1664439	6872	NM_138923.1	TAF1	TAF1 RNA polymerase II, TATA box binding protein (TBP)-associated factor, 250kDa (TAF1), transcript variant 2, mRNA.
ILMN_1664449	29880	NM_013338.3	ALG5	asparagine-linked glycosylation 5 homolog (S. cerevisiae, dolichyl-phosphate beta-glucosyltransferase) (ALG5), mRNA.
ILMN_1664466	55958	NM_018847.2	KLHL9	kelch-like 9 (Drosophila) (KLHL9), mRNA.
ILMN_1664499	440107	NM_001004330.1	FLJ46688	FLJ46688 protein (FLJ46688), mRNA.
ILMN_1664511	10403	NM_006101.1	NDC80	NDC80 homolog, kinetochore complex component (S. cerevisiae) (NDC80), mRNA.
ILMN_1664516	1063	NM_016343.3	CENPF	centromere protein F, 350/400ka (mitosin) (CENPF), mRNA.
ILMN_1664537	8237	NM_004651.3	USP11	ubiquitin specific peptidase 11 (USP11), mRNA.
ILMN_1664577	1738	NM_000108.3	DLD	dihydrolipoamide dehydrogenase (DLD), mRNA.
ILMN_1664587	93343	NM_138401.2	FAM125A	family with sequence similarity 125, member A (FAM125A), mRNA.
ILMN_1664610	402057	NM_001080499.1	LOC402057	similar to 40S ribosomal protein S17 (LOC402057), mRNA.
ILMN_1664614	2197	NM_001997.3	FAU	Finkel-Biskis-Reilly murine sarcoma virus (FBR-MuSV) ubiquitously expressed (FAU), mRNA.
ILMN_1664619	23142	NM_015115.2	DCUN1D4	DCN1, defective in cullin neddylation 1, domain containing 4 (S. cerevisiae) (DCUN1D4), transcript variant 2, mRNA.
ILMN_1664630	1111	NM_001274.3	CHEK1	CHK1 checkpoint homolog (S. pombe) (CHEK1), mRNA.
ILMN_1664641	29079	NM_014166.2	MED4	mediator complex subunit 4 (MED4), mRNA.
ILMN_1664646	221078	NM_182543.1	NSUN6	NOL1/NOP2/Sun domain family, member 6 (NSUN6), mRNA.
ILMN_1664660	645073	NM_001098409.1	GAGE12G	G antigen 12G (GAGE12G), mRNA.
ILMN_1664682	1763	NM_001080449.1	DNA2L	DNA2 DNA replication helicase 2-like (yeast) (DNA2L), mRNA.
ILMN_1664698	9094	NM_054035.1	UNC119	unc-119 homolog (C. elegans) (UNC119), transcript variant 2, mRNA.
ILMN_1664706	653604	XM_497711.2	LOC653604	PREDICTED: similar to H3 histone, family 2 isoform 2 (LOC653604), mRNA.
ILMN_1664718	1595	NM_000786.2	CYP51A1	cytochrome P450, family 51, subfamily A, polypeptide 1 (CYP51A1), mRNA.
ILMN_1664723	79581	NM_024531.3	GPR172A	G protein-coupled receptor 172A (GPR172A), mRNA.
ILMN_1664738	28970	NM_014039.2	C11orf54	chromosome 11 open reading frame 54 (C11orf54), mRNA.
ILMN_1664750	51643	NM_016056.2	TMBIM4	transmembrane BAX inhibitor motif containing 4 (TMBIM4), mRNA.
ILMN_1664756	3840	NM_002268.3	KPNA4	karyopherin alpha 4 (importin alpha 3) (KPNA4), mRNA.
ILMN_1664761	51524	NM_016464.3	TMEM138	transmembrane protein 138 (TMEM138), mRNA.
ILMN_1664773	79096	NM_024113.3	C11orf49	chromosome 11 open reading frame 49 (C11orf49), transcript variant 3, mRNA.
ILMN_1664776	23167	NM_015137.3	KIAA0143	KIAA0143 protein (KIAA0143), mRNA.
ILMN_1664798	9380	NM_012203.1	GRHPR	glyoxylate reductase/hydroxypyruvate reductase (GRHPR), mRNA.
ILMN_1664802	26118	NM_134265.2	WSB1	WD repeat and SOCS box-containing 1 (WSB1), transcript variant 2, mRNA.
ILMN_1664826	254170	NM_203301.1	FBXO33	F-box protein 33 (FBXO33), mRNA.
ILMN_1664828	164668	NM_181773.2	APOBEC3H	apolipoprotein B mRNA editing enzyme, catalytic polypeptide-like 3H (APOBEC3H), mRNA.
ILMN_1664833	54534	NM_019051.1	MRPL50	mitochondrial ribosomal protein L50 (MRPL50), nuclear gene encoding mitochondrial protein, mRNA.
ILMN_1664855	81706	NM_030949.2	PPP1R14C	protein phosphatase 1, regulatory (inhibitor) subunit 14C (PPP1R14C), mRNA.
ILMN_1664861	3397	NM_181353.1	ID1	inhibitor of DNA binding 1, dominant negative helix-loop-helix protein (ID1), transcript variant 2, mRNA.
ILMN_1664863	1506	NM_001907.1	CTRL	chymotrypsin-like (CTRL), mRNA.
ILMN_1664910	3921	NM_001012321.1	RPSA	ribosomal protein SA (RPSA), transcript variant 2, mRNA.
ILMN_1664912	3590	NM_004512.3	IL11RA	interleukin 11 receptor, alpha (IL11RA), transcript variant 1, mRNA.
ILMN_1664920	83636	NM_001031726.2	C19orf12	chromosome 19 open reading frame 12 (C19orf12), transcript variant 1, mRNA.
ILMN_1664921	5537	NM_002721.3	PPP6C	protein phosphatase 6, catalytic subunit (PPP6C), mRNA.
ILMN_1664931	2961	NM_002095.4	GTF2E2	general transcription factor IIE, polypeptide 2, beta 34kDa (GTF2E2), mRNA.
ILMN_1664938	57048	NM_020360.2	PLSCR3	phospholipid scramblase 3 (PLSCR3), mRNA.
ILMN_1664948	643319	XR_018425.1	LOC643319	PREDICTED: hypothetical LOC643319 (LOC643319), mRNA.
ILMN_1664956	29101	NM_014188.2	SSU72	SSU72 RNA polymerase II CTD phosphatase homolog (S. cerevisiae) (SSU72), mRNA.
ILMN_1664960	283638	NM_015005.1	KIAA0284	KIAA0284 (KIAA0284), mRNA.
ILMN_1664978	9414	NM_201629.1	TJP2	tight junction protein 2 (zona occludens 2) (TJP2), transcript variant 2, mRNA.
ILMN_1664993	79008	NM_024044.2	GIYD2	GIY-YIG domain containing 2 (GIYD2), transcript variant 1, mRNA.
ILMN_1664994	9562	NM_004897.2	MINPP1	multiple inositol polyphosphate histidine phosphatase, 1 (MINPP1), mRNA.
ILMN_1664995	642452	XM_926229.1	LOC642452	PREDICTED: hypothetical LOC642452 (LOC642452), mRNA.
ILMN_1665049	80208	NM_025137.3	SPG11	spastic paraplegia 11 (autosomal recessive) (SPG11), mRNA.
ILMN_1665066	84273	NM_032313.2	C4orf14	chromosome 4 open reading frame 14 (C4orf14), mRNA.
ILMN_1665095	26012	NM_015537.3	NELF	nasal embryonic LHRH factor (NELF), mRNA.
ILMN_1665123	349565	NM_178177.2	NMNAT3	nicotinamide nucleotide adenylyltransferase 3 (NMNAT3), mRNA.
ILMN_1665148	648249	XM_944165.1	LOC648249	PREDICTED: similar to 40S ribosomal protein SA (p40) (34/67 kDa laminin receptor) (Colon carcinoma laminin-binding protein) (NEM/1CHD4) (Multidrug resistance-associated protein MGr1-Ag), transcript variant 3 (LOC648249), mRNA.
ILMN_1665150	442606	XM_374637.3	LOC442606	PREDICTED: similar to Zinc-alpha-2-glycoprotein precursor (Zn-alpha-2-glycoprotein) (Zn-alpha-2-GP) (LOC442606), mRNA.
ILMN_1665164	9646	NM_014633.3	CTR9	Ctr9, Paf1/RNA polymerase II complex component, homolog (S. cerevisiae) (CTR9), mRNA.
ILMN_1665205	339324	NM_001012756.1	ZNF260	zinc finger protein 260 (ZNF260), mRNA.
ILMN_1665212	23644	NM_014329.3	EDC4	enhancer of mRNA decapping 4 (EDC4), mRNA.
ILMN_1665217	84984	NM_032898.2	C3orf34	chromosome 3 open reading frame 34 (C3orf34), mRNA.
ILMN_1665219	8425	NM_001042545.1	LTBP4	latent transforming growth factor beta binding protein 4 (LTBP4), transcript variant 3, mRNA.
ILMN_1665235	10491	NM_006371.3	CRTAP	cartilage associated protein (CRTAP), mRNA.
ILMN_1665243	55033	NM_017946.2	FKBP14	FK506 binding protein 14, 22 kDa (FKBP14), mRNA.
ILMN_1665257	9699	NM_014677.3	RIMS2	regulating synaptic membrane exocytosis 2 (RIMS2), transcript variant 2, mRNA.
ILMN_1665265	374650	NM_198079.1	FLJ40113	golgi autoantigen, golgin subfamily a-like (FLJ40113), mRNA.
ILMN_1665276	5594	NM_138957.2	MAPK1	mitogen-activated protein kinase 1 (MAPK1), transcript variant 2, mRNA.
ILMN_1665280	28972	NM_014041.2	SPCS1	signal peptidase complex subunit 1 homolog (S. cerevisiae) (SPCS1), mRNA.
ILMN_1665290	643995	XM_934410.1	LOC643995	PREDICTED: similar to Importin alpha-2 subunit (Karyopherin alpha-2 subunit) (SRP1-alpha) (RAG cohort protein 1), transcript variant 2 (LOC643995), mRNA.
ILMN_1665300	81627	NM_030934.3	C1orf25	chromosome 1 open reading frame 25 (C1orf25), mRNA.
ILMN_1665319	4902	NM_004558.2	NRTN	neurturin (NRTN), mRNA.
ILMN_1665332	653157	XM_926258.1	LOC653157	PREDICTED: similar to Iduronate 2-sulfatase precursor (Alpha-L-iduronate sulfate sulfatase) (Idursulfase) (LOC653157), mRNA.
ILMN_1665333	645351	XM_928393.1	LOC645351	PREDICTED: similar to SMT3 suppressor of mif two 3 homolog 2 (LOC645351), mRNA.
ILMN_1665357	2060	NM_001981.2	EPS15	epidermal growth factor receptor pathway substrate 15 (EPS15), mRNA.
ILMN_1665376	7415	NM_007126.2	VCP	valosin-containing protein (VCP), mRNA.
ILMN_1665384	80851	NM_030645.1	SH3BP5L	SH3-binding domain protein 5-like (SH3BP5L), mRNA.
ILMN_1665423	80829	NM_053023.3	ZFP91	zinc finger protein 91 homolog (mouse) (ZFP91), mRNA.
ILMN_1665428	79792	NM_024736.5	GSDMDC1	gasdermin domain containing 1 (GSDMDC1), mRNA.
ILMN_1665455	123879	NM_173475.1	DCUN1D3	DCN1, defective in cullin neddylation 1, domain containing 3 (S. cerevisiae) (DCUN1D3), mRNA.
ILMN_1665483	9933	NM_014878.4	KIAA0020	KIAA0020 (KIAA0020), mRNA.
ILMN_1665508	26148	NM_015652.2	C10orf12	chromosome 10 open reading frame 12 (C10orf12), mRNA.
ILMN_1665510	54206	NM_018948.2	ERRFI1	ERBB receptor feedback inhibitor 1 (ERRFI1), mRNA.
ILMN_1665515	112597	NM_052871.3	MGC4677	hypothetical protein MGC4677 (MGC4677), mRNA.
ILMN_1665526	6919	NM_198723.1	TCEA2	transcription elongation factor A (SII), 2 (TCEA2), transcript variant 2, mRNA.
ILMN_1665538	6502	NM_032637.2	SKP2	S-phase kinase-associated protein 2 (p45) (SKP2), transcript variant 2, mRNA.
ILMN_1665543	56959	NM_020207.2	C9orf102	chromosome 9 open reading frame 102 (C9orf102), transcript variant 1, mRNA.
ILMN_1665554	55290	NM_018310.2	BRF2	BRF2, subunit of RNA polymerase III transcription initiation factor, BRF1-like (BRF2), mRNA.
ILMN_1665557	9958	NM_006313.1	USP15	ubiquitin specific peptidase 15 (USP15), mRNA.
ILMN_1665559	1017	NM_001798.2	CDK2	cyclin-dependent kinase 2 (CDK2), transcript variant 1, mRNA.
ILMN_1665571	644869	XM_932470.1	LOC644869	PREDICTED: hypothetical protein LOC644869 (LOC644869), mRNA.
ILMN_1665572	23554	NM_012338.3	TSPAN12	tetraspanin 12 (TSPAN12), mRNA.
ILMN_1665583	203068	NM_178014.2	TUBB	tubulin, beta (TUBB), mRNA.
ILMN_1665601	728944	XM_001128859.1	LOC728944	PREDICTED: similar to THAP domain-containing protein 4 (LOC728944), mRNA.
ILMN_1665630	643872	XM_933938.2	LOC643872	PREDICTED: similar to Nonhistone chromosomal protein HMG-17 (High-mobility group nucleosome-binding domain-containing protein 2), transcript variant 3 (LOC643872), mRNA.
ILMN_1665655	51496	NM_016396.1	CTDSPL2	CTD (carboxy-terminal domain, RNA polymerase II, polypeptide A) small phosphatase like 2 (CTDSPL2), mRNA.
ILMN_1665682	3601	NM_002189.2	IL15RA	interleukin 15 receptor, alpha (IL15RA), transcript variant 1, mRNA.
ILMN_1665717	1968	NM_001415.3	EIF2S3	eukaryotic translation initiation factor 2, subunit 3 gamma, 52kDa (EIF2S3), mRNA.
ILMN_1665730	23456	NM_012089.1	ABCB10	ATP-binding cassette, sub-family B (MDR/TAP), member 10 (ABCB10), nuclear gene encoding mitochondrial protein, mRNA.
ILMN_1665736	648024	XR_018316.1	LOC648024	PREDICTED: similar to eukaryotic translation initiation factor 4A, isoform 1 (LOC648024), mRNA.
ILMN_1665737	7353	NM_001035247.1	UFD1L	ubiquitin fusion degradation 1 like (yeast) (UFD1L), transcript variant 2, mRNA.
ILMN_1665738	2313	NM_002017.2	FLI1	Friend leukemia virus integration 1 (FLI1), mRNA.
ILMN_1665765	644872	XM_927964.1	LOC644872	PREDICTED: hypothetical protein LOC644872 (LOC644872), mRNA.
ILMN_1665775	54996	NM_017898.3	MOSC2	MOCO sulphurase C-terminal domain containing 2 (MOSC2), mRNA.
ILMN_1665781	390466	XM_372521.1	LOC390466	PREDICTED: similar to SMT3 suppressor of mif two 3 homolog 2 (LOC390466), mRNA.
ILMN_1665792	3673	NM_002203.3	ITGA2	integrin, alpha 2 (CD49B, alpha 2 subunit of VLA-2 receptor) (ITGA2), mRNA.
ILMN_1665810	29070	NM_014157.2	CCDC113	coiled-coil domain containing 113 (CCDC113), mRNA.
ILMN_1665823	389787	XM_497072.2	LOC389787	PREDICTED: similar to Translationally-controlled tumor protein (TCTP) (p23) (Histamine-releasing factor) (HRF) (Fortilin) (LOC389787), mRNA.
ILMN_1665831	1209	NM_001294.1	CLPTM1	cleft lip and palate associated transmembrane protein 1 (CLPTM1), mRNA.
ILMN_1665859	5873	NM_183236.1	RAB27A	RAB27A, member RAS oncogene family (RAB27A), transcript variant 4, mRNA.
ILMN_1665865	3487	NM_001552.2	IGFBP4	insulin-like growth factor binding protein 4 (IGFBP4), mRNA.
ILMN_1665871	23357	NM_015305.2	ANGEL1	angel homolog 1 (Drosophila) (ANGEL1), mRNA.
ILMN_1665877	284996	NM_173647.2	RNF149	ring finger protein 149 (RNF149), mRNA.
ILMN_1665887	80349	NM_025234.1	WDR61	WD repeat domain 61 (WDR61), mRNA.
ILMN_1665909	3927	NM_006148.1	LASP1	LIM and SH3 protein 1 (LASP1), mRNA.
ILMN_1665943	11184	NM_001042600.1	MAP4K1	mitogen-activated protein kinase kinase kinase kinase 1 (MAP4K1), transcript variant 1, mRNA.
ILMN_1665945	64746	NM_022735.3	ACBD3	acyl-Coenzyme A binding domain containing 3 (ACBD3), mRNA.
ILMN_1665964	9846	NM_080491.1	GAB2	GRB2-associated binding protein 2 (GAB2), transcript variant 1, mRNA.
ILMN_1665982	64400	NM_022476.2	AKTIP	AKT interacting protein (AKTIP), transcript variant 2, mRNA.
ILMN_1666004	8976	NM_003941.2	WASL	Wiskott-Aldrich syndrome-like (WASL), mRNA.
ILMN_1666022	8793	NM_003840.3	TNFRSF10D	tumor necrosis factor receptor superfamily, member 10d, decoy with truncated death domain (TNFRSF10D), mRNA.
ILMN_1666049	8021	NM_005085.2	NUP214	nucleoporin 214kDa (NUP214), mRNA.
ILMN_1666050	83590	NM_031434.2	TMUB1	transmembrane and ubiquitin-like domain containing 1 (TMUB1), mRNA.
ILMN_1666057	51308	NM_016606.2	REEP2	receptor accessory protein 2 (REEP2), mRNA.
ILMN_1666089	116448	NM_138983.1	OLIG1	oligodendrocyte transcription factor 1 (OLIG1), mRNA.
ILMN_1666096	2181	NM_004457.3	ACSL3	acyl-CoA synthetase long-chain family member 3 (ACSL3), transcript variant 1, mRNA.
ILMN_1666122	57493	NM_020733.1	HEG1	HEG homolog 1 (zebrafish) (HEG1), mRNA.
ILMN_1666174	51816	NM_177405.1	CECR1	cat eye syndrome chromosome region, candidate 1 (CECR1), transcript variant 2, mRNA.
ILMN_1666178	90313	NM_138349.2	TP53I13	tumor protein p53 inducible protein 13 (TP53I13), mRNA.
ILMN_1666179	126961	NM_021059.2	HIST2H3C	histone cluster 2, H3c (HIST2H3C), mRNA.
ILMN_1666181	6385	NM_002999.2	SDC4	syndecan 4 (SDC4), mRNA.
ILMN_1666192	84516	NM_032486.2	DCTN5	dynactin 5 (p25) (DCTN5), mRNA.
ILMN_1666194	7866	NM_006764.3	IFRD2	interferon-related developmental regulator 2 (IFRD2), mRNA.
ILMN_1666206	55876	NM_001042471.1	GSDML	gasdermin-like (GSDML), transcript variant 1, mRNA.
ILMN_1666208	55320	NM_018353.3	C14orf106	chromosome 14 open reading frame 106 (C14orf106), mRNA.
ILMN_1666222	116154	NM_183246.1	PHACTR3	phosphatase and actin regulator 3 (PHACTR3), transcript variant 3, mRNA.
ILMN_1666269	1522	NM_001336.2	CTSZ	cathepsin Z (CTSZ), mRNA.
ILMN_1666280	1353	NM_004375.2	COX11	COX11 homolog, cytochrome c oxidase assembly protein (yeast) (COX11), nuclear gene encoding mitochondrial protein, mRNA.
ILMN_1666305	1033	NM_005192.2	CDKN3	cyclin-dependent kinase inhibitor 3 (CDK2-associated dual specificity phosphatase) (CDKN3), mRNA.
ILMN_1666306	402055	NM_001013694.2	LOC402055	similar to SRR1-like protein (LOC402055), mRNA.
ILMN_1666325	144245	NM_001013620.3	ALG10B	asparagine-linked glycosylation 10 homolog B (yeast, alpha-1,2-glucosyltransferase) (ALG10B), mRNA.
ILMN_1666326	4715	NM_005005.2	NDUFB9	NADH dehydrogenase (ubiquinone) 1 beta subcomplex, 9, 22kDa (NDUFB9), mRNA.
ILMN_1666364	93058	NM_144576.3	COQ10A	coenzyme Q10 homolog A (S. cerevisiae) (COQ10A), transcript variant 1, mRNA.
ILMN_1666376	81844	NM_030961.1	TRIM56	tripartite motif-containing 56 (TRIM56), mRNA.
ILMN_1666384	151579	XM_045290.6	LOC151579	PREDICTED: similar to basic leucine zipper and W2 domains 1 (LOC151579), mRNA.
ILMN_1666385	808	NM_005184.2	CALM3	calmodulin 3 (phosphorylase kinase, delta) (CALM3), mRNA.
ILMN_1666399	6015	NM_002931.3	RING1	ring finger protein 1 (RING1), mRNA.
ILMN_1666444	5937	NM_002897.3	RBMS1	RNA binding motif, single stranded interacting protein 1 (RBMS1), transcript variant 3, mRNA.
ILMN_1666449	162427	NM_178126.2	FAM134C	family with sequence similarity 134, member C (FAM134C), mRNA.
ILMN_1666451	3691	NM_001005731.1	ITGB4	integrin, beta 4 (ITGB4), transcript variant 3, mRNA.
ILMN_1666453	6788	NM_006281.2	STK3	serine/threonine kinase 3 (STE20 homolog, yeast) (STK3), mRNA.
ILMN_1666471	27089	NM_014402.4	UQCRQ	ubiquinol-cytochrome c reductase, complex III subunit VII, 9.5kDa (UQCRQ), nuclear gene encoding mitochondrial protein, mRNA.
ILMN_1666477	390876	XM_372704.4	LOC390876	PREDICTED: similar to 60S ribosomal protein L35 (LOC390876), mRNA.
ILMN_1666480	8872	NM_006023.1	CDC123	cell division cycle 123 homolog (S. cerevisiae) (CDC123), mRNA.
ILMN_1666498	6897	NM_152295.3	TARS	threonyl-tRNA synthetase (TARS), mRNA.
ILMN_1666502	55084	NM_018013.3	SOBP	sine oculis binding protein homolog (Drosophila) (SOBP), mRNA.
ILMN_1666507	5329	NM_002659.2	PLAUR	plasminogen activator, urokinase receptor (PLAUR), transcript variant 1, mRNA.
ILMN_1666512	6499	NM_006929.4	SKIV2L	superkiller viralicidic activity 2-like (S. cerevisiae) (SKIV2L), mRNA.
ILMN_1666530	84524	NM_032494.1	ZC3H8	zinc finger CCCH-type containing 8 (ZC3H8), mRNA.
ILMN_1666545	2650	NM_001097635.1	GCNT1	glucosaminyl (N-acetyl) transferase 1, core 2 (beta-1,6-N-acetylglucosaminyltransferase) (GCNT1), transcript variant 4, mRNA.
ILMN_1666546	11072	NM_007026.2	DUSP14	dual specificity phosphatase 14 (DUSP14), mRNA.
ILMN_1666552	7627	NM_153028.1	ZNF75A	zinc finger protein 75a (ZNF75A), mRNA.
ILMN_1666553	60386	NM_021734.3	SLC25A19	solute carrier family 25 (mitochondrial thiamine pyrophosphate carrier), member 19 (SLC25A19), mRNA.
ILMN_1666564	652489	XM_941950.2	LOC652489	PREDICTED: similar to SMT3 suppressor of mif two 3 homolog 2 (LOC652489), mRNA.
ILMN_1666594	3394	NM_002163.2	IRF8	interferon regulatory factor 8 (IRF8), mRNA.
ILMN_1666597	5298	NM_002651.1	PI4KB	phosphatidylinositol 4-kinase, catalytic, beta polypeptide (PI4KB), mRNA.
ILMN_1666602	55122	NM_018064.2	C6orf166	chromosome 6 open reading frame 166 (C6orf166), mRNA.
ILMN_1666609	23326	NM_015276.1	USP22	ubiquitin specific peptidase 22 (USP22), mRNA.
ILMN_1666615	9581	NM_006036.2	PREPL	prolyl endopeptidase-like (PREPL), mRNA.
ILMN_1666618	83695	NM_031465.2	C12orf32	chromosome 12 open reading frame 32 (C12orf32), mRNA.
ILMN_1666632	6293	NM_022553.4	VPS52	vacuolar protein sorting 52 homolog (S. cerevisiae) (VPS52), mRNA.
ILMN_1666635	6208	NM_001025070.1	RPS14	ribosomal protein S14 (RPS14), transcript variant 2, mRNA.
ILMN_1666670	9978	NM_014248.2	RBX1	ring-box 1 (RBX1), mRNA.
ILMN_1666690	93953	NM_052957.3	ACRC	acidic repeat containing (ACRC), mRNA.
ILMN_1666706	645676	XM_930505.2	LOC645676	PREDICTED: hypothetical protein LOC645676, transcript variant 1 (LOC645676), mRNA.
ILMN_1666713	10434	NM_006330.2	LYPLA1	lysophospholipase I (LYPLA1), mRNA.
ILMN_1666727	54807	NM_017652.2	ZNF586	zinc finger protein 586 (ZNF586), transcript variant 1, mRNA.
ILMN_1666739	64783	NM_022768.4	RBM15	RNA binding motif protein 15 (RBM15), mRNA.
ILMN_1666750	221786	NM_145111.2	C7orf38	chromosome 7 open reading frame 38 (C7orf38), mRNA.
ILMN_1666761	5529	NM_006246.2	PPP2R5E	protein phosphatase 2, regulatory subunit B', epsilon isoform (PPP2R5E), mRNA.
ILMN_1666777	6474	NM_006884.2	SHOX2	short stature homeobox 2 (SHOX2), transcript variant SHOX2a, mRNA.
ILMN_1666804	648294	XR_018553.1	LOC648294	PREDICTED: hypothetical LOC648294 (LOC648294), mRNA.
ILMN_1666819	23187	NM_015157.1	PHLDB1	pleckstrin homology-like domain, family B, member 1 (PHLDB1), mRNA.
ILMN_1666845	3872	NM_000422.1	KRT17	keratin 17 (KRT17), mRNA.
ILMN_1666853	644482	XM_927612.1	LOC644482	PREDICTED: similar to NADH dehydrogenase (ubiquinone) 1 alpha subcomplex, 3, 9kDa (LOC644482), mRNA.
ILMN_1666885	546	NM_000489.3	ATRX	alpha thalassemia/mental retardation syndrome X-linked (RAD54 homolog, S. cerevisiae) (ATRX), transcript variant 1, mRNA.
ILMN_1666902	221188	NM_153837.1	GPR114	G protein-coupled receptor 114 (GPR114), mRNA.
ILMN_1666924	65018	NM_032409.2	PINK1	PTEN induced putative kinase 1 (PINK1), nuclear gene encoding mitochondrial protein, mRNA.
ILMN_1666933	9070	NM_004674.2	ASH2L	ash2 (absent, small, or homeotic)-like (Drosophila) (ASH2L), mRNA.
ILMN_1666967	51660	NM_016098.1	BRP44L	brain protein 44-like (BRP44L), mRNA.
ILMN_1666976	23646	NM_001031696.1	PLD3	phospholipase D family, member 3 (PLD3), transcript variant 1, mRNA.
ILMN_1667016	11124	NM_007051.2	FAF1	Fas (TNFRSF6) associated factor 1 (FAF1), mRNA.
ILMN_1667022	23178	NM_015148.2	PASK	PAS domain containing serine/threonine kinase (PASK), mRNA.
ILMN_1667030	3281	NM_001537.2	HSBP1	heat shock factor binding protein 1 (HSBP1), mRNA.
ILMN_1667034	55066	XM_001134215.1	PDPR	PREDICTED: pyruvate dehydrogenase phosphatase regulatory subunit (PDPR), mRNA.
ILMN_1667043	9775	NM_014740.2	EIF4A3	eukaryotic translation initiation factor 4A, isoform 3 (EIF4A3), mRNA.
ILMN_1667050	5631	NM_002764.2	PRPS1	phosphoribosyl pyrophosphate synthetase 1 (PRPS1), mRNA.
ILMN_1667060	3297	NM_005526.2	HSF1	heat shock transcription factor 1 (HSF1), mRNA.
ILMN_1667068	56829	NM_020119.3	ZC3HAV1	zinc finger CCCH-type, antiviral 1 (ZC3HAV1), transcript variant 1, mRNA.
ILMN_1667077	54836	NM_017688.2	BSPRY	B-box and SPRY domain containing (BSPRY), mRNA.
ILMN_1667081	894	NM_001759.2	CCND2	cyclin D2 (CCND2), mRNA.
ILMN_1667086	26985	NM_207012.2	AP3M1	adaptor-related protein complex 3, mu 1 subunit (AP3M1), transcript variant 1, mRNA.
ILMN_1667132	140838	NM_152667.1	NANP	N-acetylneuraminic acid phosphatase (NANP), mRNA.
ILMN_1667162	4824	NM_006167.2	NKX3-1	NK3 homeobox 1 (NKX3-1), mRNA.
ILMN_1667194	147657	NM_144684.1	ZNF480	zinc finger protein 480 (ZNF480), mRNA.
ILMN_1667199	58472	NM_021199.2	SQRDL	sulfide quinone reductase-like (yeast) (SQRDL), mRNA.
ILMN_1667201	282809	NM_172240.1	WDR51B	WD repeat domain 51B (WDR51B), mRNA.
ILMN_1667213	1676	NM_213566.1	DFFA	DNA fragmentation factor, 45kDa, alpha polypeptide (DFFA), transcript variant 2, mRNA.
ILMN_1667222	4580	NM_198883.2	MTX1	metaxin 1 (MTX1), transcript variant 2, mRNA.
ILMN_1667239	3628	NM_002194.2	INPP1	inositol polyphosphate-1-phosphatase (INPP1), mRNA.
ILMN_1667257	6390	NM_003000.2	SDHB	succinate dehydrogenase complex, subunit B, iron sulfur (Ip) (SDHB), mRNA.
ILMN_1667295	114990	NM_138440.2	VASN	vasorin (VASN), mRNA.
ILMN_1667306	57610	NM_020850.1	RANBP10	RAN binding protein 10 (RANBP10), mRNA.
ILMN_1667315	54441	NM_018991.2	DKFZP434A0131	DKFZp434A0131 protein (DKFZP434A0131), transcript variant 1, mRNA.
ILMN_1667330	113386	NM_138781.2	LOC113386	similar to envelope protein (LOC113386), mRNA.
ILMN_1667356	129285	NM_152994.2	CCDC128	coiled-coil domain containing 128 (CCDC128), mRNA.
ILMN_1667361	51226	NM_016429.2	COPZ2	coatomer protein complex, subunit zeta 2 (COPZ2), mRNA.
ILMN_1667374	112849	NM_144581.1	C14orf149	chromosome 14 open reading frame 149 (C14orf149), mRNA.
ILMN_1667381	79012	NM_024046.3	CAMKV	CaM kinase-like vesicle-associated (CAMKV), mRNA.
ILMN_1667408	2035	NM_004437.2	EPB41	erythrocyte membrane protein band 4.1 (elliptocytosis 1, RH-linked) (EPB41), transcript variant 3, mRNA.
ILMN_1667417	51715	NM_016277.3	RAB23	RAB23, member RAS oncogene family (RAB23), transcript variant 1, mRNA.
ILMN_1667432	8372	NM_003549.2	HYAL3	hyaluronoglucosaminidase 3 (HYAL3), mRNA.
ILMN_1667460	55959	NM_018837.2	SULF2	sulfatase 2 (SULF2), transcript variant 1, mRNA.
ILMN_1667476	4055	NM_002342.1	LTBR	lymphotoxin beta receptor (TNFR superfamily, member 3) (LTBR), mRNA.
ILMN_1667485	130507	NM_172070.2	ZNF650	zinc finger protein 650 (ZNF650), mRNA.
ILMN_1667510	91574	NM_152269.2	C12orf65	chromosome 12 open reading frame 65 (C12orf65), mRNA.
ILMN_1667519	22800	NM_012250.3	RRAS2	related RAS viral (r-ras) oncogene homolog 2 (RRAS2), mRNA.
ILMN_1667561	3475	NM_001550.2	IFRD1	interferon-related developmental regulator 1 (IFRD1), transcript variant 1, mRNA.
ILMN_1667577	9836	NM_014793.3	LCMT2	leucine carboxyl methyltransferase 2 (LCMT2), mRNA.
ILMN_1667589	284349	NM_181845.1	ZNF283	zinc finger protein 283 (ZNF283), mRNA.
ILMN_1667626	112399	NM_022073.3	EGLN3	egl nine homolog 3 (C. elegans) (EGLN3), mRNA.
ILMN_1667631	648718	XM_937801.1	LOC648718	PREDICTED: hypothetical protein LOC648718 (LOC648718), mRNA.
ILMN_1667657	7174	NM_003291.1	TPP2	tripeptidyl peptidase II (TPP2), mRNA.
ILMN_1667669	414777	XM_944855.1	HCG18	PREDICTED: HLA complex group 18 (HCG18), mRNA.
ILMN_1667670	10166	NM_014252.1	SLC25A15	solute carrier family 25 (mitochondrial carrier; ornithine transporter) member 15 (SLC25A15), nuclear gene encoding mitochondrial protein, mRNA.
ILMN_1667707	60559	NM_021928.1	SPCS3	signal peptidase complex subunit 3 homolog (S. cerevisiae) (SPCS3), mRNA.
ILMN_1667711	11145	NM_007069.2	HRASLS3	HRAS-like suppressor 3 (HRASLS3), mRNA.
ILMN_1667716	84336	NM_032376.2	TMEM101	transmembrane protein 101 (TMEM101), mRNA.
ILMN_1667748	341405	NM_182608.2	ANKRD33	ankyrin repeat domain 33 (ANKRD33), mRNA.
ILMN_1667796	3040	NM_000517.3	HBA2	hemoglobin, alpha 2 (HBA2), mRNA.
ILMN_1667810	57231	NM_020468.2	SNX14	sorting nexin 14 (SNX14), transcript variant 2, mRNA.
ILMN_1667813	648000	XM_371757.5	LOC648000	PREDICTED: similar to 60S ribosomal protein L7, transcript variant 1 (LOC648000), mRNA.
ILMN_1667815	64207	NM_024496.2	C14orf4	chromosome 14 open reading frame 4 (C14orf4), mRNA.
ILMN_1667825	197259	NM_152649.1	MLKL	mixed lineage kinase domain-like (MLKL), mRNA.
ILMN_1667839	55148	NM_001100417.1	C14orf130	chromosome 14 open reading frame 130 (C14orf130), transcript variant 3, mRNA.
ILMN_1667846	23710	NM_031412.2	GABARAPL1	GABA(A) receptor-associated protein like 1 (GABARAPL1), mRNA.
ILMN_1667857	84934	NM_032848.1	C12orf52	chromosome 12 open reading frame 52 (C12orf52), mRNA.
ILMN_1667893	64759	NM_022748.10	TNS3	tensin 3 (TNS3), mRNA.
ILMN_1667932	652726	XM_942351.2	LOC652726	PREDICTED: similar to ankyrin repeat domain 36 (LOC652726), mRNA.
ILMN_1667966	116496	NM_052966.1	C1orf24	chromosome 1 open reading frame 24 (C1orf24), transcript variant 2, mRNA.
ILMN_1667970	728825	XM_001128769.1	LOC728825	PREDICTED: similar to SMT3 suppressor of mif two 3 homolog 2 (LOC728825), mRNA.
ILMN_1667977	9014	NM_005680.1	TAF1B	TATA box binding protein (TBP)-associated factor, RNA polymerase I, B, 63kDa (TAF1B), mRNA.
ILMN_1667985	84628	NM_032536.1	NTNG2	netrin G2 (NTNG2), mRNA.
ILMN_1668012	10165	NM_014251.1	SLC25A13	solute carrier family 25, member 13 (citrin) (SLC25A13), mRNA.
ILMN_1668052	3170	NM_153675.1	FOXA2	forkhead box A2 (FOXA2), transcript variant 2, mRNA.
ILMN_1668055	6291	NM_006512.1	SAA4	serum amyloid A4, constitutive (SAA4), mRNA.
ILMN_1668065	84173	NM_032213.3	RBED1	RNA binding motif and ELMO/CED-12 domain 1 (RBED1), mRNA.
ILMN_1668090	10494	NM_006374.3	STK25	serine/threonine kinase 25 (STE20 homolog, yeast) (STK25), mRNA.
ILMN_1668134	2944	NM_000561.2	GSTM1	glutathione S-transferase M1 (GSTM1), transcript variant 1, mRNA.
ILMN_1668139	51575	NM_016649.3	ESF1	ESF1, nucleolar pre-rRNA processing protein, homolog (S. cerevisiae) (ESF1), mRNA.
ILMN_1668179	3185	NM_001098204.1	HNRPF	heterogeneous nuclear ribonucleoprotein F (HNRPF), transcript variant 2, mRNA.
ILMN_1668185	8427	NM_003575.2	ZNF282	zinc finger protein 282 (ZNF282), mRNA.
ILMN_1668194	114783	XM_936372.2	LMTK3	PREDICTED: lemur tyrosine kinase 3 (LMTK3), mRNA.
ILMN_1668228	136143	XM_069734.5	LOC136143	PREDICTED: similar to ribosomal protein L18 (LOC136143), mRNA.
ILMN_1668246	339456	NM_178545.2	TMEM52	transmembrane protein 52 (TMEM52), mRNA.
ILMN_1668270	84243	NM_032283.1	ZDHHC18	zinc finger, DHHC-type containing 18 (ZDHHC18), mRNA.
ILMN_1668283	8692	NM_003773.2	HYAL2	hyaluronoglucosaminidase 2 (HYAL2), transcript variant 1, mRNA.
ILMN_1668310	4338	NM_176806.2	MOCS2	molybdenum cofactor synthesis 2 (MOCS2), transcript variant 1, mRNA.
ILMN_1668345	220323	NM_178507.2	OAF	OAF homolog (Drosophila) (OAF), mRNA.
ILMN_1668351	6878	NM_139315.1	TAF6	TAF6 RNA polymerase II, TATA box binding protein (TBP)-associated factor, 80kDa (TAF6), transcript variant 2, mRNA.
ILMN_1668369	11140	NM_007065.3	CDC37	cell division cycle 37 homolog (S. cerevisiae) (CDC37), mRNA.
ILMN_1668374	3693	NM_002213.3	ITGB5	integrin, beta 5 (ITGB5), mRNA. XM_944688 XM_944693
ILMN_1668386	353135	NM_178353.1	LCE1E	late cornified envelope 1E (LCE1E), mRNA.
ILMN_1668387	949	NM_001082959.1	SCARB1	scavenger receptor class B, member 1 (SCARB1), transcript variant 2, mRNA.
ILMN_1668408	9131	NM_145813.1	AIFM1	apoptosis-inducing factor, mitochondrion-associated, 1 (AIFM1), nuclear gene encoding mitochondrial protein, transcript variant 3, mRNA.
ILMN_1668411	2274	NM_201557.2	FHL2	four and a half LIM domains 2 (FHL2), transcript variant 4, mRNA.
ILMN_1668414	22992	NM_012308.1	FBXL11	F-box and leucine-rich repeat protein 11 (FBXL11), mRNA.
ILMN_1668425	9141	NM_004708.2	PDCD5	programmed cell death 5 (PDCD5), mRNA.
ILMN_1668437	91782	NM_152272.2	CHMP7	CHMP family, member 7 (CHMP7), mRNA.
ILMN_1668463	6651	NM_058183.2	SON	SON DNA binding protein (SON), transcript variant e, mRNA.
ILMN_1668484	57470	NM_020710.1	LRRC47	leucine rich repeat containing 47 (LRRC47), mRNA.
ILMN_1668498	143884	NM_152434.1	CWF19L2	CWF19-like 2, cell cycle control (S. pombe) (CWF19L2), mRNA.
ILMN_1668507	23576	NM_012137.2	DDAH1	dimethylarginine dimethylaminohydrolase 1 (DDAH1), mRNA.
ILMN_1668514	23396	NM_012398.1	PIP5K1C	phosphatidylinositol-4-phosphate 5-kinase, type I, gamma (PIP5K1C), mRNA.
ILMN_1668526	387751	XM_495863.3	GVIN1	PREDICTED: GTPase, very large interferon inducible 1 (GVIN1), mRNA.
ILMN_1668532	26205	NM_012384.2	GMEB2	glucocorticoid modulatory element binding protein 2 (GMEB2), mRNA.
ILMN_1668540	54680	NM_017953.2	C1orf181	chromosome 1 open reading frame 181 (C1orf181), mRNA.
ILMN_1668546	56164	NM_032944.1	STK31	serine/threonine kinase 31 (STK31), transcript variant 2, mRNA.
ILMN_1668566	93550	NM_174890.1	ANUBL1	AN1, ubiquitin-like, homolog (Xenopus laevis) (ANUBL1), mRNA.
ILMN_1668582	51185	NM_016302.2	CRBN	cereblon (CRBN), mRNA.
ILMN_1668586	3750	NM_004979.4	KCND1	potassium voltage-gated channel, Shal-related subfamily, member 1 (KCND1), mRNA.
ILMN_1668605	27163	NM_014435.3	ASAHL	N-acylsphingosine amidohydrolase (acid ceramidase)-like (ASAHL), transcript variant 1, mRNA.
ILMN_1668619	57613	NM_020853.1	KIAA1467	KIAA1467 (KIAA1467), mRNA.
ILMN_1668627	5599	NM_139047.1	MAPK8	mitogen-activated protein kinase 8 (MAPK8), transcript variant JNK1-b2, mRNA.
ILMN_1668629	401115	XM_937968.2	LOC401115	PREDICTED: hypothetical gene supported by BC038466; BC062790 (LOC401115), mRNA.
ILMN_1668639	26000	NM_015527.2	TBC1D10B	TBC1 domain family, member 10B (TBC1D10B), mRNA.
ILMN_1668657	205327	NM_153689.4	FLJ38973	hypothetical protein FLJ38973 (FLJ38973), mRNA.
ILMN_1668662	55833	NM_018449.2	UBAP2	ubiquitin associated protein 2 (UBAP2), mRNA.
ILMN_1668675	9060	NM_004670.3	PAPSS2	3'-phosphoadenosine 5'-phosphosulfate synthase 2 (PAPSS2), transcript variant 1, mRNA.
ILMN_1668683	4297	NM_005933.2	MLL	myeloid/lymphoid or mixed-lineage leukemia (trithorax homolog, Drosophila) (MLL), mRNA.
ILMN_1668699	64921	NM_022900.3	CASD1	CAS1 domain containing 1 (CASD1), mRNA.
ILMN_1668714	23235	NM_015191.1	SNF1LK2	SNF1-like kinase 2 (SNF1LK2), mRNA.
ILMN_1668721	896	NM_001760.2	CCND3	cyclin D3 (CCND3), mRNA.
ILMN_1668743	728069	XM_001128421.1	LOC728069	PREDICTED: similar to T-box 1 isoform C (LOC728069), mRNA.
ILMN_1668748	51586	NM_001003891.1	PCQAP	PC2 (positive cofactor 2, multiprotein complex) glutamine/Q-rich-associated protein (PCQAP), transcript variant 1, mRNA.
ILMN_1668778	5563	NM_006252.2	PRKAA2	protein kinase, AMP-activated, alpha 2 catalytic subunit (PRKAA2), mRNA.
ILMN_1668795	150737	NM_152517.2	TTC30B	tetratricopeptide repeat domain 30B (TTC30B), mRNA.
ILMN_1668821	3916	NM_005561.3	LAMP1	lysosomal-associated membrane protein 1 (LAMP1), mRNA.
ILMN_1668822	10538	NM_006399.2	BATF	basic leucine zipper transcription factor, ATF-like (BATF), mRNA.
ILMN_1668830	8739	NM_003806.1	HRK	harakiri, BCL2 interacting protein (contains only BH3 domain) (HRK), mRNA.
ILMN_1668834	51773	NM_016578.3	RSF1	remodeling and spacing factor 1 (RSF1), mRNA.
ILMN_1668850	255738	NM_174936.2	PCSK9	proprotein convertase subtilisin/kexin type 9 (PCSK9), mRNA.
ILMN_1668861	732165	XM_001134259.1	LOC732165	PREDICTED: similar to Triosephosphate isomerase (TIM) (Triose-phosphate isomerase), transcript variant 2 (LOC732165), mRNA.
ILMN_1668865	144195	NM_153449.2	SLC2A14	solute carrier family 2 (facilitated glucose transporter), member 14 (SLC2A14), mRNA.
ILMN_1668943	54664	NM_018374.2	TMEM106B	transmembrane protein 106B (TMEM106B), mRNA.
ILMN_1668960	58526	NM_021242.4	MID1IP1	MID1 interacting protein 1 (gastrulation specific G12 homolog (zebrafish)) (MID1IP1), transcript variant 1, mRNA.
ILMN_1668963	83742	NM_031484.1	MARVELD1	MARVEL domain containing 1 (MARVELD1), mRNA.
ILMN_1668983	93	NM_001106.3	ACVR2B	activin A receptor, type IIB (ACVR2B), mRNA.
ILMN_1668984	201305	NM_182538.3	SPNS3	spinster homolog 3 (Drosophila) (SPNS3), mRNA.
ILMN_1668986	153768	NM_138492.4	PRELID2	PRELI domain containing 2 (PRELID2), transcript variant 3, mRNA.
ILMN_1668996	708	NM_001212.3	C1QBP	complement component 1, q subcomponent binding protein (C1QBP), nuclear gene encoding mitochondrial protein, mRNA.
ILMN_1669015	7511	NM_020383.2	XPNPEP1	X-prolyl aminopeptidase (aminopeptidase P) 1, soluble (XPNPEP1), mRNA.
ILMN_1669032	5480	NM_000943.4	PPIC	peptidylprolyl isomerase C (cyclophilin C) (PPIC), mRNA.
ILMN_1669033	8648	NM_147223.2	NCOA1	nuclear receptor coactivator 1 (NCOA1), transcript variant 2, mRNA.
ILMN_1669046	94234	NM_033260.3	FOXQ1	forkhead box Q1 (FOXQ1), mRNA.
ILMN_1669052	80131	NM_025061.3	LRRC8E	leucine rich repeat containing 8 family, member E (LRRC8E), mRNA.
ILMN_1669057	642921	XM_927226.2	LOC642921	PREDICTED: hypothetical LOC642921 (LOC642921), mRNA.
ILMN_1669064	55552	NM_001080493.2	HSZFP36	ZFP-36 for a zinc finger protein (HSZFP36), mRNA.
ILMN_1669070	4285	NM_005932.1	MIPEP	mitochondrial intermediate peptidase (MIPEP), nuclear gene encoding mitochondrial protein, mRNA.
ILMN_1669094	79894	NM_024836.1	ZNF672	zinc finger protein 672 (ZNF672), mRNA.
ILMN_1669096	641788	XM_935675.1	LOC641788	PREDICTED: similar to CDC26 subunit of anaphase promoting complex (LOC641788), mRNA.
ILMN_1669113	22809	NM_012068.3	ATF5	activating transcription factor 5 (ATF5), mRNA.
ILMN_1669114	65266	NM_032387.3	WNK4	WNK lysine deficient protein kinase 4 (WNK4), mRNA.
ILMN_1669118	65991	NM_023934.3	FUNDC2	FUN14 domain containing 2 (FUNDC2), mRNA.
ILMN_1669122	221756	XM_376463.3	MGC39372	PREDICTED: hypothetical protein MGC39372 (MGC39372), mRNA.
ILMN_1669140	8548	NM_003666.2	BLZF1	basic leucine zipper nuclear factor 1 (JEM-1) (BLZF1), mRNA.
ILMN_1669142	80155	NM_057175.3	NARG1	NMDA receptor regulated 1 (NARG1), mRNA.
ILMN_1669146	54414	NM_170601.3	SIAE	sialic acid acetylesterase (SIAE), mRNA.
ILMN_1669177	79758	NM_024705.1	DHRS12	dehydrogenase/reductase (SDR family) member 12 (DHRS12), transcript variant 2, mRNA.
ILMN_1669196	9772	NM_014738.3	KIAA0195	KIAA0195 (KIAA0195), mRNA.
ILMN_1669203	158293	NM_198841.2	FAM120AOS	family with sequence similarity 120A opposite strand (FAM120AOS), mRNA.
ILMN_1669206	23019	NM_016284.3	CNOT1	CCR4-NOT transcription complex, subunit 1 (CNOT1), transcript variant 1, mRNA.
ILMN_1669211	23475	NM_014298.3	QPRT	quinolinate phosphoribosyltransferase (nicotinate-nucleotide pyrophosphorylase (carboxylating)) (QPRT), mRNA.
ILMN_1669233	401677	XM_941301.1	LOC401677	PREDICTED: similar to eukaryotic translation elongation factor 1 alpha 2 (LOC401677), mRNA.
ILMN_1669235	83941	NM_032027.2	TM2D1	TM2 domain containing 1 (TM2D1), mRNA.
ILMN_1669252	8453	NM_003591.2	CUL2	cullin 2 (CUL2), mRNA.
ILMN_1669259	54851	NM_017704.2	ANKRD49	ankyrin repeat domain 49 (ANKRD49), mRNA.
ILMN_1669268	399664	NM_001085363.1	MEX3D	mex-3 homolog D (C. elegans) (MEX3D), transcript variant 2, mRNA.
ILMN_1669273	5538	NM_000310.2	PPT1	palmitoyl-protein thioesterase 1 (ceroid-lipofuscinosis, neuronal 1, infantile) (PPT1), mRNA.
ILMN_1669275	7564	NM_006958.2	ZNF16	zinc finger protein 16 (ZNF16), transcript variant 1, mRNA.
ILMN_1669281	1201	NM_001042432.1	CLN3	ceroid-lipofuscinosis, neuronal 3, juvenile (Batten, Spielmeyer-Vogt disease) (CLN3), transcript variant 1, mRNA.
ILMN_1669310	89941	NM_138769.1	RHOT2	ras homolog gene family, member T2 (RHOT2), mRNA.
ILMN_1669323	25825	NM_138992.1	BACE2	beta-site APP-cleaving enzyme 2 (BACE2), transcript variant b, mRNA.
ILMN_1669362	3489	NM_002178.2	IGFBP6	insulin-like growth factor binding protein 6 (IGFBP6), mRNA.
ILMN_1669366	8100	NM_006531.3	IFT88	intraflagellar transport 88 homolog (Chlamydomonas) (IFT88), transcript variant 2, mRNA.
ILMN_1669367	649023	XM_938108.1	LOC649023	PREDICTED: similar to SH3-binding kinase (LOC649023), mRNA.
ILMN_1669376	55332	NM_018370.2	DRAM	damage-regulated autophagy modulator (DRAM), mRNA.
ILMN_1669377	10717	NM_006594.1	AP4B1	adaptor-related protein complex 4, beta 1 subunit (AP4B1), mRNA.
ILMN_1669382	10814	NM_001008220.1	CPLX2	complexin 2 (CPLX2), transcript variant 2, mRNA.
ILMN_1669390	10848	NM_006663.2	PPP1R13L	protein phosphatase 1, regulatory (inhibitor) subunit 13 like (PPP1R13L), mRNA.
ILMN_1669394	9538	NM_001007277.1	EI24	etoposide induced 2.4 mRNA (EI24), transcript variant 2, mRNA.
ILMN_1669404	3814	NM_002256.3	KISS1	KiSS-1 metastasis-suppressor (KISS1), mRNA.
ILMN_1669424	646531	XR_018197.1	LOC646531	PREDICTED: similar to nuclease sensitive element binding protein 1 (LOC646531), mRNA.
ILMN_1669433	23053	NM_015037.2	KIAA0913	KIAA0913 (KIAA0913), mRNA.
ILMN_1669456	4832	NM_002513.2	NME3	non-metastatic cells 3, protein expressed in (NME3), mRNA.
ILMN_1669479	4232	NM_177524.1	MEST	mesoderm specific transcript homolog (mouse) (MEST), transcript variant 2, mRNA.
ILMN_1669484	11180	NM_018031.2	WDR6	WD repeat domain 6 (WDR6), mRNA.
ILMN_1669497	114884	NM_017784.3	OSBPL10	oxysterol binding protein-like 10 (OSBPL10), mRNA.
ILMN_1669516	7746	NM_006299.3	ZNF193	zinc finger protein 193 (ZNF193), mRNA.
ILMN_1669523	2353	NM_005252.2	FOS	v-fos FBJ murine osteosarcoma viral oncogene homolog (FOS), mRNA.
ILMN_1669543	642950	XM_931187.1	LOC642950	PREDICTED: hypothetical protein LOC642950 (LOC642950), mRNA.
ILMN_1669550	10459	NM_006341.2	MAD2L2	MAD2 mitotic arrest deficient-like 2 (yeast) (MAD2L2), mRNA.
ILMN_1669553	10477	NM_006357.2	UBE2E3	ubiquitin-conjugating enzyme E2E 3 (UBC4/5 homolog, yeast) (UBE2E3), transcript variant 1, mRNA.
ILMN_1669555	55578	NM_001014286.2	FAM48A	family with sequence similarity 48, member A (FAM48A), transcript variant 1, mRNA.
ILMN_1669557	55057	NM_001039775.1	AIM1L	absent in melanoma 1-like (AIM1L), mRNA.
ILMN_1669599	55667	NM_017925.4	DENND4C	DENN/MADD domain containing 4C (DENND4C), mRNA.
ILMN_1669605	646609	XM_929546.1	LOC646609	PREDICTED: similar to Chloride intracellular channel protein 4 (Intracellular chloride ion channel protein p64H1) (LOC646609), mRNA.
ILMN_1669607	5261	NM_000294.1	PHKG2	phosphorylase kinase, gamma 2 (testis) (PHKG2), mRNA.
ILMN_1669615	6721	NM_004599.2	SREBF2	sterol regulatory element binding transcription factor 2 (SREBF2), mRNA.
ILMN_1669617	2887	NM_001001555.1	GRB10	growth factor receptor-bound protein 10 (GRB10), transcript variant 4, mRNA.
ILMN_1669633	52	NM_007099.2	ACP1	acid phosphatase 1, soluble (ACP1), transcript variant 2, mRNA.
ILMN_1669635	79902	NM_024844.3	NUP85	nucleoporin 85kDa (NUP85), mRNA.
ILMN_1669639	154386	NM_152554.1	C6orf195	chromosome 6 open reading frame 195 (C6orf195), mRNA.
ILMN_1669650	6590	NM_003064.2	SLPI	secretory leukocyte peptidase inhibitor (SLPI), mRNA.
ILMN_1669657	440345	XM_933717.1	LOC440345	PREDICTED: hypothetical protein LOC440345, transcript variant 6 (LOC440345), mRNA.
ILMN_1669669	56888	XM_001133393.1	KCMF1	PREDICTED: potassium channel modulatory factor 1 (KCMF1), mRNA.
ILMN_1669674	10695	NM_006586.3	TNRC5	trinucleotide repeat containing 5 (TNRC5), mRNA.
ILMN_1669682	648295	XM_937349.2	LOC648295	PREDICTED: similar to small nuclear ribonucleoprotein D2 (LOC648295), mRNA.
ILMN_1669691	650433	XM_939521.2	LOC650433	PREDICTED: similar to radical S-adenosyl methionine and flavodoxin domains 1 (LOC650433), mRNA.
ILMN_1669692	22806	NM_183228.1	IKZF3	IKAROS family zinc finger 3 (Aiolos) (IKZF3), transcript variant 2, mRNA.
ILMN_1669696	126375	NM_175872.4	ZNF792	zinc finger protein 792 (ZNF792), mRNA.
ILMN_1669700	3841	NM_002269.2	KPNA5	karyopherin alpha 5 (importin alpha 6) (KPNA5), mRNA.
ILMN_1669703	10188	NM_005781.4	TNK2	tyrosine kinase, non-receptor, 2 (TNK2), transcript variant 1, mRNA.
ILMN_1669715	285407	XM_209597.8	LOC285407	PREDICTED: similar to beta-1,4-mannosyltransferase (LOC285407), mRNA.
ILMN_1669718	55851	NM_172341.1	PSENEN	presenilin enhancer 2 homolog (C. elegans) (PSENEN), mRNA.
ILMN_1669722	65999	NM_023942.1	LRRC61	leucine rich repeat containing 61 (LRRC61), mRNA.
ILMN_1669747	10497	NM_006377.3	UNC13B	unc-13 homolog B (C. elegans) (UNC13B), mRNA.
ILMN_1669768	3725	NM_002228.3	JUN	jun oncogene (JUN), mRNA.
ILMN_1669788	256281	NM_177533.2	NUDT14	nudix (nucleoside diphosphate linked moiety X)-type motif 14 (NUDT14), mRNA.
ILMN_1669829	57495	XM_049078.6	KIAA1239	PREDICTED: KIAA1239 protein (KIAA1239), mRNA.
ILMN_1669831	116843	NM_052831.2	C6orf192	chromosome 6 open reading frame 192 (C6orf192), mRNA.
ILMN_1669832	6938	NM_207038.1	TCF12	transcription factor 12 (HTF4, helix-loop-helix transcription factors 4) (TCF12), transcript variant 4, mRNA.
ILMN_1669833	10603	NM_020979.2	SH2B2	SH2B adaptor protein 2 (SH2B2), mRNA.
ILMN_1669842	10036	NM_005483.2	CHAF1A	chromatin assembly factor 1, subunit A (p150) (CHAF1A), mRNA.
ILMN_1669851	64940	NM_022906.2	FLJ13195	stromal antigen 3-like (FLJ13195), mRNA.
ILMN_1669878	2990	NM_000181.2	GUSB	glucuronidase, beta (GUSB), mRNA.
ILMN_1669881	27075	NM_014399.3	TSPAN13	tetraspanin 13 (TSPAN13), mRNA.
ILMN_1669898	51162	NM_201446.1	EGFL7	EGF-like-domain, multiple 7 (EGFL7), transcript variant 2, mRNA.
ILMN_1669905	167227	NM_152624.4	DCP2	DCP2 decapping enzyme homolog (S. cerevisiae) (DCP2), mRNA.
ILMN_1669923	6746	NM_003145.3	SSR2	signal sequence receptor, beta (translocon-associated protein beta) (SSR2), mRNA.
ILMN_1669925	84674	NM_032587.3	CARD6	caspase recruitment domain family, member 6 (CARD6), mRNA.
ILMN_1669928	27237	NM_014448.2	ARHGEF16	Rho guanine exchange factor (GEF) 16 (ARHGEF16), mRNA.
ILMN_1669931	56889	NM_020123.2	TM9SF3	transmembrane 9 superfamily member 3 (TM9SF3), mRNA.
ILMN_1669940	55151	NM_018112.1	TMEM38B	transmembrane protein 38B (TMEM38B), mRNA.
ILMN_1669966	374291	NM_024407.3	NDUFS7	NADH dehydrogenase (ubiquinone) Fe-S protein 7, 20kDa (NADH-coenzyme Q reductase) (NDUFS7), mRNA.
ILMN_1669972	374383	NM_001009913.1	DKFZp686O24166	hypothetical protein DKFZp686O24166 (DKFZp686O24166), mRNA.
ILMN_1670000	55827	NM_001017977.1	IQWD1	IQ motif and WD repeats 1 (IQWD1), transcript variant 2, mRNA.
ILMN_1670028	9663	NM_014646.2	LPIN2	lipin 2 (LPIN2), mRNA.
ILMN_1670033	8294	NM_003495.2	HIST1H4I	histone cluster 1, H4i (HIST1H4I), mRNA.
ILMN_1670037	5441	NM_021128.3	POLR2L	polymerase (RNA) II (DNA directed) polypeptide L, 7.6kDa (POLR2L), mRNA.
ILMN_1670054	7077	NM_003255.4	TIMP2	TIMP metallopeptidase inhibitor 2 (TIMP2), mRNA.
ILMN_1670079	115209	NM_145243.3	OMA1	OMA1 homolog, zinc metallopeptidase (S. cerevisiae) (OMA1), mRNA.
ILMN_1670096	29959	NM_013392.2	NRBP1	nuclear receptor binding protein 1 (NRBP1), mRNA.
ILMN_1670097	25831	NM_015382.2	HECTD1	HECT domain containing 1 (HECTD1), mRNA.
ILMN_1670110	90135	NM_033271.1	BTBD6	BTB (POZ) domain containing 6 (BTBD6), mRNA.
ILMN_1670130	1820	NM_005224.2	ARID3A	AT rich interactive domain 3A (BRIGHT-like) (ARID3A), mRNA.
ILMN_1670134	3992	NM_013402.3	FADS1	fatty acid desaturase 1 (FADS1), mRNA.
ILMN_1670172	55339	NM_001006622.1	WDR33	WD repeat domain 33 (WDR33), transcript variant 2, mRNA.
ILMN_1670193	91703	NM_080658.1	ACY3	aspartoacylase (aminocyclase) 3 (ACY3), mRNA.
ILMN_1670218	118460	NM_058219.2	EXOSC6	exosome component 6 (EXOSC6), mRNA.
ILMN_1670263	163882	NM_152609.1	C1orf71	chromosome 1 open reading frame 71 (C1orf71), mRNA.
ILMN_1670272	26020	NM_014045.3	LRP10	low density lipoprotein receptor-related protein 10 (LRP10), mRNA.
ILMN_1670304	727866	XM_001126035.1	LOC727866	PREDICTED: similar to transmembrane protein 29, transcript variant 2 (LOC727866), mRNA.
ILMN_1670322	115548	NM_138782.1	FCHO2	FCH domain only 2 (FCHO2), mRNA.
ILMN_1670325	55244	NM_018242.2	SLC47A1	solute carrier family 47, member 1 (SLC47A1), mRNA.
ILMN_1670353	10635	NM_006479.3	RAD51AP1	RAD51 associated protein 1 (RAD51AP1), mRNA.
ILMN_1670377	7568	NM_021143.2	ZNF20	zinc finger protein 20 (ZNF20), mRNA.
ILMN_1670379	84168	NM_032208.1	ANTXR1	anthrax toxin receptor 1 (ANTXR1), transcript variant 1, mRNA.
ILMN_1670398	613	NM_004327.3	BCR	breakpoint cluster region (BCR), transcript variant 1, mRNA.
ILMN_1670420	10988	NM_006838.3	METAP2	methionyl aminopeptidase 2 (METAP2), mRNA.
ILMN_1670439	84248	NM_001011537.1	FYTTD1	forty-two-three domain containing 1 (FYTTD1), transcript variant 2, mRNA.
ILMN_1670456	79171	NM_024321.3	RBM42	RNA binding motif protein 42 (RBM42), mRNA.
ILMN_1670472	23197	NM_014613.2	UBXD8	UBX domain containing 8 (UBXD8), mRNA.
ILMN_1670476	55258	NM_018271.3	THNSL2	threonine synthase-like 2 (S. cerevisiae) (THNSL2), mRNA.
ILMN_1670508	84446	NM_032430.1	BRSK1	BR serine/threonine kinase 1 (BRSK1), mRNA.
ILMN_1670517	6818	NM_003166.3	SULT1A3	sulfotransferase family, cytosolic, 1A, phenol-preferring, member 3 (SULT1A3), transcript variant 1, mRNA.
ILMN_1670532	64395	NM_178439.3	GMCL1	germ cell-less homolog 1 (Drosophila) (GMCL1), mRNA.
ILMN_1670574	51293	NM_016579.2	CD320	CD320 molecule (CD320), mRNA.
ILMN_1670609	475	NM_004045.3	ATOX1	ATX1 antioxidant protein 1 homolog (yeast) (ATOX1), mRNA.
ILMN_1670633	6169	NM_000999.3	RPL38	ribosomal protein L38 (RPL38), transcript variant 1, mRNA.
ILMN_1670638	26207	NM_181671.1	PITPNC1	phosphatidylinositol transfer protein, cytoplasmic 1 (PITPNC1), transcript variant 2, mRNA.
ILMN_1670647	23168	NM_015138.3	RTF1	Rtf1, Paf1/RNA polymerase II complex component, homolog (S. cerevisiae) (RTF1), mRNA.
ILMN_1670669	145264	NM_173850.2	SERPINA12	serpin peptidase inhibitor, clade A (alpha-1 antiproteinase, antitrypsin), member 12 (SERPINA12), mRNA.
ILMN_1670693	3991	NM_005357.2	LIPE	lipase, hormone-sensitive (LIPE), mRNA.
ILMN_1670708	2159	NM_000504.3	F10	coagulation factor X (F10), mRNA.
ILMN_1670734	4668	NM_000262.1	NAGA	N-acetylgalactosaminidase, alpha- (NAGA), mRNA.
ILMN_1670752	22889	NM_014949.2	KIAA0907	KIAA0907 (KIAA0907), mRNA.
ILMN_1670764	29761	NM_013396.3	USP25	ubiquitin specific peptidase 25 (USP25), mRNA.
ILMN_1670769	55166	NM_018132.3	CENPQ	centromere protein Q (CENPQ), mRNA.
ILMN_1670796	5394	NM_001001998.1	EXOSC10	exosome component 10 (EXOSC10), transcript variant 1, mRNA.
ILMN_1670800	651745	XM_944901.1	LOC651745	PREDICTED: hypothetical protein LOC651745 (LOC651745), mRNA.
ILMN_1670801	4548	NM_000254.1	MTR	5-methyltetrahydrofolate-homocysteine methyltransferase (MTR), mRNA.
ILMN_1670807	157638	NM_174911.3	FAM84B	family with sequence similarity 84, member B (FAM84B), mRNA.
ILMN_1670809	11270	NM_007243.1	NRM	nurim (nuclear envelope membrane protein) (NRM), mRNA.
ILMN_1670817	80273	NM_025196.2	GRPEL1	GrpE-like 1, mitochondrial (E. coli) (GRPEL1), mRNA.
ILMN_1670821	246126	NM_001005852.2	CYorf15A	chromosome Y open reading frame 15A (CYorf15A), mRNA.
ILMN_1670836	348995	NM_024647.4	NUP43	nucleoporin 43kDa (NUP43), transcript variant 2, mRNA.
ILMN_1670841	8904	NM_152931.1	CPNE1	copine I (CPNE1), transcript variant 8, mRNA.
ILMN_1670870	214	NM_001627.2	ALCAM	activated leukocyte cell adhesion molecule (ALCAM), mRNA.
ILMN_1670875	8493	NM_003620.2	PPM1D	protein phosphatase 1D magnesium-dependent, delta isoform (PPM1D), mRNA.
ILMN_1670881	4166	NM_021615.4	CHST6	carbohydrate (N-acetylglucosamine 6-O) sulfotransferase 6 (CHST6), mRNA.
ILMN_1670918	3643	NM_000208.2	INSR	insulin receptor (INSR), transcript variant 1, mRNA.
ILMN_1670925	124637	NM_144607.3	CYB5D1	cytochrome b5 domain containing 1 (CYB5D1), mRNA.
ILMN_1670926	51363	NM_015892.2	GALNAC4S-6ST	B cell RAG associated protein (GALNAC4S-6ST), mRNA.
ILMN_1670932	645737	XM_930508.1	LOC645737	PREDICTED: similar to 60S ribosomal protein L7, transcript variant 1 (LOC645737), mRNA.
ILMN_1670948	90121	NM_058163.1	TSR2	TSR2, 20S rRNA accumulation, homolog (S. cerevisiae) (TSR2), mRNA.
ILMN_1670970	5530	NM_000944.3	PPP3CA	protein phosphatase 3 (formerly 2B), catalytic subunit, alpha isoform (PPP3CA), mRNA.
ILMN_1671004	11232	NM_007215.2	POLG2	polymerase (DNA directed), gamma 2, accessory subunit (POLG2), mRNA.
ILMN_1671005	359948	NM_182972.2	IRF2BP2	interferon regulatory factor 2 binding protein 2 (IRF2BP2), transcript variant 1, mRNA.
ILMN_1671028	9967	NM_005119.2	THRAP3	thyroid hormone receptor associated protein 3 (THRAP3), mRNA.
ILMN_1671039	2591	NM_004482.2	GALNT3	UDP-N-acetyl-alpha-D-galactosamine:polypeptide N-acetylgalactosaminyltransferase 3 (GalNAc-T3) (GALNT3), mRNA.
ILMN_1671054	3105	NM_002116.5	HLA-A	major histocompatibility complex, class I, A (HLA-A), mRNA.
ILMN_1671057	151827	NM_153353.3	LRRC34	leucine rich repeat containing 34 (LRRC34), mRNA.
ILMN_1671116	152002	NM_152531.3	C3orf21	chromosome 3 open reading frame 21 (C3orf21), mRNA.
ILMN_1671152	649801	XM_938871.1	LOC649801	PREDICTED: similar to cell division cycle 10 isoform 1 (LOC649801), mRNA.
ILMN_1671158	28998	NM_014078.4	MRPL13	mitochondrial ribosomal protein L13 (MRPL13), nuclear gene encoding mitochondrial protein, mRNA.
ILMN_1671191	7384	NM_003365.2	UQCRC1	ubiquinol-cytochrome c reductase core protein I (UQCRC1), mRNA.
ILMN_1671207	55699	NM_018060.3	IARS2	isoleucyl-tRNA synthetase 2, mitochondrial (IARS2), mRNA.
ILMN_1671215	54620	NM_001099784.1	FBXL19	F-box and leucine-rich repeat protein 19 (FBXL19), mRNA.
ILMN_1671217	440733	XM_496442.3	LOC440733	PREDICTED: similar to 40S ribosomal protein S15 (RIG protein) (LOC440733), mRNA.
ILMN_1671221	26130	NM_015635.2	GAPVD1	GTPase activating protein and VPS9 domains 1 (GAPVD1), mRNA.
ILMN_1671230	136895	NM_138811.3	C7orf31	chromosome 7 open reading frame 31 (C7orf31), mRNA.
ILMN_1671242	85377	NM_033386.2	MICALL1	MICAL-like 1 (MICALL1), mRNA.
ILMN_1671257	1736	NM_001363.2	DKC1	dyskeratosis congenita 1, dyskerin (DKC1), mRNA.
ILMN_1671260	79971	NM_001002292.1	GPR177	G protein-coupled receptor 177 (GPR177), transcript variant 2, mRNA.
ILMN_1671265	3622	NM_001564.2	ING2	inhibitor of growth family, member 2 (ING2), mRNA.
ILMN_1671291	8668	NM_003757.2	EIF3I	eukaryotic translation initiation factor 3, subunit I (EIF3I), mRNA.
ILMN_1671295	83643	NM_031455.2	CCDC3	coiled-coil domain containing 3 (CCDC3), mRNA.
ILMN_1671316	182	NM_000214.1	JAG1	jagged 1 (Alagille syndrome) (JAG1), mRNA.
ILMN_1671326	26523	NM_012199.2	EIF2C1	eukaryotic translation initiation factor 2C, 1 (EIF2C1), mRNA.
ILMN_1671372	137107	XM_940214.1	LOC137107	PREDICTED: similar to ribosomal protein L10a (LOC137107), mRNA.
ILMN_1671374	28974	NM_014047.2	C19orf53	chromosome 19 open reading frame 53 (C19orf53), mRNA.
ILMN_1671387	285343	NM_001029840.2	C3orf23	chromosome 3 open reading frame 23 (C3orf23), transcript variant 3, mRNA.
ILMN_1671404	6840	NM_003174.3	SVIL	supervillin (SVIL), transcript variant 1, mRNA.
ILMN_1671427	6468	NM_022039.3	FBXW4	F-box and WD repeat domain containing 4 (FBXW4), mRNA.
ILMN_1671442	23160	XM_944889.1	WDR43	PREDICTED: WD repeat domain 43, transcript variant 8 (WDR43), mRNA.
ILMN_1671452	65080	NM_022915.2	MRPL44	mitochondrial ribosomal protein L44 (MRPL44), nuclear gene encoding mitochondrial protein, mRNA.
ILMN_1671466	293	NM_001636.1	SLC25A6	solute carrier family 25 (mitochondrial carrier; adenine nucleotide translocator), member 6 (SLC25A6), mRNA.
ILMN_1671478	1152	NM_001823.3	CKB	creatine kinase, brain (CKB), mRNA.
ILMN_1671482	130589	NM_138801.1	GALM	galactose mutarotase (aldose 1-epimerase) (GALM), mRNA.
ILMN_1671486	9455	NM_199331.2	HOMER2	homer homolog 2 (Drosophila) (HOMER2), transcript variant 3, mRNA.
ILMN_1671494	8078	NM_003481.2	USP5	ubiquitin specific peptidase 5 (isopeptidase T) (USP5), transcript variant 2, mRNA.
ILMN_1671516	9541	NM_004882.3	CIR	CBF1 interacting corepressor (CIR), mRNA.
ILMN_1671527	494143	NM_001008708.2	CHAC2	ChaC, cation transport regulator homolog 2 (E. coli) (CHAC2), mRNA.
ILMN_1671536	9278	NM_005453.3	ZBTB22	zinc finger and BTB domain containing 22 (ZBTB22), mRNA.
ILMN_1671554	23175	NM_145693.1	LPIN1	lipin 1 (LPIN1), mRNA.
ILMN_1671557	7262	NM_003311.3	PHLDA2	pleckstrin homology-like domain, family A, member 2 (PHLDA2), mRNA.
ILMN_1671565	8635	NM_003730.3	RNASET2	ribonuclease T2 (RNASET2), mRNA.
ILMN_1671568	55268	NM_018281.2	ECHDC2	enoyl Coenzyme A hydratase domain containing 2 (ECHDC2), mRNA.
ILMN_1671583	23608	NM_013446.2	MKRN1	makorin, ring finger protein, 1 (MKRN1), mRNA.
ILMN_1671603	90390	NM_080651.1	MED30	mediator complex subunit 30 (MED30), mRNA.
ILMN_1671621	5110	NM_005389.1	PCMT1	protein-L-isoaspartate (D-aspartate) O-methyltransferase (PCMT1), mRNA.
ILMN_1671642	122011	NM_145203.3	CSNK1A1L	casein kinase 1, alpha 1-like (CSNK1A1L), mRNA.
ILMN_1671661	51478	NM_016371.2	HSD17B7	hydroxysteroid (17-beta) dehydrogenase 7 (HSD17B7), mRNA.
ILMN_1671682	728832	XR_015411.1	LOC728832	PREDICTED: hypothetical protein LOC728832 (LOC728832), mRNA.
ILMN_1671686	2039	NM_001978.1	EPB49	erythrocyte membrane protein band 4.9 (dematin) (EPB49), mRNA.
ILMN_1671693	25941	NM_015476.2	C18orf10	chromosome 18 open reading frame 10 (C18orf10), mRNA.
ILMN_1671696	9491	NM_178578.2	PSMF1	proteasome (prosome, macropain) inhibitor subunit 1 (PI31) (PSMF1), transcript variant 2, mRNA.
ILMN_1671701	641714	XM_935481.1	LOC641714	PREDICTED: similar to monoacylglycerol O-acyltransferase 2 (LOC641714), mRNA.
ILMN_1671703	59	NM_001613.1	ACTA2	actin, alpha 2, smooth muscle, aorta (ACTA2), mRNA.
ILMN_1671718	389558	NM_205855.2	UNQ1940	HWKM1940 (UNQ1940), mRNA.
ILMN_1671731	60370	NM_021732.1	AVPI1	arginine vasopressin-induced 1 (AVPI1), mRNA.
ILMN_1671765	23087	NM_171982.3	TRIM35	tripartite motif-containing 35 (TRIM35), transcript variant 2, mRNA.
ILMN_1671766	2161	NM_000505.3	F12	coagulation factor XII (Hageman factor) (F12), mRNA.
ILMN_1671777	2258	NM_004114.2	FGF13	fibroblast growth factor 13 (FGF13), transcript variant 1A, mRNA.
ILMN_1671791	5106	NM_004563.2	PCK2	phosphoenolpyruvate carboxykinase 2 (mitochondrial) (PCK2), nuclear gene encoding mitochondrial protein, transcript variant 1, mRNA.
ILMN_1671800	643911	XM_931911.2	LOC643911	PREDICTED: hypothetical LOC643911 (LOC643911), mRNA.
ILMN_1671818	10911	NM_006786.2	UTS2	urotensin 2 (UTS2), transcript variant 2, mRNA.
ILMN_1671837	644739	XM_933679.1	LOC644739	PREDICTED: similar to Wiskott-Aldrich syndrome protein family member 4 (WASP-family protein member 4), transcript variant 2 (LOC644739), mRNA.
ILMN_1671839	9013	NM_139353.1	TAF1C	TATA box binding protein (TBP)-associated factor, RNA polymerase I, C, 110kDa (TAF1C), transcript variant 2, mRNA.
ILMN_1671843	84722	NM_001032290.1	PSRC1	proline/serine-rich coiled-coil 1 (PSRC1), transcript variant 4, mRNA.
ILMN_1671875	25932	NM_013943.1	CLIC4	chloride intracellular channel 4 (CLIC4), mRNA.
ILMN_1671885	8079	NM_005439.1	MLF2	myeloid leukemia factor 2 (MLF2), mRNA.
ILMN_1671893	27243	NM_014453.2	CHMP2A	chromatin modifying protein 2A (CHMP2A), transcript variant 1, mRNA.
ILMN_1671895	79898	NM_024840.2	ZNF613	zinc finger protein 613 (ZNF613), transcript variant 2, mRNA.
ILMN_1671902	25917	NM_015453.1	THUMPD3	THUMP domain containing 3 (THUMPD3), mRNA.
ILMN_1671905	119392	NM_145247.4	C10orf78	chromosome 10 open reading frame 78 (C10orf78), transcript variant 2, mRNA.
ILMN_1671906	84057	NM_032117.2	MND1	meiotic nuclear divisions 1 homolog (S. cerevisiae) (MND1), mRNA.
ILMN_1671911	9112	NM_004689.3	MTA1	metastasis associated 1 (MTA1), mRNA.
ILMN_1671913	27037	NM_022727.4	HTF9C	HpaII tiny fragments locus 9C (HTF9C), transcript variant 1, mRNA.
ILMN_1671921	8890	NM_015636.3	EIF2B4	eukaryotic translation initiation factor 2B, subunit 4 delta, 67kDa (EIF2B4), transcript variant 3, mRNA.
ILMN_1671932	25813	NM_015380.3	SAMM50	sorting and assembly machinery component 50 homolog (S. cerevisiae) (SAMM50), mRNA.
ILMN_1671933	23155	NM_015127.3	CLCC1	chloride channel CLIC-like 1 (CLCC1), transcript variant 2, mRNA.
ILMN_1671971	644743	XR_016703.1	LOC644743	PREDICTED: hypothetical LOC644743 (LOC644743), mRNA.
ILMN_1671992	650128	XM_945833.1	LOC650128	PREDICTED: similar to CG1486-PA, isoform A, transcript variant 4 (LOC650128), mRNA.
ILMN_1672004	10140	NM_005749.2	TOB1	transducer of ERBB2, 1 (TOB1), mRNA.
ILMN_1672006	6741	NM_003142.3	SSB	Sjogren syndrome antigen B (autoantigen La) (SSB), mRNA.
ILMN_1672009	130773	XM_065899.3	LOC130773	PREDICTED: similar to 60S ribosomal protein L23a (LOC130773), mRNA.
ILMN_1672022	2043	NM_004438.3	EPHA4	EPH receptor A4 (EPHA4), mRNA.
ILMN_1672024	389293	NM_001080540.1	ISCA1L	iron-sulfur cluster assembly 1 homolog (S. cerevisiae)-like (ISCA1L), mRNA.
ILMN_1672042	57171	NM_020438.3	DOLPP1	dolichyl pyrophosphate phosphatase 1 (DOLPP1), mRNA.
ILMN_1672077	441528	XM_928247.1	LOC441528	PREDICTED: hypothetical protein LOC441528 (LOC441528), mRNA.
ILMN_1672080	2063	NM_005234.3	NR2F6	nuclear receptor subfamily 2, group F, member 6 (NR2F6), mRNA.
ILMN_1672087	8220	NM_022719.2	DGCR14	DiGeorge syndrome critical region gene 14 (DGCR14), mRNA.
ILMN_1672094	1745	NM_178120.4	DLX1	distal-less homeobox 1 (DLX1), transcript variant 1, mRNA.
ILMN_1672122	54681	NM_177938.2	PH-4	hypoxia-inducible factor prolyl 4-hydroxylase (PH-4), transcript variant 3, mRNA.
ILMN_1672128	468	NM_001675.2	ATF4	activating transcription factor 4 (tax-responsive enhancer element B67) (ATF4), transcript variant 1, mRNA.
ILMN_1672135	284370	NM_198480.2	ZNF615	zinc finger protein 615 (ZNF615), mRNA.
ILMN_1672149	118487	NM_203298.1	CHCHD1	coiled-coil-helix-coiled-coil-helix domain containing 1 (CHCHD1), mRNA.
ILMN_1672176	6610	NM_003080.2	SMPD2	sphingomyelin phosphodiesterase 2, neutral membrane (neutral sphingomyelinase) (SMPD2), mRNA.
ILMN_1672200	5467	NM_006238.3	PPARD	peroxisome proliferator-activated receptor delta (PPARD), mRNA.
ILMN_1672208	171019	NM_133638.3	ADAMTS19	ADAM metallopeptidase with thrombospondin type 1 motif, 19 (ADAMTS19), mRNA.
ILMN_1672287	55892	NM_018657.3	MYNN	myoneurin (MYNN), mRNA.
ILMN_1672295	80149	NM_025079.1	ZC3H12A	zinc finger CCCH-type containing 12A (ZC3H12A), mRNA.
ILMN_1672302	282974	NM_173575.2	STK32C	serine/threonine kinase 32C (STK32C), mRNA.
ILMN_1672320	441907	XM_497712.2	LOC441907	PREDICTED: similar to 60S ribosomal protein L6 (TAX-responsive enhancer element-binding protein 107) (TAXREB107) (Neoplasm-related protein C140) (LOC441907), mRNA.
ILMN_1672331	23118	NM_015093.2	MAP3K7IP2	mitogen-activated protein kinase kinase kinase 7 interacting protein 2 (MAP3K7IP2), mRNA.
ILMN_1672356	338692	XM_945571.1	ANKRD13D	PREDICTED: ankyrin repeat domain 13 family, member D, transcript variant 7 (ANKRD13D), mRNA.
ILMN_1672357	25988	NM_198971.1	MIZF	MBD2-interacting zinc finger (MIZF), transcript variant 2, mRNA.
ILMN_1672361	4331	NM_002431.2	MNAT1	menage a trois homolog 1, cyclin H assembly factor (Xenopus laevis) (MNAT1), mRNA.
ILMN_1672366	84992	NM_001042616.1	PIGY	phosphatidylinositol glycan anchor biosynthesis, class Y (PIGY), transcript variant 2, mRNA.
ILMN_1672389	1429	NM_001889.2	CRYZ	crystallin, zeta (quinone reductase) (CRYZ), mRNA.
ILMN_1672393	9820	NM_014780.3	CUL7	cullin 7 (CUL7), mRNA.
ILMN_1672398	55647	NM_017817.1	RAB20	RAB20, member RAS oncogene family (RAB20), mRNA.
ILMN_1672405	51014	NM_181836.3	TMED7	transmembrane emp24 protein transport domain containing 7 (TMED7), mRNA.
ILMN_1672437	339983	NM_178557.2	NAT8L	N-acetyltransferase 8-like (NAT8L), mRNA.
ILMN_1672443	5860	NM_000320.1	QDPR	quinoid dihydropteridine reductase (QDPR), mRNA.
ILMN_1672486	6934	NM_030756.2	TCF7L2	transcription factor 7-like 2 (T-cell specific, HMG-box) (TCF7L2), mRNA.
ILMN_1672496	3301	NM_001539.2	DNAJA1	DnaJ (Hsp40) homolog, subfamily A, member 1 (DNAJA1), mRNA.
ILMN_1672503	1808	NM_001386.4	DPYSL2	dihydropyrimidinase-like 2 (DPYSL2), mRNA.
ILMN_1672504	8566	NM_003681.4	PDXK	pyridoxal (pyridoxine, vitamin B6) kinase (PDXK), mRNA.
ILMN_1672547	4650	NM_004145.2	MYO9B	myosin IXB (MYO9B), mRNA.
ILMN_1672554	23587	NM_203413.1	C17orf81	chromosome 17 open reading frame 81 (C17orf81), transcript variant 2, mRNA.
ILMN_1672565	54931	NM_017819.2	RG9MTD1	RNA (guanine-9-) methyltransferase domain containing 1 (RG9MTD1), mRNA.
ILMN_1672571	24144	NM_012143.2	TFIP11	tuftelin interacting protein 11 (TFIP11), transcript variant 2, mRNA.
ILMN_1672583	646365	XM_933558.1	LOC646365	PREDICTED: hypothetical LOC646365 (LOC646365), mRNA.
ILMN_1672589	10509	NM_198925.1	SEMA4B	sema domain, immunoglobulin domain (Ig), transmembrane domain (TM) and short cytoplasmic domain, (semaphorin) 4B (SEMA4B), transcript variant 2, mRNA.
ILMN_1672596	9564	NM_014567.2	BCAR1	breast cancer anti-estrogen resistance 1 (BCAR1), mRNA.
ILMN_1672605	222166	NM_152793.2	C7orf41	chromosome 7 open reading frame 41 (C7orf41), mRNA.
ILMN_1672635	115557	NM_182947.2	GEFT	RhoA/RAC/CDC42 exchange factor (GEFT), transcript variant 1, mRNA.
ILMN_1672650	5315	NM_002654.3	PKM2	pyruvate kinase, muscle (PKM2), transcript variant 1, mRNA.
ILMN_1672656	645733	XM_001130623.1	LOC645733	PREDICTED: hypothetical LOC645733 (LOC645733), mRNA.
ILMN_1672660	4155	NM_001025100.1	MBP	myelin basic protein (MBP), transcript variant 8, mRNA.
ILMN_1672662	6574	NM_005415.3	SLC20A1	solute carrier family 20 (phosphate transporter), member 1 (SLC20A1), mRNA.
ILMN_1672687	648099	XM_937154.1	LOC648099	PREDICTED: similar to positive cofactor 2, glutamine/Q-rich-associated protein isoform b (LOC648099), mRNA.
ILMN_1672717	80195	NM_025125.2	C10orf57	chromosome 10 open reading frame 57 (C10orf57), mRNA.
ILMN_1672728	54442	NM_018992.2	KCTD5	potassium channel tetramerisation domain containing 5 (KCTD5), mRNA.
ILMN_1672755	649548	XM_938623.1	LOC649548	PREDICTED: similar to 60S ribosomal protein L32 (LOC649548), mRNA.
ILMN_1672759	90550	NM_138357.1	CCDC109A	coiled-coil domain containing 109A (CCDC109A), mRNA.
ILMN_1672807	11238	NM_007220.3	CA5B	carbonic anhydrase VB, mitochondrial (CA5B), nuclear gene encoding mitochondrial protein, mRNA.
ILMN_1672811	54991	NM_017891.2	C1orf159	chromosome 1 open reading frame 159 (C1orf159), mRNA.
ILMN_1672821	10413	NM_006106.2	YAP1	Yes-associated protein 1, 65kDa (YAP1), mRNA.
ILMN_1672830	642082	XM_942729.1	LOC642082	PREDICTED: hypothetical protein LOC642082 (LOC642082), mRNA.
ILMN_1672834	85464	NM_033389.2	SSH2	slingshot homolog 2 (Drosophila) (SSH2), mRNA.
ILMN_1672843	26269	NM_012180.2	FBXO8	F-box protein 8 (FBXO8), mRNA.
ILMN_1672868	94107	NM_053045.1	MGC14327	hypothetical protein MGC14327 (MGC14327), mRNA.
ILMN_1672878	29	NM_001092.3	ABR	active BCR-related gene (ABR), transcript variant 2, mRNA.
ILMN_1672884	123263	NM_139242.2	MTFMT	mitochondrial methionyl-tRNA formyltransferase (MTFMT), mRNA.
ILMN_1672922	54360	NM_018659.2	CYTL1	cytokine-like 1 (CYTL1), mRNA.
ILMN_1672925	652837	XM_942529.1	LOC652837	PREDICTED: similar to C-terminal binding protein 2 (LOC652837), mRNA.
ILMN_1672928	57609	NM_173602.2	DIP2B	DIP2 disco-interacting protein 2 homolog B (Drosophila) (DIP2B), mRNA.
ILMN_1672940	54811	NM_017656.2	ZNF562	zinc finger protein 562 (ZNF562), mRNA.
ILMN_1672961	652624	XM_942165.1	LOC652624	PREDICTED: similar to 40S ribosomal protein SA (p40) (34/67 kDa laminin receptor) (LOC652624), mRNA.
ILMN_1672969	79669	NM_024616.1	C3orf52	chromosome 3 open reading frame 52 (C3orf52), mRNA.
ILMN_1672988	4001	NM_005573.2	LMNB1	lamin B1 (LMNB1), mRNA.
ILMN_1673003	648605	XM_939593.2	LOC648605	PREDICTED: similar to Trimethyllysine dioxygenase, mitochondrial precursor (Epsilon-trimethyllysine 2-oxoglutarate dioxygenase) (TML-alpha-ketoglutarate dioxygenase) (TML hydroxylase) (TML dioxygenase) (TMLD), transcript variant 1 (LOC648605), mRNA.
ILMN_1673023	57634	NM_015409.3	EP400	E1A binding protein p400 (EP400), mRNA.
ILMN_1673026	54927	NM_017812.2	CHCHD3	coiled-coil-helix-coiled-coil-helix domain containing 3 (CHCHD3), mRNA.
ILMN_1673037	57721	NM_020961.2	KIAA1627	KIAA1627 protein (KIAA1627), mRNA.
ILMN_1673069	91039	NM_139159.3	DPP9	dipeptidyl-peptidase 9 (DPP9), mRNA.
ILMN_1673073	284403	NM_001083961.1	WDR62	WD repeat domain 62 (WDR62), transcript variant 1, mRNA.
ILMN_1673077	117155	NM_172097.1	CATSPER2	cation channel, sperm associated 2 (CATSPER2), transcript variant 4, mRNA.
ILMN_1673111	79042	NM_001077446.1	TSEN34	tRNA splicing endonuclease 34 homolog (S. cerevisiae) (TSEN34), transcript variant 2, mRNA.
ILMN_1673113	2150	NM_005242.3	F2RL1	coagulation factor II (thrombin) receptor-like 1 (F2RL1), mRNA.
ILMN_1673123	56904	NM_020145.2	SH3GLB2	SH3-domain GRB2-like endophilin B2 (SH3GLB2), mRNA.
ILMN_1673138	10009	NM_006777.3	ZBTB33	zinc finger and BTB domain containing 33 (ZBTB33), mRNA.
ILMN_1673172	51098	NM_016004.2	IFT52	intraflagellar transport 52 homolog (Chlamydomonas) (IFT52), mRNA.
ILMN_1673177	145501	NM_199296.1	THSD3	thrombospondin, type I, domain containing 3 (THSD3), transcript variant 1, mRNA.
ILMN_1673185	53981	NM_017437.1	CPSF2	cleavage and polyadenylation specific factor 2, 100kDa (CPSF2), mRNA.
ILMN_1673215	5093	NM_006196.2	PCBP1	poly(rC) binding protein 1 (PCBP1), mRNA.
ILMN_1673223	10174	NM_005775.3	SORBS3	sorbin and SH3 domain containing 3 (SORBS3), transcript variant 1, mRNA.
ILMN_1673232	10715	NM_198207.2	LASS1	LAG1 homolog, ceramide synthase 1 (LASS1), transcript variant 2, mRNA.
ILMN_1673252	7965	NM_006303.3	JTV1	JTV1 gene (JTV1), mRNA.
ILMN_1673261	79574	NM_139053.1	EPS8L3	EPS8-like 3 (EPS8L3), transcript variant 1, mRNA.
ILMN_1673270	441522	NM_001004355.1	FLJ31132	FLJ31132 protein (FLJ31132), mRNA.
ILMN_1673275	6399	NM_014563.3	TRAPPC2	trafficking protein particle complex 2 (TRAPPC2), transcript variant 2, mRNA.
ILMN_1673282	3920	NM_002294.1	LAMP2	lysosomal-associated membrane protein 2 (LAMP2), transcript variant LAMP2A, mRNA.
ILMN_1673305	389	NM_001042678.1	RHOC	ras homolog gene family, member C (RHOC), transcript variant 2, mRNA.
ILMN_1673323	54344	NM_018973.3	DPM3	dolichyl-phosphate mannosyltransferase polypeptide 3 (DPM3), transcript variant 1, mRNA.
ILMN_1673325	2760	NM_000405.3	GM2A	GM2 ganglioside activator (GM2A), mRNA.
ILMN_1673352	10581	NM_006435.2	IFITM2	interferon induced transmembrane protein 2 (1-8D) (IFITM2), mRNA.
ILMN_1673361	158801	NM_173522.1	CXorf42	chromosome X open reading frame 42 (CXorf42), mRNA.
ILMN_1673363	976	NM_078481.2	CD97	CD97 molecule (CD97), transcript variant 1, mRNA.
ILMN_1673369	22929	NM_012247.3	SEPHS1	selenophosphate synthetase 1 (SEPHS1), mRNA.
ILMN_1673370	26234	NM_012161.2	FBXL5	F-box and leucine-rich repeat protein 5 (FBXL5), transcript variant 1, mRNA.
ILMN_1673380	55970	NM_018841.4	GNG12	guanine nucleotide binding protein (G protein), gamma 12 (GNG12), mRNA.
ILMN_1673409	84848	XM_001128419.1	MGC16121	PREDICTED: hypothetical protein MGC16121 (MGC16121), mRNA.
ILMN_1673421	440704	XM_944716.1	LOC440704	PREDICTED: hypothetical gene supported by BC042042 (LOC440704), mRNA.
ILMN_1673450	23109	NM_015086.1	DDN	dendrin (DDN), mRNA.
ILMN_1673455	9462	NM_170692.1	RASAL2	RAS protein activator like 2 (RASAL2), transcript variant 2, mRNA.
ILMN_1673478	51306	NM_016603.1	C5orf5	chromosome 5 open reading frame 5 (C5orf5), mRNA.
ILMN_1673494	54922	NM_017805.2	RASIP1	Ras interacting protein 1 (RASIP1), mRNA.
ILMN_1673503	785	NM_001005747.1	CACNB4	calcium channel, voltage-dependent, beta 4 subunit (CACNB4), transcript variant 1, mRNA.
ILMN_1673509	6158	NM_000991.3	RPL28	ribosomal protein L28 (RPL28), mRNA.
ILMN_1673518	54014	NM_001007246.1	BRWD1	bromodomain and WD repeat domain containing 1 (BRWD1), transcript variant 3, mRNA.
ILMN_1673521	84634	NM_032551.3	KISS1R	KISS1 receptor (KISS1R), mRNA.
ILMN_1673522	55034	NM_017947.1	MOCOS	molybdenum cofactor sulfurase (MOCOS), mRNA.
ILMN_1673529	85007	NM_153373.1	AGXT2L2	alanine-glyoxylate aminotransferase 2-like 2 (AGXT2L2), mRNA.
ILMN_1673543	55276	NM_018290.2	PGM2	phosphoglucomutase 2 (PGM2), mRNA.
ILMN_1673544	127428	NM_153035.1	C1orf83	chromosome 1 open reading frame 83 (C1orf83), mRNA.
ILMN_1673548	29094	NM_014181.1	HSPC159	galectin-related protein (HSPC159), mRNA.
ILMN_1673553	113091	NM_178449.2	TIP39	tuberoinfundibular 39 residue protein precursor (TIP39), mRNA.
ILMN_1673555	23339	NM_015289.2	VPS39	vacuolar protein sorting 39 homolog (S. cerevisiae) (VPS39), mRNA.
ILMN_1673604	25844	NM_015388.2	YIPF3	Yip1 domain family, member 3 (YIPF3), mRNA.
ILMN_1673630	649540	XM_943761.1	LOC649540	PREDICTED: hypothetical protein LOC649540 (LOC649540), mRNA.
ILMN_1673649	10525	NM_006389.2	HYOU1	hypoxia up-regulated 1 (HYOU1), mRNA.
ILMN_1673660	375513	NM_206908.2	GUSBL2	glucuronidase, beta-like 2 (GUSBL2), mRNA.
ILMN_1673673	55872	NM_018492.2	PBK	PDZ binding kinase (PBK), mRNA.
ILMN_1673682	54815	NM_017660.2	GATAD2A	GATA zinc finger domain containing 2A (GATAD2A), mRNA.
ILMN_1673711	3326	NM_007355.2	HSP90AB1	heat shock protein 90kDa alpha (cytosolic), class B member 1 (HSP90AB1), mRNA.
ILMN_1673712	344758	NM_001038705.1	GPR149	G protein-coupled receptor 149 (GPR149), mRNA.
ILMN_1673721	9156	NM_006027.3	EXO1	exonuclease 1 (EXO1), transcript variant 1, mRNA.
ILMN_1673753	642033	XM_936103.1	LOC642033	PREDICTED: similar to ATP-binding cassette, sub-family F, member 1 isoform b (LOC642033), mRNA.
ILMN_1673757	841	NM_001080125.1	CASP8	caspase 8, apoptosis-related cysteine peptidase (CASP8), transcript variant G, mRNA.
ILMN_1673769	3755	NM_002237.3	KCNG1	potassium voltage-gated channel, subfamily G, member 1 (KCNG1), transcript variant 1, mRNA.
ILMN_1673773	374378	NM_198516.1	GALNTL4	UDP-N-acetyl-alpha-D-galactosamine:polypeptide N-acetylgalactosaminyltransferase-like 4 (GALNTL4), mRNA.
ILMN_1673788	55573	NM_017548.3	CDV3	CDV3 homolog (mouse) (CDV3), mRNA. XM_945284 XM_945286 XM_945287
ILMN_1673795	3295	NM_000414.1	HSD17B4	hydroxysteroid (17-beta) dehydrogenase 4 (HSD17B4), mRNA.
ILMN_1673798	5498	NM_000309.2	PPOX	protoporphyrinogen oxidase (PPOX), nuclear gene encoding mitochondrial protein, mRNA.
ILMN_1673804	79088	NM_024106.1	ZNF426	zinc finger protein 426 (ZNF426), mRNA.
ILMN_1673805	2695	NM_004123.2	GIP	gastric inhibitory polypeptide (GIP), mRNA.
ILMN_1673817	387849	NM_001029874.1	REP15	Rab15 effector protein (REP15), mRNA.
ILMN_1673844	650251	XM_944120.1	LOC650251	PREDICTED: hypothetical protein LOC650251 (LOC650251), mRNA.
ILMN_1673857	8448	NM_003586.2	DOC2A	double C2-like domains, alpha (DOC2A), mRNA.
ILMN_1673863	83543	NM_031426.2	C9orf58	chromosome 9 open reading frame 58 (C9orf58), transcript variant 1, mRNA.
ILMN_1673871	4072	NM_002354.1	TACSTD1	tumor-associated calcium signal transducer 1 (TACSTD1), mRNA.
ILMN_1673875	25897	NM_183419.1	RNF19	ring finger protein 19 (RNF19), transcript variant 1, mRNA.
ILMN_1673892	256356	NM_001039547.1	GK5	glycerol kinase 5 (putative) (GK5), mRNA.
ILMN_1673898	9140	NM_004707.2	ATG12	ATG12 autophagy related 12 homolog (S. cerevisiae) (ATG12), mRNA.
ILMN_1673899	79850	NM_024792.1	FAM57A	family with sequence similarity 57, member A (FAM57A), mRNA.
ILMN_1673917	2969	NM_033001.1	GTF2I	general transcription factor II, i (GTF2I), transcript variant 3, mRNA.
ILMN_1673933	440341	XM_932044.1	LOC440341	PREDICTED: similar to nuclear pore complex interacting protein, transcript variant 4 (LOC440341), mRNA.
ILMN_1673936	8570	NM_003685.2	KHSRP	KH-type splicing regulatory protein (FUSE binding protein 2) (KHSRP), mRNA.
ILMN_1673944	63905	NM_001003897.1	MANBAL	mannosidase, beta A, lysosomal-like (MANBAL), transcript variant 2, mRNA.
ILMN_1673950	8987	NM_003943.2	STBD1	starch binding domain 1 (STBD1), mRNA.
ILMN_1673962	23165	NM_015135.1	NUP205	nucleoporin 205kDa (NUP205), mRNA.
ILMN_1673966	10621	NM_006466.2	POLR3F	polymerase (RNA) III (DNA directed) polypeptide F, 39 kDa (POLR3F), mRNA.
ILMN_1673991	471	NM_004044.4	ATIC	5-aminoimidazole-4-carboxamide ribonucleotide formyltransferase/IMP cyclohydrolase (ATIC), mRNA.
ILMN_1674009	8277	NM_012253.2	TKTL1	transketolase-like 1 (TKTL1), mRNA.
ILMN_1674024	64376	NM_022466.3	IKZF5	IKAROS family zinc finger 5 (Pegasus) (IKZF5), mRNA.
ILMN_1674032	5825	NM_002858.2	ABCD3	ATP-binding cassette, sub-family D (ALD), member 3 (ABCD3), mRNA.
ILMN_1674050	1296	NM_005202.1	COL8A2	collagen, type VIII, alpha 2 (COL8A2), mRNA.
ILMN_1674051	54535	NM_019052.2	CCHCR1	coiled-coil alpha-helical rod protein 1 (CCHCR1), mRNA.
ILMN_1674063	4939	NM_016817.2	OAS2	2'-5'-oligoadenylate synthetase 2, 69/71kDa (OAS2), transcript variant 1, mRNA.
ILMN_1674069	54543	NM_019059.2	TOMM7	translocase of outer mitochondrial membrane 7 homolog (yeast) (TOMM7), mRNA.
ILMN_1674072	57786	NM_021163.3	RBAK	RB-associated KRAB zinc finger (RBAK), mRNA.
ILMN_1674097	645037	NM_001098411.1	LOC645037	similar to GAGE-2 protein (G antigen 2) (LOC645037), mRNA.
ILMN_1674128	57703	NM_020943.2	KIAA1604	KIAA1604 protein (KIAA1604), mRNA.
ILMN_1674135	9649	NM_014636.1	RALGPS1	Ral GEF with PH domain and SH3 binding motif 1 (RALGPS1), mRNA.
ILMN_1674160	274	NM_139346.1	BIN1	bridging integrator 1 (BIN1), transcript variant 4, mRNA.
ILMN_1674167	3586	NM_000572.2	IL10	interleukin 10 (IL10), mRNA.
ILMN_1674184	120939	NM_153022.2	C12orf59	chromosome 12 open reading frame 59 (C12orf59), mRNA.
ILMN_1674201	441511	XM_497141.2	LOC441511	PREDICTED: similar to mitofusin 1 (LOC441511), mRNA.
ILMN_1674231	8208	NM_005441.2	CHAF1B	chromatin assembly factor 1, subunit B (p60) (CHAF1B), mRNA.
ILMN_1674236	3315	NM_001540.2	HSPB1	heat shock 27kDa protein 1 (HSPB1), mRNA.
ILMN_1674243	7037	NM_003234.1	TFRC	transferrin receptor (p90, CD71) (TFRC), mRNA.
ILMN_1674254	10956	NM_001017956.1	OS9	amplified in osteosarcoma (OS9), transcript variant 2, mRNA.
ILMN_1674260	10206	NM_052811.2	TRIM13	tripartite motif-containing 13 (TRIM13), transcript variant 2, mRNA.
ILMN_1674285	401233	NM_001013680.1	LOC401233	similar to HIV TAT specific factor 1; cofactor required for Tat activation of HIV-1 transcription (LOC401233), mRNA.
ILMN_1674297	29915	NM_013320.1	HCFC2	host cell factor C2 (HCFC2), mRNA.
ILMN_1674302	5471	NM_002703.3	PPAT	phosphoribosyl pyrophosphate amidotransferase (PPAT), mRNA.
ILMN_1674315	5422	NM_016937.1	POLA	polymerase (DNA directed), alpha (POLA), mRNA.
ILMN_1674322	286205	NM_173690.2	C9orf126	chromosome 9 open reading frame 126 (C9orf126), mRNA.
ILMN_1674334	653354	XM_927053.2	LOC653354	PREDICTED: similar to amrmadillo repeat containing, X-linked 6 (H. sapiens)-like (LOC653354), mRNA.
ILMN_1674337	2286	NM_004470.2	FKBP2	FK506 binding protein 2, 13kDa (FKBP2), transcript variant 1, mRNA.
ILMN_1674344	84552	NM_032510.3	PARD6G	par-6 partitioning defective 6 homolog gamma (C. elegans) (PARD6G), mRNA.
ILMN_1674354	4849	NM_014516.2	CNOT3	CCR4-NOT transcription complex, subunit 3 (CNOT3), mRNA.
ILMN_1674364	652839	XM_942534.1	LOC652839	PREDICTED: similar to tripartite motif-containing 50B (LOC652839), mRNA.
ILMN_1674366	89884	NM_033343.2	LHX4	LIM homeobox 4 (LHX4), mRNA.
ILMN_1674380	7220	NM_003304.4	TRPC1	transient receptor potential cation channel, subfamily C, member 1 (TRPC1), mRNA.
ILMN_1674385	10971	NM_006826.2	YWHAQ	tyrosine 3-monooxygenase/tryptophan 5-monooxygenase activation protein, theta polypeptide (YWHAQ), mRNA.
ILMN_1674390	5575	NM_002735.1	PRKAR1B	protein kinase, cAMP-dependent, regulatory, type I, beta (PRKAR1B), mRNA.
ILMN_1674394	57136	NM_020531.2	C20orf3	chromosome 20 open reading frame 3 (C20orf3), mRNA.
ILMN_1674399	7702	NM_003442.4	ZNF143	zinc finger protein 143 (ZNF143), mRNA.
ILMN_1674411	26586	NM_001098525.1	CKAP2	cytoskeleton associated protein 2 (CKAP2), transcript variant 2, mRNA.
ILMN_1674421	9777	NM_014742.2	TM9SF4	transmembrane 9 superfamily protein member 4 (TM9SF4), mRNA.
ILMN_1674498	340277	NM_199136.2	C7orf46	chromosome 7 open reading frame 46 (C7orf46), mRNA.
ILMN_1674507	130367	XM_938742.1	SGPP2	PREDICTED: sphingosine-1-phosphate phosphotase 2 (SGPP2), mRNA.
ILMN_1674514	8536	NM_003656.3	CAMK1	calcium/calmodulin-dependent protein kinase I (CAMK1), mRNA.
ILMN_1674522	25994	NM_001099668.1	HIGD1A	HIG1 domain family, member 1A (HIGD1A), transcript variant 1, mRNA.
ILMN_1674551	4090	NM_005903.5	SMAD5	SMAD family member 5 (SMAD5), transcript variant 1, mRNA.
ILMN_1674560	57704	NM_020944.2	GBA2	glucosidase, beta (bile acid) 2 (GBA2), mRNA.
ILMN_1674609	1212	NM_007097.2	CLTB	clathrin, light chain (Lcb) (CLTB), transcript variant 2, mRNA.
ILMN_1674629	84909	NM_032823.3	C9orf3	chromosome 9 open reading frame 3 (C9orf3), mRNA.
ILMN_1674645	80705	NM_182911.2	TSGA10	testis specific, 10 (TSGA10), mRNA.
ILMN_1674650	54981	NM_017881.1	C9orf95	chromosome 9 open reading frame 95 (C9orf95), mRNA.
ILMN_1674661	1153	NM_001280.1	CIRBP	cold inducible RNA binding protein (CIRBP), mRNA.
ILMN_1674662	90381	NM_152259.3	C15orf42	chromosome 15 open reading frame 42 (C15orf42), mRNA.
ILMN_1674685	402538	XM_380121.3	LOC402538	PREDICTED: hypothetical LOC402538 (LOC402538), mRNA.
ILMN_1674694	643918	XM_933328.1	LOC643918	PREDICTED: hypothetical protein LOC643917, transcript variant 3 (LOC643918), mRNA.
ILMN_1674698	57505	NM_020745.2	AARS2	alanyl-tRNA synthetase 2, mitochondrial (putative) (AARS2), mRNA.
ILMN_1674703	79876	NM_198329.1	UBE1DC1	ubiquitin-activating enzyme E1-domain containing 1 (UBE1DC1), transcript variant 2, mRNA.
ILMN_1674706	10797	NM_006636.3	MTHFD2	methylenetetrahydrofolate dehydrogenase (NADP+ dependent) 2, methenyltetrahydrofolate cyclohydrolase (MTHFD2), nuclear gene encoding mitochondrial protein, transcript variant 1, mRNA.
ILMN_1674754	388076	XM_931016.2	LOC388076	PREDICTED: similar to ribosomal protein S8, transcript variant 2 (LOC388076), mRNA.
ILMN_1674759	254531	NM_153613.2	AGPAT7	1-acylglycerol-3-phosphate O-acyltransferase 7 (lysophosphatidic acid acyltransferase, eta) (AGPAT7), mRNA.
ILMN_1674768	220686	NM_199283.4	LOC220686	hypothetical protein LOC220686 (LOC220686), mRNA.
ILMN_1674778	534	NM_130463.2	ATP6V1G2	ATPase, H+ transporting, lysosomal 13kDa, V1 subunit G2 (ATP6V1G2), transcript variant 1, mRNA.
ILMN_1674782	375295	XM_374020.4	LOC375295	PREDICTED: hypothetical gene supported by BC013438 (LOC375295), mRNA.
ILMN_1674817	79762	NM_024709.4	C1orf115	chromosome 1 open reading frame 115 (C1orf115), mRNA.
ILMN_1674859	651576	XM_946210.1	LOC651576	PREDICTED: similar to tubulin, alpha 8 like, transcript variant 2 (LOC651576), mRNA.
ILMN_1674866	10474	NM_006354.2	TADA3L	transcriptional adaptor 3 (NGG1 homolog, yeast)-like (TADA3L), transcript variant 1, mRNA.
ILMN_1674874	10227	NM_001120.3	TETRAN	tetracycline transporter-like protein (TETRAN), mRNA.
ILMN_1674908	3215	NM_002147.3	HOXB5	homeobox B5 (HOXB5), mRNA.
ILMN_1674941	196527	NM_001025356.1	TMEM16F	transmembrane protein 16F (TMEM16F), mRNA.
ILMN_1674955	6342	NM_001007098.1	SCP2	sterol carrier protein 2 (SCP2), transcript variant 2, mRNA.
ILMN_1674985	55092	NM_018022.1	TMEM51	transmembrane protein 51 (TMEM51), mRNA.
ILMN_1675007	79149	NM_024303.1	ZSCAN5	zinc finger and SCAN domain containing 5 (ZSCAN5), mRNA.
ILMN_1675038	3275	NM_001535.2	PRMT2	protein arginine methyltransferase 2 (PRMT2), transcript variant 2, mRNA.
ILMN_1675055	79594	NM_024544.1	C1orf166	chromosome 1 open reading frame 166 (C1orf166), mRNA.
ILMN_1675062	10398	NM_006097.3	MYL9	myosin, light chain 9, regulatory (MYL9), transcript variant 1, mRNA.
ILMN_1675083	2157	NM_000132.2	F8	coagulation factor VIII, procoagulant component (hemophilia A) (F8), transcript variant 1, mRNA.
ILMN_1675085	55236	NM_018227.5	UBE1L2	ubiquitin-activating enzyme E1-like 2 (UBE1L2), mRNA.
ILMN_1675106	78992	NM_024029.3	YIPF2	Yip1 domain family, member 2 (YIPF2), mRNA.
ILMN_1675130	4782	NM_205843.1	NFIC	nuclear factor I/C (CCAAT-binding transcription factor) (NFIC), transcript variant 2, mRNA.
ILMN_1675131	55011	NM_017916.1	PIH1D1	PIH1 domain containing 1 (PIH1D1), mRNA.
ILMN_1675150	284459	NM_181786.2	HKR1	GLI-Kruppel family member HKR1 (HKR1), mRNA.
ILMN_1675151	89797	NM_145117.3	NAV2	neuron navigator 2 (NAV2), transcript variant 2, mRNA.
ILMN_1675172	388531	NM_207391.2	RGS9BP	regulator of G protein signalling 9 binding protein (RGS9BP), mRNA.
ILMN_1675186	4200	NM_002396.3	ME2	malic enzyme 2, NAD(+)-dependent, mitochondrial (ME2), nuclear gene encoding mitochondrial protein, mRNA.
ILMN_1675210	53616	NM_021723.2	ADAM22	ADAM metallopeptidase domain 22 (ADAM22), transcript variant 1, mRNA.
ILMN_1675239	4701	NM_005001.2	NDUFA7	NADH dehydrogenase (ubiquinone) 1 alpha subcomplex, 7, 14.5kDa (NDUFA7), mRNA.
ILMN_1675258	441268	NM_001013725.1	LOC441268	hypothetical gene supported by BC044942 (LOC441268), mRNA.
ILMN_1675259	4286	NM_198177.1	MITF	microphthalmia-associated transcription factor (MITF), transcript variant 2, mRNA.
ILMN_1675266	51172	NM_016256.2	NAGPA	N-acetylglucosamine-1-phosphodiester alpha-N-acetylglucosaminidase (NAGPA), mRNA.
ILMN_1675359	79576	NM_024528.1	NKAP	NF-kappaB activating protein (NKAP), mRNA.
ILMN_1675365	113251	NM_199188.1	LARP4	La ribonucleoprotein domain family, member 4 (LARP4), transcript variant 2, mRNA.
ILMN_1675377	54993	NM_017894.4	ZSCAN2	zinc finger and SCAN domain containing 2 (ZSCAN2), transcript variant 2, mRNA.
ILMN_1675398	219	NM_000692.3	ALDH1B1	aldehyde dehydrogenase 1 family, member B1 (ALDH1B1), nuclear gene encoding mitochondrial protein, mRNA.
ILMN_1675406	84513	NM_032483.2	PPAPDC1B	phosphatidic acid phosphatase type 2 domain containing 1B (PPAPDC1B), mRNA.
ILMN_1675427	284565	NM_173638.2	NBPF15	neuroblastoma breakpoint family, member 15 (NBPF15), mRNA.
ILMN_1675429	64750	NM_022739.3	SMURF2	SMAD specific E3 ubiquitin protein ligase 2 (SMURF2), mRNA.
ILMN_1675448	677	NM_004926.2	ZFP36L1	zinc finger protein 36, C3H type-like 1 (ZFP36L1), mRNA.
ILMN_1675460	283412	XM_938790.2	LOC283412	PREDICTED: similar to 60S ribosomal protein L29 (Cell surface heparin-binding protein HIP) (LOC283412), mRNA.
ILMN_1675462	11157	NM_007080.2	LSM6	LSM6 homolog, U6 small nuclear RNA associated (S. cerevisiae) (LSM6), mRNA.
ILMN_1675465	389289	NM_001014279.1	C5orf39	chromosome 5 open reading frame 39 (C5orf39), mRNA.
ILMN_1675472	644799	XM_934554.1	LOC644799	PREDICTED: hypothetical protein LOC644799, transcript variant 1 (LOC644799), mRNA.
ILMN_1675482	732425	XM_001133480.1	LOC732425	PREDICTED: similar to Breakpoint cluster region protein (NY-REN-26 antigen) (LOC732425), mRNA.
ILMN_1675483	51281	NM_017844.2	ANKMY1	ankyrin repeat and MYND domain containing 1 (ANKMY1), transcript variant 2, mRNA.
ILMN_1675497	10401	NM_006099.3	PIAS3	protein inhibitor of activated STAT, 3 (PIAS3), mRNA.
ILMN_1675501	205564	NM_152699.3	SENP5	SUMO1/sentrin specific peptidase 5 (SENP5), mRNA.
ILMN_1675515	56954	NM_020202.3	NIT2	nitrilase family, member 2 (NIT2), mRNA.
ILMN_1675542	729148	XM_001129792.1	LOC729148	PREDICTED: similar to lethal (2) k00619 CG4775-PA (LOC729148), mRNA.
ILMN_1675557	127700	NM_206837.1	C1orf102	chromosome 1 open reading frame 102 (C1orf102), transcript variant 2, mRNA.
ILMN_1675577	115708	NM_152307.2	C14orf172	chromosome 14 open reading frame 172 (C14orf172), mRNA.
ILMN_1675609	6606	NM_000344.2	SMN1	survival of motor neuron 1, telomeric (SMN1), transcript variant d, mRNA.
ILMN_1675612	10904	NM_006698.2	BLCAP	bladder cancer associated protein (BLCAP), mRNA.
ILMN_1675617	56953	NM_020201.3	NT5M	5',3'-nucleotidase, mitochondrial (NT5M), nuclear gene encoding mitochondrial protein, mRNA.
ILMN_1675640	4938	NM_001032409.1	OAS1	2',5'-oligoadenylate synthetase 1, 40/46kDa (OAS1), transcript variant 3, mRNA.
ILMN_1675656	8495	NM_003621.1	PPFIBP2	PTPRF interacting protein, binding protein 2 (liprin beta 2) (PPFIBP2), mRNA.
ILMN_1675669	25998	NM_015525.2	IBTK	inhibitor of Bruton agammaglobulinemia tyrosine kinase (IBTK), mRNA.
ILMN_1675674	10277	NM_006048.2	UBE4B	ubiquitination factor E4B (UFD2 homolog, yeast) (UBE4B), mRNA.
ILMN_1675684	27350	NM_014508.2	APOBEC3C	apolipoprotein B mRNA editing enzyme, catalytic polypeptide-like 3C (APOBEC3C), mRNA.
ILMN_1675695	23047	NM_015032.1	PDS5B	PDS5, regulator of cohesion maintenance, homolog B (S. cerevisiae) (PDS5B), mRNA.
ILMN_1675701	10827	NM_018691.2	C5orf3	chromosome 5 open reading frame 3 (C5orf3), mRNA.
ILMN_1675709	55738	NM_018209.2	ARFGAP1	ADP-ribosylation factor GTPase activating protein 1 (ARFGAP1), transcript variant 1, mRNA.
ILMN_1675721	54926	NM_017811.3	UBE2R2	ubiquitin-conjugating enzyme E2R 2 (UBE2R2), mRNA.
ILMN_1675788	7728	NM_007147.2	ZNF175	zinc finger protein 175 (ZNF175), mRNA.
ILMN_1675797	54749	NM_017549.3	EPDR1	ependymin related protein 1 (zebrafish) (EPDR1), mRNA.
ILMN_1675830	644950	XM_928034.1	LOC644950	PREDICTED: similar to H3 histone, family 3B (LOC644950), mRNA.
ILMN_1675848	10627	NM_006471.2	MRCL3	myosin regulatory light chain MRCL3 (MRCL3), mRNA.
ILMN_1675852	650518	XM_937285.1	LOC650518	PREDICTED: similar to Proteasome subunit alpha type 6 (Proteasome iota chain) (Macropain iota chain) (Multicatalytic endopeptidase complex iota chain) (LOC650518), mRNA.
ILMN_1675869	5892	NM_133629.1	RAD51L3	RAD51-like 3 (S. cerevisiae) (RAD51L3), transcript variant 4, mRNA.
ILMN_1675939	3459	NM_000416.1	IFNGR1	interferon gamma receptor 1 (IFNGR1), mRNA.
ILMN_1675946	401238	XR_000272.2	LOC401238	PREDICTED: similar to interferon stimulated exonuclease gene 20kDa-like 2 (LOC401238), mRNA.
ILMN_1675947	4504	NM_005954.2	MT3	metallothionein 3 (MT3), mRNA.
ILMN_1675982	23163	NM_138619.1	GGA3	golgi associated, gamma adaptin ear containing, ARF binding protein 3 (GGA3), transcript variant long, mRNA.
ILMN_1676010	6667	NM_138473.2	SP1	Sp1 transcription factor (SP1), mRNA.
ILMN_1676014	728635	XM_001131304.1	LOC728635	PREDICTED: similar to peroxisomal short-chain alcohol dehydrogenase, transcript variant 1 (LOC728635), mRNA.
ILMN_1676026	64949	NM_030811.3	MRPS26	mitochondrial ribosomal protein S26 (MRPS26), nuclear gene encoding mitochondrial protein, mRNA.
ILMN_1676036	649679	XM_945045.1	LOC649679	PREDICTED: similar to Tubulin beta-4q chain, transcript variant 2 (LOC649679), mRNA.
ILMN_1676047	84954	NM_032868.3	MPND	MPN domain containing (MPND), mRNA.
ILMN_1676075	59349	NM_021633.2	KLHL12	kelch-like 12 (Drosophila) (KLHL12), mRNA.
ILMN_1676088	253827	NM_198080.2	MSRB3	methionine sulfoxide reductase B3 (MSRB3), transcript variant 1, mRNA.
ILMN_1676091	388275	XM_928429.1	LOC388275	PREDICTED: similar to Heterogeneous nuclear ribonucleoprotein A1 (Helix-destabilizing protein) (Single-strand binding protein) (hnRNP core protein A1) (HDP-1) (Topoisomerase-inhibitor suppressed) (LOC388275), mRNA.
ILMN_1676128	1788	NM_175630.1	DNMT3A	DNA (cytosine-5-)-methyltransferase 3 alpha (DNMT3A), transcript variant 4, mRNA.
ILMN_1676159	51765	NM_016542.3	MST4	serine/threonine protein kinase MST4 (MST4), transcript variant 1, mRNA.
ILMN_1676191	55157	NM_018122.3	DARS2	aspartyl-tRNA synthetase 2, mitochondrial (DARS2), mRNA.
ILMN_1676197	84918	NM_032832.4	LRP11	low density lipoprotein receptor-related protein 11 (LRP11), mRNA.
ILMN_1676221	689	NM_001207.4	BTF3	basic transcription factor 3 (BTF3), transcript variant 2, mRNA.
ILMN_1676240	7697	NM_006524.1	ZNF138	zinc finger protein 138 (ZNF138), mRNA.
ILMN_1676280	63899	NM_022072.3	NSUN3	NOL1/NOP2/Sun domain family, member 3 (NSUN3), mRNA.
ILMN_1676288	79777	NM_024722.1	ACBD4	acyl-Coenzyme A binding domain containing 4 (ACBD4), mRNA.
ILMN_1676289	4684	NM_000615.5	NCAM1	neural cell adhesion molecule 1 (NCAM1), transcript variant 1, mRNA.
ILMN_1676302	64773	NM_022760.3	FAM113A	family with sequence similarity 113, member A (FAM113A), mRNA.
ILMN_1676322	126695	NM_152365.1	C1orf172	chromosome 1 open reading frame 172 (C1orf172), mRNA.
ILMN_1676324	285141	XM_209489.4	LOC285141	PREDICTED: similar to CG14853-PB (LOC285141), mRNA.
ILMN_1676336	57552	NM_020792.3	AADACL1	arylacetamide deacetylase-like 1 (AADACL1), mRNA.
ILMN_1676342	132864	NM_182646.1	CPEB2	cytoplasmic polyadenylation element binding protein 2 (CPEB2), transcript variant A, mRNA.
ILMN_1676358	5899	NM_002881.2	RALB	v-ral simian leukemia viral oncogene homolog B (ras related; GTP binding protein) (RALB), mRNA.
ILMN_1676393	516	NM_001002027.1	ATP5G1	ATP synthase, H+ transporting, mitochondrial F0 complex, subunit C1 (subunit 9) (ATP5G1), nuclear gene encoding mitochondrial protein, transcript variant 2, mRNA.
ILMN_1676413	7447	NM_003385.4	VSNL1	visinin-like 1 (VSNL1), mRNA.
ILMN_1676423	892	NM_005190.3	CCNC	cyclin C (CCNC), transcript variant 1, mRNA.
ILMN_1676440	440776	XM_496483.3	LOC440776	PREDICTED: hypothetical LOC440776 (LOC440776), mRNA.
ILMN_1676448	57590	NM_020830.3	WDFY1	WD repeat and FYVE domain containing 1 (WDFY1), mRNA.
ILMN_1676470	6932	NM_213648.1	TCF7	transcription factor 7 (T-cell specific, HMG-box) (TCF7), transcript variant 5, mRNA.
ILMN_1676503	731091	XM_001131589.1	LOC731091	PREDICTED: similar to ribonucleic acid binding protein S1, transcript variant 2 (LOC731091), mRNA.
ILMN_1676515	3614	NM_000883.2	IMPDH1	IMP (inosine monophosphate) dehydrogenase 1 (IMPDH1), transcript variant 1, mRNA.
ILMN_1676523	55297	NM_018318.3	CCDC91	coiled-coil domain containing 91 (CCDC91), mRNA.
ILMN_1676528	11118	NM_007047.3	BTN3A2	butyrophilin, subfamily 3, member A2 (BTN3A2), mRNA.
ILMN_1676548	28969	NM_014038.1	BZW2	basic leucine zipper and W2 domains 2 (BZW2), mRNA.
ILMN_1676555	79989	NM_024926.1	TTC26	tetratricopeptide repeat domain 26 (TTC26), mRNA.
ILMN_1676563	5654	NM_002775.3	HTRA1	HtrA serine peptidase 1 (HTRA1), mRNA.
ILMN_1676573	7626	NM_007131.2	ZNF75	zinc finger protein 75 (D8C6) (ZNF75), mRNA.
ILMN_1676588	10390	NM_001007794.1	CEPT1	choline/ethanolamine phosphotransferase 1 (CEPT1), transcript variant 2, mRNA.
ILMN_1676600	9632	NM_198597.1	SEC24C	SEC24 related gene family, member C (S. cerevisiae) (SEC24C), transcript variant 2, mRNA.
ILMN_1676611	29085	NM_014172.3	PHPT1	phosphohistidine phosphatase 1 (PHPT1), mRNA.
ILMN_1676625	26039	NM_198935.1	SS18L1	synovial sarcoma translocation gene on chromosome 18-like 1 (SS18L1), mRNA.
ILMN_1676631	10309	NM_021147.3	CCNO	cyclin O (CCNO), mRNA.
ILMN_1676653	116985	NM_001040118.1	CENTD2	centaurin, delta 2 (CENTD2), transcript variant 3, mRNA.
ILMN_1676663	4982	NM_002546.3	TNFRSF11B	tumor necrosis factor receptor superfamily, member 11b (osteoprotegerin) (TNFRSF11B), mRNA.
ILMN_1676665	404093	NM_017949.1	CUEDC1	CUE domain containing 1 (CUEDC1), mRNA.
ILMN_1676712	645553	XM_932965.2	LOC645553	PREDICTED: hypothetical LOC645553 (LOC645553), mRNA.
ILMN_1676728	65989	NM_206539.1	DLK2	delta-like 2 homolog (Drosophila) (DLK2), transcript variant 2, mRNA.
ILMN_1676731	339201	NM_178542.3	C17orf65	chromosome 17 open reading frame 65 (C17orf65), mRNA.
ILMN_1676745	7701	NM_005081.2	ZNF142	zinc finger protein 142 (ZNF142), mRNA.
ILMN_1676792	645138	XM_928168.1	LOC645138	PREDICTED: similar to ribosomal protein S11 (LOC645138), mRNA.
ILMN_1676799	4236	NM_005926.2	MFAP1	microfibrillar-associated protein 1 (MFAP1), mRNA.
ILMN_1676827	51526	NM_016470.6	C20orf111	chromosome 20 open reading frame 111 (C20orf111), mRNA.
ILMN_1676833	606495	NM_001031672.2	LOC606495	hypothetical protein LOC606495 (LOC606495), mRNA.
ILMN_1676846	6059	NM_001040876.1	ABCE1	ATP-binding cassette, sub-family E (OABP), member 1 (ABCE1), transcript variant 2, mRNA.
ILMN_1676848	731172	XM_001133058.1	LOC731172	PREDICTED: hypothetical protein LOC731172 (LOC731172), mRNA.
ILMN_1676874	8915	NM_003921.3	BCL10	B-cell CLL/lymphoma 10 (BCL10), mRNA.
ILMN_1676880	10391	NM_006091.1	CORO2B	coronin, actin binding protein, 2B (CORO2B), mRNA.
ILMN_1676891	23097	NM_015076.3	CDC2L6	cell division cycle 2-like 6 (CDK8-like) (CDC2L6), mRNA.
ILMN_1676893	109	NM_004036.3	ADCY3	adenylate cyclase 3 (ADCY3), mRNA.
ILMN_1676899	55689	NM_018023.3	YEATS2	YEATS domain containing 2 (YEATS2), mRNA.
ILMN_1676905	91151	NM_033208.2	TIGD7	tigger transposable element derived 7 (TIGD7), mRNA.
ILMN_1676938	649214	XM_945231.1	LOC649214	PREDICTED: similar to High mobility group protein 1-like 10 (HMG-1L10), transcript variant 4 (LOC649214), mRNA.
ILMN_1676946	10947	NM_006803.2	AP3M2	adaptor-related protein complex 3, mu 2 subunit (AP3M2), mRNA.
ILMN_1676955	7297	NM_003331.3	TYK2	tyrosine kinase 2 (TYK2), mRNA.
ILMN_1676980	9788	NM_014751.4	MTSS1	metastasis suppressor 1 (MTSS1), mRNA.
ILMN_1676984	1649	NM_004083.4	DDIT3	DNA-damage-inducible transcript 3 (DDIT3), mRNA.
ILMN_1676986	9284	NM_006985.1	NPIP	nuclear pore complex interacting protein (NPIP), mRNA.
ILMN_1677018	3201	NM_002141.4	HOXA4	homeobox A4 (HOXA4), mRNA.
ILMN_1677028	8911	NM_021096.3	CACNA1I	calcium channel, voltage-dependent, T type, alpha 1I subunit (CACNA1I), transcript variant 1, mRNA.
ILMN_1677041	1147	NM_001278.3	CHUK	conserved helix-loop-helix ubiquitous kinase (CHUK), mRNA.
ILMN_1677043	8574	NM_003689.2	AKR7A2	aldo-keto reductase family 7, member A2 (aflatoxin aldehyde reductase) (AKR7A2), mRNA.
ILMN_1677080	56912	NM_020153.2	C11orf60	chromosome 11 open reading frame 60 (C11orf60), mRNA.
ILMN_1677081	140883	NM_080764.2	SUHW2	suppressor of hairy wing homolog 2 (Drosophila) (SUHW2), mRNA.
ILMN_1677085	10287	NM_005873.2	RGS19	regulator of G-protein signalling 19 (RGS19), transcript variant 1, mRNA.
ILMN_1677092	2669	NM_181702.1	GEM	GTP binding protein overexpressed in skeletal muscle (GEM), transcript variant 2, mRNA.
ILMN_1677113	9025	NM_003958.2	RNF8	ring finger protein 8 (RNF8), transcript variant 1, mRNA.
ILMN_1677122	130074	NM_001009993.2	LOC130074	p20 (LOC130074), mRNA.
ILMN_1677133	129531	NM_138798.1	MITD1	MIT, microtubule interacting and transport, domain containing 1 (MITD1), mRNA.
ILMN_1677138	548644	NM_001097615.1	POLR2J3	RPB11b2 protein (POLR2J3), mRNA.
ILMN_1677162	10772	NM_054016.1	FUSIP1	FUS interacting protein (serine/arginine-rich) 1 (FUSIP1), transcript variant 2, mRNA.
ILMN_1677200	26999	NM_014376.2	CYFIP2	cytoplasmic FMR1 interacting protein 2 (CYFIP2), transcript variant 3, mRNA.
ILMN_1677221	79810	NM_024754.2	PTCD2	pentatricopeptide repeat domain 2 (PTCD2), mRNA.
ILMN_1677226	421	NM_001670.1	ARVCF	armadillo repeat gene deletes in velocardiofacial syndrome (ARVCF), mRNA.
ILMN_1677228	55217	XM_938703.1	TMLHE	PREDICTED: trimethyllysine hydroxylase, epsilon (TMLHE), mRNA.
ILMN_1677237	645345	XM_928381.2	CHCHD9	PREDICTED: coiled-coil-helix-coiled-coil-helix domain containing 9 (CHCHD9), mRNA.
ILMN_1677239	64770	NM_022757.3	CCDC14	coiled-coil domain containing 14 (CCDC14), mRNA.
ILMN_1677261	11178	NM_021020.1	LZTS1	leucine zipper, putative tumor suppressor 1 (LZTS1), mRNA.
ILMN_1677262	388621	XM_941195.2	LOC388621	PREDICTED: similar to ribosomal protein L21 (LOC388621), mRNA.
ILMN_1677273	7054	NM_199293.2	TH	tyrosine hydroxylase (TH), transcript variant 3, mRNA.
ILMN_1677292	90355	NM_033211.2	C5orf30	chromosome 5 open reading frame 30 (C5orf30), mRNA.
ILMN_1677305	5817	NM_006505.2	PVR	poliovirus receptor (PVR), mRNA.
ILMN_1677338	7637	NM_003428.3	ZNF84	zinc finger protein 84 (ZNF84), mRNA.
ILMN_1677357	11132	NM_023089.1	CAPN10	calpain 10 (CAPN10), transcript variant 7, mRNA.
ILMN_1677363	650683	XM_939770.2	LOC650683	PREDICTED: hypothetical LOC650683 (LOC650683), mRNA.
ILMN_1677385	114926	NM_138436.2	C8orf40	chromosome 8 open reading frame 40 (C8orf40), mRNA.
ILMN_1677396	54602	NM_019080.1	NDFIP2	Nedd4 family interacting protein 2 (NDFIP2), mRNA.
ILMN_1677401	79683	NM_153746.1	ZDHHC14	zinc finger, DHHC-type containing 14 (ZDHHC14), transcript variant 2, mRNA.
ILMN_1677402	387763	XM_941665.2	LOC387763	PREDICTED: hypothetical LOC387763 (LOC387763), mRNA.
ILMN_1677404	5911	NM_021033.5	RAP2A	RAP2A, member of RAS oncogene family (RAP2A), mRNA.
ILMN_1677440	10159	NM_005765.2	ATP6AP2	ATPase, H+ transporting, lysosomal accessory protein 2 (ATP6AP2), mRNA.
ILMN_1677446	387522	NM_199203.1	Kua-UEV	ubiquitin-conjugating enzyme E2 variant 1 (Kua-UEV), transcript variant 1, mRNA.
ILMN_1677452	57109	NM_020385.2	REXO4	REX4, RNA exonuclease 4 homolog (S. cerevisiae) (REXO4), mRNA.
ILMN_1677466	1848	NM_001946.2	DUSP6	dual specificity phosphatase 6 (DUSP6), transcript variant 1, mRNA.
ILMN_1677483	51013	XM_001131367.1	EXOSC1	PREDICTED: exosome component 1 (EXOSC1), mRNA.
ILMN_1677484	6621	NM_003086.2	SNAPC4	small nuclear RNA activating complex, polypeptide 4, 190kDa (SNAPC4), mRNA.
ILMN_1677487	55139	NM_001042410.1	ANKZF1	ankyrin repeat and zinc finger domain containing 1 (ANKZF1), transcript variant 2, mRNA.
ILMN_1677509	80758	NM_030567.3	PRR7	proline rich 7 (synaptic) (PRR7), mRNA.
ILMN_1677532	23435	NM_007375.3	TARDBP	TAR DNA binding protein (TARDBP), mRNA.
ILMN_1677534	22937	NM_012235.2	SCAP	SREBF chaperone (SCAP), mRNA.
ILMN_1677574	11226	NM_007210.3	GALNT6	UDP-N-acetyl-alpha-D-galactosamine:polypeptide N-acetylgalactosaminyltransferase 6 (GalNAc-T6) (GALNT6), mRNA.
ILMN_1677607	6309	NM_006918.4	SC5DL	sterol-C5-desaturase (ERG3 delta-5-desaturase homolog, S. cerevisiae)-like (SC5DL), transcript variant 1, mRNA.
ILMN_1677610	124641	NM_080822.2	OVCA2	candidate tumor suppressor in ovarian cancer 2 (OVCA2), mRNA.
ILMN_1677648	125228	NM_001098801.1	C18orf19	chromosome 18 open reading frame 19 (C18orf19), transcript variant 1, mRNA.
ILMN_1677684	118663	NM_144587.2	BTBD16	BTB (POZ) domain containing 16 (BTBD16), mRNA.
ILMN_1677691	648852	XM_940430.1	LOC648852	PREDICTED: hypothetical protein LOC648852 (LOC648852), mRNA.
ILMN_1677697	441377	XM_938599.2	LOC441377	PREDICTED: similar to 40S ribosomal protein S26 (LOC441377), mRNA.
ILMN_1677719	8534	NM_003654.3	CHST1	carbohydrate (keratan sulfate Gal-6) sulfotransferase 1 (CHST1), mRNA.
ILMN_1677734	259240	NM_147198.2	WFDC9	WAP four-disulfide core domain 9 (WFDC9), mRNA.
ILMN_1677765	7804	NM_017522.3	LRP8	low density lipoprotein receptor-related protein 8, apolipoprotein e receptor (LRP8), transcript variant 3, mRNA.
ILMN_1677768	5447	NM_000941.2	POR	P450 (cytochrome) oxidoreductase (POR), mRNA.
ILMN_1677785	84527	NM_032497.1	ZNF559	zinc finger protein 559 (ZNF559), mRNA.
ILMN_1677793	5026	NM_175080.1	P2RX5	purinergic receptor P2X, ligand-gated ion channel, 5 (P2RX5), transcript variant 2, mRNA.
[truncated: 9,329 more rows]

## Sheet: Additional file 2B
Additional file 2. mRNAs identified as present in microvesicles (a) and cells (b)
IlluminaProbeID	Entrez	RefSeq	Symbol	Description
ILMN_1343292	7280	NM_001069.2	TUBB2A	tubulin, beta 2A (TUBB2A), mRNA.
ILMN_1343293	7295	NM_003329.2	TXN	thioredoxin (TXN), mRNA.
ILMN_1651228	6234	NM_001031.4	RPS28	ribosomal protein S28 (RPS28), mRNA.
ILMN_1651229	9670	NM_014652.2	IPO13	importin 13 (IPO13), mRNA.
ILMN_1651237	81620	NM_030928.2	CDT1	chromatin licensing and DNA replication factor 1 (CDT1), mRNA.
ILMN_1651254	4026	NM_005578.2	LPP	LIM domain containing preferred translocation partner in lipoma (LPP), mRNA.
ILMN_1651262	3182	NM_004499.3	HNRPAB	heterogeneous nuclear ribonucleoprotein A/B (HNRPAB), transcript variant 2, mRNA.
ILMN_1651278	79753	NM_024700.2	SNIP1	Smad nuclear interacting protein 1 (SNIP1), mRNA.
ILMN_1651282	1308	NM_000494.3	COL17A1	collagen, type XVII, alpha 1 (COL17A1), mRNA.
ILMN_1651296	143666	XM_001127524.1	LOC143666	PREDICTED: hypothetical protein LOC143666 (LOC143666), mRNA.
ILMN_1651336	23417	NM_012213.2	MLYCD	malonyl-CoA decarboxylase (MLYCD), nuclear gene encoding mitochondrial protein, mRNA.
ILMN_1651346	353376	NM_021649.3	TICAM2	toll-like receptor adaptor molecule 2 (TICAM2), mRNA.
ILMN_1651364	84105	NM_032151.3	PCBD2	pterin-4 alpha-carbinolamine dehydratase/dimerization cofactor of hepatocyte nuclear factor 1 alpha (TCF1) 2 (PCBD2), mRNA.
ILMN_1651375	23299	NM_001003800.1	BICD2	bicaudal D homolog 2 (Drosophila) (BICD2), transcript variant 1, mRNA.
ILMN_1651378	550	NM_181575.3	AUP1	ancient ubiquitous protein 1 (AUP1), mRNA.
ILMN_1651385	9927	NM_014874.2	MFN2	mitofusin 2 (MFN2), nuclear gene encoding mitochondrial protein, mRNA.
ILMN_1651399	8065	NM_003478.3	CUL5	cullin 5 (CUL5), mRNA.
ILMN_1651405	65980	NM_023924.3	BRD9	bromodomain containing 9 (BRD9), transcript variant 1, mRNA.
ILMN_1651406	26472	NM_138689.2	PPP1R14B	protein phosphatase 1, regulatory (inhibitor) subunit 14B (PPP1R14B), mRNA.
ILMN_1651415	91319	NM_198440.2	DERL3	Der1-like domain family, member 3 (DERL3), transcript variant 1, mRNA.
ILMN_1651429	140606	NM_080430.2	SELM	selenoprotein M (SELM), mRNA.
ILMN_1651433	1633	NM_000788.1	DCK	deoxycytidine kinase (DCK), mRNA.
ILMN_1651438	161882	NM_153813.2	ZFPM1	zinc finger protein, multitype 1 (ZFPM1), mRNA.
ILMN_1651461	51155	NM_001002033.1	HN1	hematological and neurological expressed 1 (HN1), transcript variant 3, mRNA.
ILMN_1651495	644824	XM_930066.1	LOC644824	PREDICTED: hypothetical protein LOC644824 (LOC644824), mRNA.
ILMN_1651496	3017	NM_138720.1	HIST1H2BD	histone cluster 1, H2bd (HIST1H2BD), transcript variant 2, mRNA.
ILMN_1651498	10912	NM_006705.2	GADD45G	growth arrest and DNA-damage-inducible, gamma (GADD45G), mRNA.
ILMN_1651504	8603	NM_003704.3	C4orf8	chromosome 4 open reading frame 8 (C4orf8), mRNA.
ILMN_1651513	23517	NM_015360.3	SKIV2L2	superkiller viralicidic activity 2-like 2 (S. cerevisiae) (SKIV2L2), mRNA.
ILMN_1651517	643431	XM_928128.1	LOC643431	PREDICTED: similar to Keratin, type II cytoskeletal 8 (Cytokeratin-8) (CK-8) (Keraton-8) (K8) (LOC643431), mRNA.
ILMN_1651538	9253	NM_004756.3	NUMBL	numb homolog (Drosophila)-like (NUMBL), mRNA.
ILMN_1651544	55869	NM_018486.1	HDAC8	histone deacetylase 8 (HDAC8), mRNA.
ILMN_1651557	143888	NM_153705.4	KDELC2	KDEL (Lys-Asp-Glu-Leu) containing 2 (KDELC2), mRNA.
ILMN_1651568	56667	NM_033049.2	MUC13	mucin 13, cell surface associated (MUC13), mRNA.
ILMN_1651610	730525	XM_001126202.1	LOC730525	PREDICTED: hypothetical protein LOC730525 (LOC730525), mRNA.
ILMN_1651611	3949	NM_000527.2	LDLR	low density lipoprotein receptor (familial hypercholesterolemia) (LDLR), mRNA.
ILMN_1651628	54536	NM_019053.3	EXOC6	exocyst complex component 6 (EXOC6), transcript variant 1, mRNA.
ILMN_1651642	221914	NM_152742.1	GPC2	glypican 2 (GPC2), mRNA.
ILMN_1651661	650111	XM_939204.1	LOC650111	PREDICTED: similar to SHC transforming protein 1 (SH2 domain protein C1) (Src homology 2 domain containing transforming protein C1) (LOC650111), mRNA.
ILMN_1651680	649150	XR_019269.1	LOC649150	PREDICTED: similar to eukaryotic translation elongation factor 1 alpha 2 (LOC649150), mRNA.
ILMN_1651684	9786	NM_014749.2	KIAA0586	KIAA0586 (KIAA0586), mRNA.
ILMN_1651692	6793	NM_005990.3	STK10	serine/threonine kinase 10 (STK10), mRNA.
ILMN_1651694	646630	XM_929572.2	LOC646630	PREDICTED: similar to Coiled-coil-helix-coiled-coil-helix domain-containing protein 2 (HCV NS2 trans-regulated protein) (NS2TP) (LOC646630), mRNA.
ILMN_1651719	8720	NM_003791.2	MBTPS1	membrane-bound transcription factor peptidase, site 1 (MBTPS1), mRNA.
ILMN_1651735	10618	NM_006464.2	TGOLN2	trans-golgi network protein 2 (TGOLN2), mRNA.
ILMN_1651745	84866	NM_032780.2	TMEM25	transmembrane protein 25 (TMEM25), mRNA.
ILMN_1651767	57591	NM_020831.3	MKL1	megakaryoblastic leukemia (translocation) 1 (MKL1), mRNA.
ILMN_1651769	9765	NM_014733.2	ZFYVE16	zinc finger, FYVE domain containing 16 (ZFYVE16), mRNA.
ILMN_1651776	29109	NM_013241.2	FHOD1	formin homology 2 domain containing 1 (FHOD1), mRNA.
ILMN_1651788	4296	NM_002419.3	MAP3K11	mitogen-activated protein kinase kinase kinase 11 (MAP3K11), mRNA.
ILMN_1651799	54407	NM_018976.3	SLC38A2	solute carrier family 38, member 2 (SLC38A2), mRNA.
ILMN_1651819	63917	NM_022087.2	GALNT11	UDP-N-acetyl-alpha-D-galactosamine:polypeptide N-acetylgalactosaminyltransferase 11 (GalNAc-T11) (GALNT11), mRNA.
ILMN_1651828	7203	NM_001008800.1	CCT3	chaperonin containing TCP1, subunit 3 (gamma) (CCT3), transcript variant 3, mRNA.
ILMN_1651832	10938	NM_006795.2	EHD1	EH-domain containing 1 (EHD1), mRNA.
ILMN_1651850	6217	NM_001020.4	RPS16	ribosomal protein S16 (RPS16), mRNA.
ILMN_1651872	29914	NM_013319.1	UBIAD1	UbiA prenyltransferase domain containing 1 (UBIAD1), mRNA.
ILMN_1651899	653314	NM_001080544.2	LOC653314	similar to ribosomal protein L19 (LOC653314), mRNA.
ILMN_1651902	387496	NM_206827.1	RASL11A	RAS-like, family 11, member A (RASL11A), mRNA.
ILMN_1651915	649723	XM_943871.1	LOC649723	PREDICTED: hypothetical LOC649723 (LOC649723), mRNA.
ILMN_1651936	387893	NM_020382.3	SETD8	SET domain containing (lysine methyltransferase) 8 (SETD8), mRNA.
ILMN_1651942	994	NM_021872.2	CDC25B	cell division cycle 25 homolog B (S. pombe) (CDC25B), transcript variant 3, mRNA.
ILMN_1651950	8460	NM_003596.2	TPST1	tyrosylprotein sulfotransferase 1 (TPST1), mRNA.
ILMN_1651987	154467	NM_138493.2	C6orf129	chromosome 6 open reading frame 129 (C6orf129), mRNA.
ILMN_1652006	8243	NM_006306.2	SMC1A	structural maintenance of chromosomes 1A (SMC1A), mRNA.
ILMN_1652008	90417	NM_033286.1	C15orf23	chromosome 15 open reading frame 23 (C15orf23), mRNA.
ILMN_1652024	1456	NM_001031812.2	CSNK1G3	casein kinase 1, gamma 3 (CSNK1G3), transcript variant 2, mRNA.
ILMN_1652027	2550	NM_021905.1	GABBR1	gamma-aminobutyric acid (GABA) B receptor, 1 (GABBR1), transcript variant 4, mRNA.
ILMN_1652040	23510	NM_015353.1	KCTD2	potassium channel tetramerisation domain containing 2 (KCTD2), mRNA.
ILMN_1652073	653658	XM_939687.2	LOC653658	PREDICTED: similar to ribosomal protein S23 (LOC653658), mRNA.
ILMN_1652082	2000	NM_001421.2	ELF4	E74-like factor 4 (ets domain transcription factor) (ELF4), mRNA.
ILMN_1652085	10199	NM_005791.1	MPHOSPH10	M-phase phosphoprotein 10 (U3 small nucleolar ribonucleoprotein) (MPHOSPH10), mRNA.
ILMN_1652128	55788	NM_018368.2	LMBRD1	LMBR1 domain containing 1 (LMBRD1), mRNA.
ILMN_1652143	1871	NM_001949.2	E2F3	E2F transcription factor 3 (E2F3), mRNA.
ILMN_1652160	987	NM_006726.2	LRBA	LPS-responsive vesicle trafficking, beach and anchor containing (LRBA), mRNA.
ILMN_1652163	1856	NM_004422.2	DVL2	dishevelled, dsh homolog 2 (Drosophila) (DVL2), mRNA.
ILMN_1652207	1327	NM_001861.2	COX4I1	cytochrome c oxidase subunit IV isoform 1 (COX4I1), mRNA.
ILMN_1652215	649068	XM_938150.2	LOC649068	PREDICTED: similar to ubiquinol-cytochrome c reductase complex 7.2kDa protein isoform a (LOC649068), mRNA.
ILMN_1652223	29062	NM_014149.2	WDR91	WD repeat domain 91 (WDR91), mRNA.
ILMN_1652230	647361	XM_936430.2	LOC647361	PREDICTED: similar to 40S ribosomal protein S29 (LOC647361), mRNA.
ILMN_1652237	874	NM_001236.3	CBR3	carbonyl reductase 3 (CBR3), mRNA.
ILMN_1652244	64208	NM_022361.3	POPDC3	popeye domain containing 3 (POPDC3), mRNA.
ILMN_1652246	23148	XM_001133202.1	KIAA0363	PREDICTED: KIAA0363 protein (KIAA0363), mRNA.
ILMN_1652277	6398	NM_003004.2	SECTM1	secreted and transmembrane 1 (SECTM1), mRNA.
ILMN_1652287	9241	NM_005450.2	NOG	noggin (NOG), mRNA.
ILMN_1652300	22847	NM_014910.3	ZNF507	zinc finger protein 507 (ZNF507), mRNA.
ILMN_1652309	123016	NM_198310.2	TTC8	tetratricopeptide repeat domain 8 (TTC8), transcript variant 3, mRNA.
ILMN_1652333	79672	NM_024619.2	FN3KRP	fructosamine-3-kinase-related protein (FN3KRP), mRNA.
ILMN_1652357	8050	NM_003477.1	PDHX	pyruvate dehydrogenase complex, component X (PDHX), mRNA.
ILMN_1652371	222223	NM_152748.2	KIAA1324L	KIAA1324-like (KIAA1324L), mRNA.
ILMN_1652379	8801	NM_003848.1	SUCLG2	succinate-CoA ligase, GDP-forming, beta subunit (SUCLG2), mRNA.
ILMN_1652389	91860	NM_001031733.2	CALML4	calmodulin-like 4 (CALML4), transcript variant 2, mRNA.
ILMN_1652390	2707	NM_024009.2	GJB3	gap junction protein, beta 3, 31kDa (GJB3), transcript variant 1, mRNA.
ILMN_1652394	5862	NM_002865.1	RAB2A	RAB2A, member RAS oncogene family (RAB2A), mRNA.
ILMN_1652407	23613	NM_183047.1	ZMYND8	zinc finger, MYND-type containing 8 (ZMYND8), transcript variant 1, mRNA.
ILMN_1652409	55812	NM_001040428.2	SPATA7	spermatogenesis associated 7 (SPATA7), transcript variant 2, mRNA.
ILMN_1652413	90226	NM_033199.3	UCN2	urocortin 2 (UCN2), mRNA.
ILMN_1652434	441024	NM_001004346.2	MTHFD2L	methylenetetrahydrofolate dehydrogenase (NADP+ dependent) 2-like (MTHFD2L), mRNA.
ILMN_1652444	92312	NM_001093725.1	MEX3A	mex-3 homolog A (C. elegans) (MEX3A), mRNA.
ILMN_1652445	5879	NM_018890.2	RAC1	ras-related C3 botulinum toxin substrate 1 (rho family, small GTP binding protein Rac1) (RAC1), transcript variant Rac1b, mRNA.
ILMN_1652459	654161	XM_944884.1	LOC654161	PREDICTED: similar to AAA-ATPase TOB3, transcript variant 2 (LOC654161), mRNA.
ILMN_1652472	673	NM_004333.3	BRAF	v-raf murine sarcoma viral oncogene homolog B1 (BRAF), mRNA.
ILMN_1652478	23420	NM_014287.3	NOMO1	NODAL modulator 1 (NOMO1), mRNA.
ILMN_1652486	80764	NM_030573.2	THAP7	THAP domain containing 7 (THAP7), transcript variant 1, mRNA.
ILMN_1652505	27301	NM_014481.2	APEX2	APEX nuclease (apurinic/apyrimidinic endonuclease) 2 (APEX2), nuclear gene encoding mitochondrial protein, mRNA.
ILMN_1652512	25966	NM_015500.1	C21orf25	chromosome 21 open reading frame 25 (C21orf25), transcript variant 1, mRNA.
ILMN_1652521	66036	NM_015458.3	MTMR9	myotubularin related protein 9 (MTMR9), mRNA.
ILMN_1652525	89853	NM_033446.1	FAM125B	family with sequence similarity 125, member B (FAM125B), transcript variant 1, mRNA.
ILMN_1652533	29797	NM_001029950.1	DKFZp434K191	hypothetical protein DKFZp434K191 (DKFZp434K191), mRNA.
ILMN_1652540	285613	NM_173828.3	RELL2	RELT-like 2 (RELL2), mRNA.
ILMN_1652569	164	NM_001030007.1	AP1G1	adaptor-related protein complex 1, gamma 1 subunit (AP1G1), transcript variant 1, mRNA.
ILMN_1652580	5424	NM_002691.1	POLD1	polymerase (DNA directed), delta 1, catalytic subunit 125kDa (POLD1), mRNA.
ILMN_1652594	79913	NM_024855.3	ACTR5	ARP5 actin-related protein 5 homolog (yeast) (ACTR5), mRNA.
ILMN_1652602	256329	NM_173573.1	C11orf35	chromosome 11 open reading frame 35 (C11orf35), mRNA.
ILMN_1652631	152007	NM_022343.2	C9orf19	chromosome 9 open reading frame 19 (C9orf19), mRNA.
ILMN_1652638	116064	XM_938862.2	LRRC58	PREDICTED: leucine rich repeat containing 58 (LRRC58), mRNA.
ILMN_1652642	6838	NM_006753.3	SURF6	surfeit 6 (SURF6), mRNA.
ILMN_1652647	3631	NM_004027.1	INPP4A	inositol polyphosphate-4-phosphatase, type I, 107kDa (INPP4A), transcript variant a, mRNA.
ILMN_1652675	730038	XM_001134271.1	LOC730038	PREDICTED: similar to dexamethasone-induced transcript (LOC730038), mRNA.
ILMN_1652686	10775	NM_006627.1	POP4	processing of precursor 4, ribonuclease P/MRP subunit (S. cerevisiae) (POP4), mRNA.
ILMN_1652715	221060	NM_153244.1	C10orf111	chromosome 10 open reading frame 111 (C10orf111), mRNA.
ILMN_1652716	90459	NM_153332.2	THEX1	three prime histone mRNA exonuclease 1 (THEX1), mRNA.
ILMN_1652722	9556	NM_004894.1	C14orf2	chromosome 14 open reading frame 2 (C14orf2), mRNA.
ILMN_1652735	5994	NM_000538.2	RFXAP	regulatory factor X-associated protein (RFXAP), mRNA.
ILMN_1652748	285053	XM_208281.7	LOC285053	PREDICTED: similar to ribosomal protein L18a, transcript variant 1 (LOC285053), mRNA.
ILMN_1652749	2077	NM_006494.1	ERF	Ets2 repressor factor (ERF), mRNA.
ILMN_1652753	80227	NM_025155.1	WDR71	WD repeat domain 71 (WDR71), mRNA.
ILMN_1652754	126299	NM_182498.2	ZNF428	zinc finger protein 428 (ZNF428), mRNA.
ILMN_1652762	23119	NM_015094.2	HIC2	hypermethylated in cancer 2 (HIC2), mRNA.
ILMN_1652763	389203	XM_001131316.1	LOC389203	PREDICTED: hypothetical gene supported by BC032431 (LOC389203), mRNA.
ILMN_1652766	9994	NM_012115.2	CASP8AP2	CASP8 associated protein 2 (CASP8AP2), mRNA.
ILMN_1652768	440589	XM_942424.2	LOC440589	PREDICTED: similar to ribosomal protein S2, transcript variant 3 (LOC440589), mRNA.
ILMN_1652777	10435	NM_006779.2	CDC42EP2	CDC42 effector protein (Rho GTPase binding) 2 (CDC42EP2), mRNA.
ILMN_1652787	118788	NM_152309.2	PIK3AP1	phosphoinositide-3-kinase adaptor protein 1 (PIK3AP1), mRNA.
ILMN_1652797	400451	NM_207446.2	LOC400451	hypothetical gene supported by AK075564; BC060873 (LOC400451), mRNA.
ILMN_1652819	80207	NM_025136.1	OPA3	optic atrophy 3 (autosomal recessive, with chorea and spastic paraplegia) (OPA3), transcript variant 2, mRNA.
ILMN_1652846	5833	NM_002861.2	PCYT2	phosphate cytidylyltransferase 2, ethanolamine (PCYT2), mRNA.
ILMN_1652847	653616	XM_928424.1	LOC653616	PREDICTED: similar to eEF1A2 binding protein (LOC653616), mRNA.
ILMN_1652890	653349	XM_932847.1	LOC653349	PREDICTED: similar to DMRT-like family C1, transcript variant 2 (LOC653349), mRNA.
ILMN_1652906	26301	NM_021996.3	GBGT1	globoside alpha-1,3-N-acetylgalactosaminyltransferase 1 (GBGT1), mRNA.
ILMN_1652907	988	NM_001253.2	CDC5L	CDC5 cell division cycle 5-like (S. pombe) (CDC5L), mRNA.
ILMN_1652918	54509	NM_019034.2	RHOF	ras homolog gene family, member F (in filopodia) (RHOF), mRNA.
ILMN_1652920	9049	NM_003977.1	AIP	aryl hydrocarbon receptor interacting protein (AIP), mRNA.
ILMN_1652929	23126	NM_015100.2	POGZ	pogo transposable element with ZNF domain (POGZ), transcript variant 1, mRNA.
ILMN_1652955	648622	XM_937691.1	LOC648622	PREDICTED: similar to ribosomal protein S27 (LOC648622), mRNA.
ILMN_1652989	23279	NM_015231.1	NUP160	nucleoporin 160kDa (NUP160), mRNA.
ILMN_1653001	91768	NM_138375.1	CABLES1	Cdk5 and Abl enzyme substrate 1 (CABLES1), transcript variant 1, mRNA.
ILMN_1653039	642934	XM_942991.2	LOC642934	PREDICTED: hypothetical LOC642934 (LOC642934), mRNA.
ILMN_1653042	80270	NM_025193.2	HSD3B7	hydroxy-delta-5-steroid dehydrogenase, 3 beta- and steroid delta-isomerase 7 (HSD3B7), mRNA.
ILMN_1653047	79665	NM_024612.3	DHX40	DEAH (Asp-Glu-Ala-His) box polypeptide 40 (DHX40), mRNA.
ILMN_1653115	1891	NM_001398.2	ECH1	enoyl Coenzyme A hydratase 1, peroxisomal (ECH1), mRNA.
ILMN_1653125	5187	NM_002616.1	PER1	period homolog 1 (Drosophila) (PER1), mRNA.
ILMN_1653129	1478	NM_001325.2	CSTF2	cleavage stimulation factor, 3' pre-RNA, subunit 2, 64kDa (CSTF2), mRNA.
ILMN_1653133	152503	NM_001009555.2	SH3D19	SH3 domain protein D19 (SH3D19), mRNA.
ILMN_1653134	255919	NM_153261.4	TMEM188	transmembrane protein 188 (TMEM188), mRNA.
ILMN_1653143	11319	NM_007265.1	ECD	ecdysoneless homolog (Drosophila) (ECD), mRNA.
ILMN_1653161	6623	NM_003087.1	SNCG	synuclein, gamma (breast cancer-specific protein 1) (SNCG), mRNA.
ILMN_1653162	8630	NM_003725.2	HSD17B6	hydroxysteroid (17-beta) dehydrogenase 6 homolog (mouse) (HSD17B6), mRNA.
ILMN_1653165	14	NM_001087.3	AAMP	angio-associated, migratory cell protein (AAMP), mRNA.
ILMN_1653180	7171	NM_003290.1	TPM4	tropomyosin 4 (TPM4), mRNA.
ILMN_1653182	732139	XM_001131976.1	LOC732139	PREDICTED: similar to postmeiotic segregation increased 2-like 2 (LOC732139), mRNA.
ILMN_1653200	51310	NM_016609.3	SLC22A17	solute carrier family 22 (organic cation transporter), member 17 (SLC22A17), transcript variant 2, mRNA.
ILMN_1653203	30008	NM_016938.2	EFEMP2	EGF-containing fibulin-like extracellular matrix protein 2 (EFEMP2), mRNA.
ILMN_1653205	401466	NM_001099672.1	C8orf59	chromosome 8 open reading frame 59 (C8orf59), transcript variant 3, mRNA.
ILMN_1653220	9600	NM_004910.1	PITPNM1	phosphatidylinositol transfer protein, membrane-associated 1 (PITPNM1), mRNA.
ILMN_1653260	651528	XM_944741.1	LOC651528	PREDICTED: hypothetical LOC651528 (LOC651528), mRNA.
ILMN_1653263	114787	NM_052899.2	GPRIN1	G protein regulated inducer of neurite outgrowth 1 (GPRIN1), mRNA.
ILMN_1653266	79982	NM_024920.3	DNAJB14	DnaJ (Hsp40) homolog, subfamily B, member 14 (DNAJB14), transcript variant 2, mRNA.
ILMN_1653280	3002	NM_004131.3	GZMB	granzyme B (granzyme 2, cytotoxic T-lymphocyte-associated serine esterase 1) (GZMB), mRNA.
ILMN_1653292	5210	NM_004567.2	PFKFB4	6-phosphofructo-2-kinase/fructose-2,6-biphosphatase 4 (PFKFB4), mRNA.
ILMN_1653319	4157	NM_002386.2	MC1R	melanocortin 1 receptor (alpha melanocyte stimulating hormone receptor) (MC1R), mRNA.
ILMN_1653342	64118	NM_022156.3	DUS1L	dihydrouridine synthase 1-like (S. cerevisiae) (DUS1L), mRNA.
ILMN_1653367	6883	NM_005644.2	TAF12	TAF12 RNA polymerase II, TATA box binding protein (TBP)-associated factor, 20kDa (TAF12), mRNA.
ILMN_1653372	148229	NM_138813.2	ATP8B3	ATPase, Class I, type 8B, member 3 (ATP8B3), mRNA.
ILMN_1653376	165215	NM_177454.3	KIAA1946	KIAA1946 (KIAA1946), mRNA.
ILMN_1653404	28511	NM_017595.4	NKIRAS2	NFKB inhibitor interacting Ras-like 2 (NKIRAS2), transcript variant 2, mRNA.
ILMN_1653412	84839	NM_032753.2	RAXL1	retina and anterior neural fold homeobox like 1 (RAXL1), mRNA.
ILMN_1653429	23443	NM_012243.1	SLC35A3	solute carrier family 35 (UDP-N-acetylglucosamine (UDP-GlcNAc) transporter), member A3 (SLC35A3), mRNA.
ILMN_1653438	9678	NM_001007157.1	PHF14	PHD finger protein 14 (PHF14), transcript variant 1, mRNA.
ILMN_1653466	57801	NM_021170.2	HES4	hairy and enhancer of split 4 (Drosophila) (HES4), mRNA.
ILMN_1653501	7869	NM_001005914.1	SEMA3B	sema domain, immunoglobulin domain (Ig), short basic domain, secreted, (semaphorin) 3B (SEMA3B), transcript variant 2, mRNA.
ILMN_1653514	5928	NM_005610.1	RBBP4	retinoblastoma binding protein 4 (RBBP4), mRNA.
ILMN_1653515	7468	NM_133335.1	WHSC1	Wolf-Hirschhorn syndrome candidate 1 (WHSC1), transcript variant 3, mRNA.
ILMN_1653529	54881	NM_017746.2	TEX10	testis expressed 10 (TEX10), mRNA.
ILMN_1653553	283643	NM_173608.1	C14orf80	chromosome 14 open reading frame 80 (C14orf80), mRNA.
ILMN_1653571	727751	XM_001125719.1	LOC727751	PREDICTED: similar to cis-Golgi matrix protein GM130 (LOC727751), mRNA.
ILMN_1653599	513	NM_001687.4	ATP5D	ATP synthase, H+ transporting, mitochondrial F1 complex, delta subunit (ATP5D), nuclear gene encoding mitochondrial protein, transcript variant 1, mRNA.
ILMN_1653612	54793	NM_017634.2	KCTD9	potassium channel tetramerisation domain containing 9 (KCTD9), mRNA.
ILMN_1653613	84720	NM_152850.2	PIGO	phosphatidylinositol glycan anchor biosynthesis, class O (PIGO), transcript variant 2, mRNA.
ILMN_1653618	26009	NM_015534.4	ZZZ3	zinc finger, ZZ-type containing 3 (ZZZ3), mRNA.
ILMN_1653708	57175	NM_001018070.1	CORO1B	coronin, actin binding protein, 1B (CORO1B), transcript variant 2, mRNA.
ILMN_1653709	26520	NM_012460.2	TIMM9	translocase of inner mitochondrial membrane 9 homolog (yeast) (TIMM9), mRNA.
ILMN_1653711	2535	NM_001466.2	FZD2	frizzled homolog 2 (Drosophila) (FZD2), mRNA.
ILMN_1653712	91373	NM_207309.1	UAP1L1	UDP-N-acteylglucosamine pyrophosphorylase 1-like 1 (UAP1L1), mRNA.
ILMN_1653718	130617	NM_138802.1	ZFAND2B	zinc finger, AN1-type domain 2B (ZFAND2B), mRNA.
ILMN_1653730	64064	NM_022120.1	OXCT2	3-oxoacid CoA transferase 2 (OXCT2), mRNA.
ILMN_1653747	644790	XM_941403.2	LOC644790	PREDICTED: similar to ribosomal protein S15a (LOC644790), mRNA.
ILMN_1653749	9334	NM_004776.2	B4GALT5	UDP-Gal:betaGlcNAc beta 1,4- galactosyltransferase, polypeptide 5 (B4GALT5), mRNA.
ILMN_1653793	5170	NM_002613.3	PDPK1	3-phosphoinositide dependent protein kinase-1 (PDPK1), transcript variant 1, mRNA.
ILMN_1653794	387066	XM_943699.1	C6orf160	PREDICTED: chromosome 6 open reading frame 160, transcript variant 4 (C6orf160), mRNA.
ILMN_1653797	81688	NM_030939.3	C6orf62	chromosome 6 open reading frame 62 (C6orf62), mRNA.
ILMN_1653822	4751	NM_002497.2	NEK2	NIMA (never in mitosis gene a)-related kinase 2 (NEK2), mRNA.
ILMN_1653828	55743	NM_018223.1	CHFR	checkpoint with forkhead and ring finger domains (CHFR), mRNA.
ILMN_1653856	84959	NM_032873.3	STS-1	Cbl-interacting protein Sts-1 (STS-1), mRNA.
ILMN_1653861	22955	NM_001031694.1	SCMH1	sex comb on midleg homolog 1 (Drosophila) (SCMH1), transcript variant 1, mRNA.
ILMN_1653871	10135	NM_005746.2	PBEF1	pre-B-cell colony enhancing factor 1 (PBEF1), mRNA.
ILMN_1653894	51291	NM_016573.2	GMIP	GEM interacting protein (GMIP), mRNA.
ILMN_1653896	84126	NM_032166.2	ATRIP	ATR interacting protein (ATRIP), transcript variant 2, mRNA.
ILMN_1653933	10058	NM_005689.1	ABCB6	ATP-binding cassette, sub-family B (MDR/TAP), member 6 (ABCB6), nuclear gene encoding mitochondrial protein, mRNA.
ILMN_1653980	79828	NM_024770.2	METTL8	methyltransferase like 8 (METTL8), mRNA.
ILMN_1654001	79677	NM_024624.4	SMC6	structural maintenance of chromosomes 6 (SMC6), mRNA.
ILMN_1654016	103910	NM_033546.2	MRLC2	myosin regulatory light chain MRLC2 (MRLC2), mRNA.
ILMN_1654028	1717	NM_001360.1	DHCR7	7-dehydrocholesterol reductase (DHCR7), mRNA.
ILMN_1654032	10444	NM_006336.2	ZER1	zer-1 homolog (C. elegans) (ZER1), mRNA.
ILMN_1654060	2872	NM_199054.2	MKNK2	MAP kinase interacting serine/threonine kinase 2 (MKNK2), transcript variant 2, mRNA.
ILMN_1654072	6376	NM_002996.3	CX3CL1	chemokine (C-X3-C motif) ligand 1 (CX3CL1), mRNA.
ILMN_1654099	9860	NM_014813.1	LRIG2	leucine-rich repeats and immunoglobulin-like domains 2 (LRIG2), mRNA.
ILMN_1654112	50855	NM_001037281.1	PARD6A	par-6 partitioning defective 6 homolog alpha (C. elegans) (PARD6A), transcript variant 2, mRNA.
ILMN_1654118	598	NM_138578.1	BCL2L1	BCL2-like 1 (BCL2L1), nuclear gene encoding mitochondrial protein, transcript variant 1, mRNA.
ILMN_1654151	1345	NM_004374.2	COX6C	cytochrome c oxidase subunit VIc (COX6C), mRNA.
ILMN_1654156	6645	NM_006750.3	SNTB2	syntrophin, beta 2 (dystrophin-associated protein A1, 59kDa, basic component 2) (SNTB2), mRNA.
ILMN_1654194	79719	NM_024666.3	FLJ11506	hypothetical protein FLJ11506 (FLJ11506), mRNA.
ILMN_1654212	285489	NM_173660.3	DOK7	docking protein 7 (DOK7), mRNA.
ILMN_1654217	4355	NM_005374.3	MPP2	membrane protein, palmitoylated 2 (MAGUK p55 subfamily member 2) (MPP2), mRNA.
ILMN_1654246	51548	NM_016539.1	SIRT6	sirtuin (silent mating type information regulation 2 homolog) 6 (S. cerevisiae) (SIRT6), mRNA.
ILMN_1654262	64393	NM_152240.1	ZMAT3	zinc finger, matrin type 3 (ZMAT3), transcript variant 2, mRNA.
ILMN_1654268	3148	NM_002129.2	HMGB2	high-mobility group box 2 (HMGB2), mRNA.
ILMN_1654287	115	NM_001116.2	ADCY9	adenylate cyclase 9 (ADCY9), mRNA.
ILMN_1654289	2002	NM_005229.2	ELK1	ELK1, member of ETS oncogene family (ELK1), mRNA.
ILMN_1654314	3959	NM_005567.2	LGALS3BP	lectin, galactoside-binding, soluble, 3 binding protein (LGALS3BP), mRNA.
ILMN_1654319	145864	NM_178232.2	HAPLN3	hyaluronan and proteoglycan link protein 3 (HAPLN3), mRNA.
ILMN_1654320	644250	XM_929199.1	LOC644250	PREDICTED: hypothetical protein LOC644250 (LOC644250), mRNA.
ILMN_1654324	26508	NM_014571.3	HEYL	hairy/enhancer-of-split related with YRPW motif-like (HEYL), mRNA.
ILMN_1654357	7572	NM_006965.1	ZNF24	zinc finger protein 24 (ZNF24), mRNA.
ILMN_1654370	10420	NM_007170.2	TESK2	testis-specific kinase 2 (TESK2), mRNA.
ILMN_1654376	22900	NM_014959.1	CARD8	caspase recruitment domain family, member 8 (CARD8), mRNA.
ILMN_1654385	79754	NM_024701.2	ASB13	ankyrin repeat and SOCS box-containing 13 (ASB13), mRNA.
ILMN_1654392	23351	NM_015299.2	KIAA0323	KIAA0323 (KIAA0323), mRNA.
ILMN_1654396	3689	NM_000211.1	ITGB2	integrin, beta 2 (antigen CD18 (p95), lymphocyte function-associated antigen 1; macrophage antigen 1 (mac-1) beta subunit) (ITGB2), mRNA.
ILMN_1654398	23179	NM_015149.3	RGL1	ral guanine nucleotide dissociation stimulator-like 1 (RGL1), mRNA.
ILMN_1654421	10198	NM_022782.2	MPHOSPH9	M-phase phosphoprotein 9 (MPHOSPH9), mRNA.
ILMN_1654441	4942	NM_000274.1	OAT	ornithine aminotransferase (gyrate atrophy) (OAT), nuclear gene encoding mitochondrial protein, mRNA.
ILMN_1654445	347292	XM_294581.3	LOC347292	PREDICTED: similar to ribosomal protein L36 (LOC347292), mRNA.
ILMN_1654457	25828	NM_012473.3	TXN2	thioredoxin 2 (TXN2), nuclear gene encoding mitochondrial protein, mRNA.
ILMN_1654462	440084	XM_498537.3	LOC440084	PREDICTED: hypothetical LOC440084 (LOC440084), mRNA.
ILMN_1654465	2821	NM_000175.2	GPI	glucose phosphate isomerase (GPI), mRNA.
ILMN_1654479	2765	NM_002066.1	GML	GPI anchored molecule like protein (GML), mRNA.
ILMN_1654481	643246	XM_926608.1	LOC643246	PREDICTED: similar to microtubule-associated proteins 1A/1B light chain 3 (LOC643246), mRNA.
ILMN_1654488	7403	NM_021140.1	UTX	ubiquitously transcribed tetratricopeptide repeat, X chromosome (UTX), mRNA.
ILMN_1654493	649169	XM_939742.2	LOC649169	PREDICTED: similar to WD-repeat protein 74 (NOP seven-associated protein 1), transcript variant 1 (LOC649169), mRNA.
ILMN_1654497	84896	NM_032810.2	ATAD1	ATPase family, AAA domain containing 1 (ATAD1), mRNA.
ILMN_1654516	83862	NM_031925.1	TMEM120A	transmembrane protein 120A (TMEM120A), mRNA.
ILMN_1654518	4034	NM_002319.2	LRCH4	leucine-rich repeats and calponin homology (CH) domain containing 4 (LRCH4), mRNA.
ILMN_1654534	387129	NM_207173.1	NPSR1	neuropeptide S receptor 1 (NPSR1), transcript variant 2, mRNA.
ILMN_1654542	83989	NM_032042.3	C5orf21	chromosome 5 open reading frame 21 (C5orf21), mRNA.
ILMN_1654543	10001	NM_005466.2	MED6	mediator complex subunit 6 (MED6), mRNA.
ILMN_1654545	29894	NM_013291.2	CPSF1	cleavage and polyadenylation specific factor 1, 160kDa (CPSF1), mRNA.
ILMN_1654552	10240	NM_005830.2	MRPS31	mitochondrial ribosomal protein S31 (MRPS31), nuclear gene encoding mitochondrial protein, mRNA.
ILMN_1654561	10657	NM_006559.1	KHDRBS1	KH domain containing, RNA binding, signal transduction associated 1 (KHDRBS1), mRNA.
ILMN_1654563	1947	NM_004429.3	EFNB1	ephrin-B1 (EFNB1), mRNA.
ILMN_1654566	3305	NM_005527.3	HSPA1L	heat shock 70kDa protein 1-like (HSPA1L), mRNA.
ILMN_1654571	23149	NM_015122.1	FCHO1	FCH domain only 1 (FCHO1), mRNA.
ILMN_1654583	1105	NM_001270.2	CHD1	chromodomain helicase DNA binding protein 1 (CHD1), mRNA.
ILMN_1654586	22821	NM_007368.2	RASA3	RAS p21 protein activator 3 (RASA3), mRNA.
ILMN_1654606	283576	NM_174976.2	ZDHHC22	zinc finger, DHHC-type containing 22 (ZDHHC22), mRNA.
ILMN_1654609	114915	NM_053000.1	TIGA1	TIGA1 (TIGA1), mRNA.
ILMN_1654612	51385	NM_016089.2	ZNF589	zinc finger protein 589 (ZNF589), mRNA.
ILMN_1654618	7288	NM_003323.1	TULP2	tubby like protein 2 (TULP2), mRNA.
ILMN_1654628	26065	NM_015578.1	LSM14A	LSM14A, SCD6 homolog A (S. cerevisiae) (LSM14A), mRNA.
ILMN_1654629	84286	NM_032326.2	TMEM175	transmembrane protein 175 (TMEM175), mRNA.
ILMN_1654630	54540	NM_019057.3	FLJ10404	hypothetical protein FLJ10404 (FLJ10404), mRNA. XM_944464 XM_944467 XM_944470
ILMN_1654637	55209	XM_944303.2	SETD5	PREDICTED: SET domain containing 5, transcript variant 39 (SETD5), mRNA.
ILMN_1654639	55008	NM_017912.3	HERC6	hect domain and RLD 6 (HERC6), mRNA.
ILMN_1654653	3831	NM_005552.4	KLC1	kinesin light chain 1 (KLC1), transcript variant 1, mRNA.
ILMN_1654671	10650	NM_006553.2	SLMO1	slowmo homolog 1 (Drosophila) (SLMO1), mRNA.
ILMN_1654685	79772	NM_024717.3	MCTP1	multiple C2 domains, transmembrane 1 (MCTP1), transcript variant L, mRNA.
ILMN_1654690	27440	NM_033070.2	CECR5	cat eye syndrome chromosome region, candidate 5 (CECR5), transcript variant 2, mRNA.
ILMN_1654691	2287	NM_002013.2	FKBP3	FK506 binding protein 3, 25kDa (FKBP3), mRNA.
ILMN_1654735	28232	NM_013272.2	SLCO3A1	solute carrier organic anion transporter family, member 3A1 (SLCO3A1), mRNA.
ILMN_1654737	22954	NM_012210.3	TRIM32	tripartite motif-containing 32 (TRIM32), transcript variant 1, mRNA.
ILMN_1654748	55002	NM_017905.3	TMCO3	transmembrane and coiled-coil domains 3 (TMCO3), mRNA.
ILMN_1654761	11104	NM_007044.2	KATNA1	katanin p60 (ATPase-containing) subunit A 1 (KATNA1), mRNA.
ILMN_1654773	8573	NM_003688.1	CASK	calcium/calmodulin-dependent serine protein kinase (MAGUK family) (CASK), mRNA.
ILMN_1654812	81622	NM_030930.2	UNC93B1	unc-93 homolog B1 (C. elegans) (UNC93B1), mRNA.
ILMN_1654851	79137	NM_024293.3	FAM134A	family with sequence similarity 134, member A (FAM134A), mRNA.
ILMN_1654861	50	NM_001098.2	ACO2	aconitase 2, mitochondrial (ACO2), nuclear gene encoding mitochondrial protein, mRNA.
ILMN_1654866	5903	NM_006267.4	RANBP2	RAN binding protein 2 (RANBP2), mRNA.
ILMN_1654890	114823	NM_052925.1	LENG8	leukocyte receptor cluster (LRC) member 8 (LENG8), mRNA.
ILMN_1654893	10066	NM_005697.3	SCAMP2	secretory carrier membrane protein 2 (SCAMP2), mRNA.
ILMN_1654916	374654	NM_198525.1	KIF7	kinesin family member 7 (KIF7), mRNA.
ILMN_1654918	9617	NM_004294.2	MTRF1	mitochondrial translational release factor 1 (MTRF1), nuclear gene encoding mitochondrial protein, mRNA.
ILMN_1654920	3189	NM_012207.1	HNRPH3	heterogeneous nuclear ribonucleoprotein H3 (2H9) (HNRPH3), transcript variant 2H9, mRNA.
ILMN_1654929	4833	NM_005009.2	NME4	non-metastatic cells 4, protein expressed in (NME4), mRNA.
ILMN_1654939	10959	NM_006815.3	TMED2	transmembrane emp24 domain trafficking protein 2 (TMED2), mRNA.
ILMN_1654974	9757	NM_014727.1	MLL4	myeloid/lymphoid or mixed-lineage leukemia 4 (MLL4), mRNA.
ILMN_1655022	8269	NM_003492.2	TMEM187	transmembrane protein 187 (TMEM187), mRNA.
ILMN_1655046	10204	NM_005796.1	NUTF2	nuclear transport factor 2 (NUTF2), mRNA.
ILMN_1655051	85002	NM_001083537.1	FAM86B1	family with sequence similarity 86, member B1 (FAM86B1), transcript variant 1, mRNA.
ILMN_1655068	146691	NM_001082968.1	TOM1L2	target of myb1-like 2 (chicken) (TOM1L2), transcript variant 3, mRNA.
ILMN_1655077	639	NM_001198.2	PRDM1	PR domain containing 1, with ZNF domain (PRDM1), transcript variant 1, mRNA.
ILMN_1655093	727773	XM_001126273.1	LOC727773	PREDICTED: similar to inhibitor of growth family, member 5, transcript variant 2 (LOC727773), mRNA.
ILMN_1655117	57728	NM_025132.3	WDR19	WD repeat domain 19 (WDR19), mRNA.
ILMN_1655126	375133	NM_199345.3	PI4KAP2	phosphatidylinositol 4-kinase, catalytic, alpha polypeptide pseudogene 2 (PI4KAP2), mRNA.
ILMN_1655137	23318	NM_001009882.1	ZCCHC11	zinc finger, CCHC domain containing 11 (ZCCHC11), transcript variant 3, mRNA.
ILMN_1655154	5725	NM_002819.3	PTBP1	polypyrimidine tract binding protein 1 (PTBP1), transcript variant 1, mRNA.
ILMN_1655155	221823	NM_175886.2	PRPS1L1	phosphoribosyl pyrophosphate synthetase 1-like 1 (PRPS1L1), mRNA.
ILMN_1655163	8428	NM_003576.3	STK24	serine/threonine kinase 24 (STE20 homolog, yeast) (STK24), transcript variant 1, mRNA.
ILMN_1655177	5297	NM_002650.1	PIK4CA	phosphatidylinositol 4-kinase, catalytic, alpha polypeptide (PIK4CA), transcript variant 1, mRNA.
ILMN_1655190	649044	XM_944547.1	LOC649044	PREDICTED: hypothetical protein LOC649043, transcript variant 2 (LOC649044), mRNA.
ILMN_1655191	54897	NM_017766.3	CASZ1	castor zinc finger 1 (CASZ1), transcript variant 2, mRNA.
ILMN_1655194	79960	NM_199320.2	PHF17	PHD finger protein 17 (PHF17), transcript variant L, mRNA.
ILMN_1655195	11039	NM_021652.1	SMA4	SMA4 (SMA4), mRNA.
ILMN_1655203	348793	NM_182627.1	WDR53	WD repeat domain 53 (WDR53), mRNA.
ILMN_1655206	403341	NM_001099270.1	ZBTB34	zinc finger and BTB domain containing 34 (ZBTB34), mRNA.
ILMN_1655215	5229	NM_005023.2	PGGT1B	protein geranylgeranyltransferase type I, beta subunit (PGGT1B), mRNA.
ILMN_1655216	169522	NM_133497.2	KCNV2	potassium channel, subfamily V, member 2 (KCNV2), mRNA.
ILMN_1655236	9945	NM_005110.2	GFPT2	glutamine-fructose-6-phosphate transaminase 2 (GFPT2), mRNA.
ILMN_1655307	84908	NM_032822.1	FAM136A	family with sequence similarity 136, member A (FAM136A), mRNA.
ILMN_1655311	145853	XM_096885.9	LOC145853	PREDICTED: hypothetical LOC145853 (LOC145853), mRNA.
ILMN_1655312	11234	NM_007216.3	HPS5	Hermansky-Pudlak syndrome 5 (HPS5), transcript variant 2, mRNA.
ILMN_1655316	5706	NM_002806.2	PSMC6	proteasome (prosome, macropain) 26S subunit, ATPase, 6 (PSMC6), mRNA.
ILMN_1655329	55781	NM_018343.1	RIOK2	RIO kinase 2 (yeast) (RIOK2), mRNA.
ILMN_1655340	51255	NM_016494.3	RNF181	ring finger protein 181 (RNF181), mRNA.
ILMN_1655358	79084	NM_024102.2	WDR77	WD repeat domain 77 (WDR77), mRNA.
ILMN_1655377	56945	NM_020191.2	MRPS22	mitochondrial ribosomal protein S22 (MRPS22), nuclear gene encoding mitochondrial protein, mRNA.
ILMN_1655382	64858	NM_022836.2	DCLRE1B	DNA cross-link repair 1B (PSO2 homolog, S. cerevisiae) (DCLRE1B), mRNA.
ILMN_1655429	7126	NM_021137.3	TNFAIP1	tumor necrosis factor, alpha-induced protein 1 (endothelial) (TNFAIP1), mRNA.
ILMN_1655434	83549	NM_031432.1	UCK1	uridine-cytidine kinase 1 (UCK1), mRNA.
ILMN_1655444	728492	XM_001130874.1	LOC728492	PREDICTED: similar to small EDRK-rich factor 1A, telomeric, transcript variant 4 (LOC728492), mRNA.
ILMN_1655485	83932	NM_001010984.1	C1orf124	chromosome 1 open reading frame 124 (C1orf124), transcript variant 2, mRNA.
ILMN_1655491	27245	NM_001029882.2	AHDC1	AT hook, DNA binding motif, containing 1 (AHDC1), mRNA.
ILMN_1655497	1975	NM_001417.4	EIF4B	eukaryotic translation initiation factor 4B (EIF4B), mRNA.
ILMN_1655498	146378	XM_001134320.1	FLJ25404	PREDICTED: hypothetical protein FLJ25404, transcript variant 2 (FLJ25404), mRNA.
ILMN_1655504	28981	NM_014055.2	IFT81	intraflagellar transport 81 homolog (Chlamydomonas) (IFT81), transcript variant 1, mRNA.
ILMN_1655536	56943	NM_020189.4	ENY2	enhancer of yellow 2 homolog (Drosophila) (ENY2), mRNA.
ILMN_1655557	26512	NM_001039937.1	INTS6	integrator complex subunit 6 (INTS6), transcript variant 2, mRNA.
ILMN_1655563	9811	NM_014772.1	KIAA0427	KIAA0427 (KIAA0427), mRNA.
ILMN_1655570	55204	NM_018178.3	GOLPH3L	golgi phosphoprotein 3-like (GOLPH3L), mRNA.
ILMN_1655577	7074	NM_003253.2	TIAM1	T-cell lymphoma invasion and metastasis 1 (TIAM1), mRNA.
ILMN_1655595	5270	NM_006216.2	SERPINE2	serpin peptidase inhibitor, clade E (nexin, plasminogen activator inhibitor type 1), member 2 (SERPINE2), mRNA.
ILMN_1655605	727987	XR_015178.1	LOC727987	PREDICTED: similar to Protein C21orf70 homolog (LOC727987), mRNA.
ILMN_1655608	23276	NM_025010.3	KLHL18	kelch-like 18 (Drosophila) (KLHL18), mRNA.
ILMN_1655611	128553	NM_173485.4	TSHZ2	teashirt zinc finger homeobox 2 (TSHZ2), mRNA.
ILMN_1655612	27106	NM_015683.1	ARRDC2	arrestin domain containing 2 (ARRDC2), transcript variant 1, mRNA.
ILMN_1655614	1832	NM_001008844.1	DSP	desmoplakin (DSP), transcript variant 2, mRNA.
ILMN_1655622	5612	NM_004705.2	PRKRIR	protein-kinase, interferon-inducible double stranded RNA dependent inhibitor, repressor of (P58 repressor) (PRKRIR), mRNA.
ILMN_1655625	55094	NM_018025.2	GPATCH1	G patch domain containing 1 (GPATCH1), mRNA.
ILMN_1655635	56339	NM_019852.3	METTL3	methyltransferase like 3 (METTL3), mRNA.
ILMN_1655637	11045	NM_007000.2	UPK1A	uroplakin 1A (UPK1A), mRNA.
ILMN_1655642	55215	NM_018193.2	FANCI	Fanconi anemia, complementation group I (FANCI), mRNA.
ILMN_1655663	10609	NM_006455.2	SC65	synaptonemal complex protein SC65 (SC65), mRNA.
ILMN_1655675	4276	NM_000247.1	MICA	MHC class I polypeptide-related sequence A (MICA), mRNA.
ILMN_1655684	54938	NM_017827.2	SARS2	seryl-tRNA synthetase 2, mitochondrial (SARS2), mRNA.
ILMN_1655694	642031	XM_936101.2	LOC642031	PREDICTED: hypothetical protein LOC642031 (LOC642031), mRNA.
ILMN_1655702	51099	NM_016006.3	ABHD5	abhydrolase domain containing 5 (ABHD5), mRNA.
ILMN_1655710	642989	XM_926370.1	LOC642989	PREDICTED: similar to 40S ribosomal protein S25 (LOC642989), mRNA.
ILMN_1655720	26504	NM_020184.3	CNNM4	cyclin M4 (CNNM4), mRNA.
ILMN_1655722	440603	NM_001010922.2	C1orf178	chromosome 1 open reading frame 178 (C1orf178), mRNA.
ILMN_1655733	5982	NM_181471.1	RFC2	replication factor C (activator 1) 2, 40kDa (RFC2), transcript variant 1, mRNA.
ILMN_1655734	80135	NM_025065.6	BXDC5	brix domain containing 5 (BXDC5), mRNA.
ILMN_1655748	64288	NM_145909.2	ZNF323	zinc finger protein 323 (ZNF323), transcript variant 2, mRNA.
ILMN_1655765	54460	NM_018997.1	MRPS21	mitochondrial ribosomal protein S21 (MRPS21), nuclear gene encoding mitochondrial protein, transcript variant 2, mRNA.
ILMN_1655796	115123	XM_001127871.1	39510	PREDICTED: membrane-associated ring finger (C3HC4) 3 (MARCH3), mRNA.
ILMN_1655815	158880	NM_201286.2	USP51	ubiquitin specific peptidase 51 (USP51), mRNA.
ILMN_1655819	728919	XM_001133283.1	LOC728919	PREDICTED: similar to APC11 anaphase promoting complex subunit 11 isoform 2, transcript variant 1 (LOC728919), mRNA.
ILMN_1655821	822	NM_001747.2	CAPG	capping protein (actin filament), gelsolin-like (CAPG), mRNA.
ILMN_1655827	9318	NM_004236.2	COPS2	COP9 constitutive photomorphogenic homolog subunit 2 (Arabidopsis) (COPS2), mRNA.
ILMN_1655830	220213	XM_001134465.1	OTUD1	PREDICTED: OTU domain containing 1 (OTUD1), mRNA.
ILMN_1655834	51668	NM_016126.2	C1orf41	chromosome 1 open reading frame 41 (C1orf41), mRNA.
ILMN_1655868	23520	NM_012403.1	ANP32C	acidic (leucine-rich) nuclear phosphoprotein 32 family, member C (ANP32C), mRNA.
ILMN_1655876	57146	NM_020422.3	TMEM159	transmembrane protein 159 (TMEM159), mRNA.
ILMN_1655880	50515	NM_018413.3	CHST11	carbohydrate (chondroitin 4) sulfotransferase 11 (CHST11), mRNA.
ILMN_1655894	4632	NM_079420.2	MYL1	myosin, light chain 1, alkali; skeletal, fast (MYL1), transcript variant 1f, mRNA.
ILMN_1655904	4919	NM_005012.2	ROR1	receptor tyrosine kinase-like orphan receptor 1 (ROR1), transcript variant 1, mRNA.
ILMN_1655913	4925	NM_005013.2	NUCB2	nucleobindin 2 (NUCB2), mRNA.
ILMN_1655921	2960	NM_005513.1	GTF2E1	general transcription factor IIE, polypeptide 1 (alpha subunit, 56kD) (GTF2E1), mRNA.
ILMN_1655922	9701	XM_942540.1	SAPS2	PREDICTED: SAPS domain family, member 2, transcript variant 2 (SAPS2), mRNA.
ILMN_1655924	51095	NM_182916.1	TRNT1	tRNA nucleotidyl transferase, CCA-adding, 1 (TRNT1), mRNA.
ILMN_1655930	22936	NM_012081.4	ELL2	elongation factor, RNA polymerase II, 2 (ELL2), mRNA.
ILMN_1655941	84222	NM_032262.1	DKFZp434N035	hypothetical protein DKFZp434N035 (DKFZp434N035), mRNA.
ILMN_1655952	375690	NM_182905.2	FAM39E	family with sequence similarity 39, member E (FAM39E), mRNA.
ILMN_1655961	27099	NM_014411.2	C7orf54	chromosome 7 open reading frame 54 (C7orf54), mRNA.
ILMN_1655990	55755	NM_018249.4	CDK5RAP2	CDK5 regulatory subunit associated protein 2 (CDK5RAP2), transcript variant 1, mRNA.
ILMN_1656016	1660	NM_001357.3	DHX9	DEAH (Asp-Glu-Ala-His) box polypeptide 9 (DHX9), mRNA.
ILMN_1656017	4899	NM_001040110.1	NRF1	nuclear respiratory factor 1 (NRF1), transcript variant 2, mRNA.
ILMN_1656057	5328	NM_002658.2	PLAU	plasminogen activator, urokinase (PLAU), mRNA.
ILMN_1656066	30000	NM_013433.3	TNPO2	transportin 2 (importin 3, karyopherin beta 2b) (TNPO2), mRNA.
ILMN_1656082	3020	NM_002107.3	H3F3A	H3 histone, family 3A (H3F3A), mRNA.
ILMN_1656111	29116	NM_013262.3	MYLIP	myosin regulatory light chain interacting protein (MYLIP), mRNA.
ILMN_1656118	51341	NM_015898.2	ZBTB7A	zinc finger and BTB domain containing 7A (ZBTB7A), mRNA.
ILMN_1656129	57181	NM_020342.1	SLC39A10	solute carrier family 39 (zinc transporter), member 10 (SLC39A10), mRNA.
ILMN_1656134	29883	NM_013354.5	CNOT7	CCR4-NOT transcription complex, subunit 7 (CNOT7), transcript variant 1, mRNA.
ILMN_1656136	6780	NM_004602.2	STAU1	staufen, RNA binding protein, homolog 1 (Drosophila) (STAU1), transcript variant T4, mRNA.
ILMN_1656145	2805	NM_002079.1	GOT1	glutamic-oxaloacetic transaminase 1, soluble (aspartate aminotransferase 1) (GOT1), mRNA.
ILMN_1656151	8771	NM_032945.2	TNFRSF6B	tumor necrosis factor receptor superfamily, member 6b, decoy (TNFRSF6B), transcript variant M68C, mRNA.
ILMN_1656165	8239	NM_001039591.2	USP9X	ubiquitin specific peptidase 9, X-linked (USP9X), transcript variant 4, mRNA.
ILMN_1656185	54849	NM_017702.2	FLJ20186	hypothetical protein FLJ20186 (FLJ20186), transcript variant 2, mRNA.
ILMN_1656186	254428	NM_173854.4	SLC41A1	solute carrier family 41, member 1 (SLC41A1), mRNA.
ILMN_1656192	619279	NM_001033723.1	ZNF704	zinc finger protein 704 (ZNF704), mRNA.
ILMN_1656194	83882	NM_031945.3	TSPAN10	tetraspanin 10 (TSPAN10), mRNA.
ILMN_1656196	1876	NM_198256.2	E2F6	E2F transcription factor 6 (E2F6), mRNA.
ILMN_1656203	6202	NM_001012.1	RPS8	ribosomal protein S8 (RPS8), mRNA.
ILMN_1656208	645304	XM_930263.1	LOC645304	PREDICTED: similar to Heat shock protein HSP 90-alpha (HSP 86), transcript variant 1 (LOC645304), mRNA.
ILMN_1656254	388677	NM_203458.3	NOTCH2NL	Notch homolog 2 (Drosophila) N-terminal like (NOTCH2NL), mRNA.
ILMN_1656274	84950	NM_032864.3	PRPF38A	PRP38 pre-mRNA processing factor 38 (yeast) domain containing A (PRPF38A), mRNA.
ILMN_1656287	9806	NM_014767.1	SPOCK2	sparc/osteonectin, cwcv and kazal-like domains proteoglycan (testican) 2 (SPOCK2), mRNA.
ILMN_1656292	388532	XM_939726.2	LOC388532	PREDICTED: similar to ribosomal protein L21 (LOC388532), mRNA.
ILMN_1656293	9570	NM_004287.3	GOSR2	golgi SNAP receptor complex member 2 (GOSR2), transcript variant A, mRNA.
ILMN_1656312	84283	NM_032323.1	TMEM79	transmembrane protein 79 (TMEM79), mRNA.
ILMN_1656316	9203	NM_201599.1	ZMYM3	zinc finger, MYM-type 3 (ZMYM3), transcript variant 2, mRNA.
ILMN_1656327	144423	NM_144669.1	GLT1D1	glycosyltransferase 1 domain containing 1 (GLT1D1), mRNA.
ILMN_1656335	6016	NM_006912.4	RIT1	Ras-like without CAAX 1 (RIT1), mRNA.
ILMN_1656361	201175	NM_174919.2	LOC201175	hypothetical protein LOC201175 (LOC201175), mRNA.
ILMN_1656368	8659	NM_170726.1	ALDH4A1	aldehyde dehydrogenase 4 family, member A1 (ALDH4A1), nuclear gene encoding mitochondrial protein, transcript variant P5CDhS, mRNA.
ILMN_1656372	23481	NM_014303.2	PES1	pescadillo homolog 1, containing BRCT domain (zebrafish) (PES1), mRNA.
ILMN_1656378	9397	NM_004808.1	NMT2	N-myristoyltransferase 2 (NMT2), mRNA.
ILMN_1656386	9871	NM_014822.1	SEC24D	SEC24 related gene family, member D (S. cerevisiae) (SEC24D), mRNA.
ILMN_1656393	5523	NM_181897.1	PPP2R3A	protein phosphatase 2 (formerly 2A), regulatory subunit B'', alpha (PPP2R3A), transcript variant 2, mRNA.
ILMN_1656399	90843	NM_001006684.1	TCEAL8	transcription elongation factor A (SII)-like 8 (TCEAL8), transcript variant 2, mRNA.
ILMN_1656404	90987	NM_138367.1	ZNF251	zinc finger protein 251 (ZNF251), mRNA.
ILMN_1656413	10269	NM_005857.3	ZMPSTE24	zinc metallopeptidase (STE24 homolog, S. cerevisiae) (ZMPSTE24), mRNA.
ILMN_1656420	79014	NM_024048.2	MGC3020	hypothetical protein MGC3020 (MGC3020), mRNA.
ILMN_1656424	6635	NM_003094.2	SNRPE	small nuclear ribonucleoprotein polypeptide E (SNRPE), mRNA.
ILMN_1656427	79018	NM_024052.4	C17orf39	chromosome 17 open reading frame 39 (C17orf39), mRNA.
ILMN_1656452	80178	NM_025108.2	C16orf59	chromosome 16 open reading frame 59 (C16orf59), mRNA.
ILMN_1656477	410	NM_001085425.1	ARSA	arylsulfatase A (ARSA), transcript variant 2, mRNA.
ILMN_1656482	9885	NM_144498.1	OSBPL2	oxysterol binding protein-like 2 (OSBPL2), transcript variant 2, mRNA.
ILMN_1656486	54431	NM_018981.1	DNAJC10	DnaJ (Hsp40) homolog, subfamily C, member 10 (DNAJC10), mRNA.
ILMN_1656495	344022	XM_292889.3	NOTO	PREDICTED: notochord homolog (Xenopus laevis) (NOTO), mRNA.
ILMN_1656496	26122	NM_015630.2	EPC2	enhancer of polycomb homolog 2 (Drosophila) (EPC2), mRNA.
ILMN_1656501	1847	NM_004419.3	DUSP5	dual specificity phosphatase 5 (DUSP5), mRNA.
ILMN_1656560	25849	NM_015393.2	DKFZP564O0823	DKFZP564O0823 protein (DKFZP564O0823), mRNA.
ILMN_1656574	84108	NM_032154.3	PCGF6	polycomb group ring finger 6 (PCGF6), transcript variant 2, mRNA.
ILMN_1656595	246329	NM_145064.1	STAC3	SH3 and cysteine rich domain 3 (STAC3), mRNA.
ILMN_1656628	10785	NM_033661.3	WDR4	WD repeat domain 4 (WDR4), transcript variant 2, mRNA.
ILMN_1656651	3140	NM_001531.1	MR1	major histocompatibility complex, class I-related (MR1), mRNA.
ILMN_1656656	90639	NM_001031617.2	COX19	COX19 cytochrome c oxidase assembly homolog (S. cerevisiae) (COX19), mRNA.
ILMN_1656662	731365	XR_015917.1	LOC731365	PREDICTED: similar to ribosomal protein L24 (LOC731365), mRNA.
ILMN_1656670	3135	NM_002127.3	HLA-G	HLA-G histocompatibility antigen, class I, G (HLA-G), mRNA.
ILMN_1656676	79699	NM_024646.1	ZYG11B	zyg-11 homolog B (C. elegans) (ZYG11B), mRNA.
ILMN_1656682	51582	NM_015878.4	AZIN1	antizyme inhibitor 1 (AZIN1), transcript variant 1, mRNA.
ILMN_1656691	26272	NM_012176.2	FBXO4	F-box protein 4 (FBXO4), transcript variant 1, mRNA.
ILMN_1656791	6194	NM_001010.2	RPS6	ribosomal protein S6 (RPS6), mRNA.
ILMN_1656792	84256	NM_020912.1	FLYWCH1	FLYWCH-type zinc finger 1 (FLYWCH1), transcript variant 2, mRNA.
ILMN_1656798	10440	NM_006335.1	TIMM17A	translocase of inner mitochondrial membrane 17 homolog A (yeast) (TIMM17A), mRNA.
ILMN_1656807	6155	NM_000988.3	RPL27	ribosomal protein L27 (RPL27), mRNA.
ILMN_1656822	1785	NM_001005361.1	DNM2	dynamin 2 (DNM2), transcript variant 2, mRNA.
ILMN_1656826	57630	NM_020870.3	SH3RF1	SH3 domain containing ring finger 1 (SH3RF1), mRNA.
ILMN_1656837	5947	NM_002899.2	RBP1	retinol binding protein 1, cellular (RBP1), mRNA.
ILMN_1656840	55187	NM_015378.2	VPS13D	vacuolar protein sorting 13 homolog D (S. cerevisiae) (VPS13D), transcript variant 1, mRNA.
ILMN_1656868	23117	XM_933834.2	LOC23117	PREDICTED: KIAA0220-like protein, transcript variant 16 (LOC23117), mRNA.
ILMN_1656886	55957	NM_019104.1	LIN37	lin-37 homolog (C. elegans) (LIN37), mRNA.
ILMN_1656898	653324	XM_926886.1	LOC653324	PREDICTED: similar to ATP synthase, H+ transporting, mitochondrial F0 complex, subunit f isoform 2b (LOC653324), mRNA.
ILMN_1656899	10519	NM_006384.2	CIB1	calcium and integrin binding 1 (calmyrin) (CIB1), mRNA.
ILMN_1656900	6817	NM_177536.1	SULT1A1	sulfotransferase family, cytosolic, 1A, phenol-preferring, member 1 (SULT1A1), transcript variant 5, mRNA.
ILMN_1656904	6509	NM_003038.2	SLC1A4	solute carrier family 1 (glutamate/neutral amino acid transporter), member 4 (SLC1A4), mRNA.
ILMN_1656913	4190	NM_005917.2	MDH1	malate dehydrogenase 1, NAD (soluble) (MDH1), mRNA.
ILMN_1656925	401180	XM_379325.2	LOC401180	PREDICTED: hypothetical LOC401180 (LOC401180), mRNA.
ILMN_1656932	149224	XM_015717.10	LOC149224	PREDICTED: similar to 40S ribosomal protein S7 (S8) (LOC149224), mRNA.
ILMN_1656934	9185	NM_004726.2	REPS2	RALBP1 associated Eps domain containing 2 (REPS2), transcript variant 1, mRNA.
ILMN_1656942	4007	NM_006150.3	LMO6	LIM domain only 6 (LMO6), mRNA.
ILMN_1656951	147495	NM_153000.3	APCDD1	adenomatosis polyposis coli down-regulated 1 (APCDD1), mRNA.
ILMN_1656953	25865	NM_001079880.1	PRKD2	protein kinase D2 (PRKD2), transcript variant 2, mRNA.
ILMN_1656961	3732	NM_001024844.1	CD82	CD82 molecule (CD82), transcript variant 2, mRNA.
ILMN_1656962	401019	XM_940289.1	LOC401019	PREDICTED: similar to 40S ribosomal protein S15 (RIG protein), transcript variant 3 (LOC401019), mRNA.
ILMN_1656977	26275	NM_198047.1	HIBCH	3-hydroxyisobutyryl-Coenzyme A hydrolase (HIBCH), transcript variant 2, mRNA.
ILMN_1656980	162461	NM_153229.1	TMEM92	transmembrane protein 92 (TMEM92), mRNA.
ILMN_1657011	286208	XM_379668.3	LOC286208	PREDICTED: hypothetical protein LOC286208, transcript variant 1 (LOC286208), mRNA.
ILMN_1657016	288	NM_020987.2	ANK3	ankyrin 3, node of Ranvier (ankyrin G) (ANK3), transcript variant 1, mRNA.
ILMN_1657058	285755	NM_173672.2	PPIL6	peptidylprolyl isomerase (cyclophilin)-like 6 (PPIL6), mRNA.
ILMN_1657064	55780	NM_018341.1	C6orf70	chromosome 6 open reading frame 70 (C6orf70), mRNA.
ILMN_1657077	9306	NM_004232.3	SOCS6	suppressor of cytokine signaling 6 (SOCS6), mRNA.
ILMN_1657088	85366	NM_033118.2	MYLK2	myosin light chain kinase 2, skeletal muscle (MYLK2), mRNA.
ILMN_1657094	653971	XM_939065.1	LOC653971	PREDICTED: similar to family with sequence similarity 36, member A (LOC653971), mRNA.
ILMN_1657095	10948	NM_006804.2	STARD3	START domain containing 3 (STARD3), mRNA.
ILMN_1657111	113146	XM_001132404.1	C14orf78	PREDICTED: chromosome 14 open reading frame 78 (C14orf78), mRNA.
ILMN_1657128	10076	NM_133177.2	PTPRU	protein tyrosine phosphatase, receptor type, U (PTPRU), transcript variant 2, mRNA.
ILMN_1657129	8935	NM_003930.3	SKAP2	src kinase associated phosphoprotein 2 (SKAP2), mRNA.
ILMN_1657139	23536	NM_012091.2	ADAT1	adenosine deaminase, tRNA-specific 1 (ADAT1), mRNA.
ILMN_1657144	200205	NM_001010867.1	C1orf69	chromosome 1 open reading frame 69 (C1orf69), mRNA.
ILMN_1657148	148046	NM_152480.1	C19orf23	chromosome 19 open reading frame 23 (C19orf23), mRNA.
ILMN_1657153	10096	NM_005721.3	ACTR3	ARP3 actin-related protein 3 homolog (yeast) (ACTR3), mRNA.
ILMN_1657164	636	NM_001714.2	BICD1	bicaudal D homolog 1 (Drosophila) (BICD1), transcript variant 1, mRNA.
ILMN_1657188	22887	NM_014947.3	FOXJ3	forkhead box J3 (FOXJ3), mRNA.
ILMN_1657204	10055	NM_005500.1	SAE1	SUMO1 activating enzyme subunit 1 (SAE1), mRNA.
ILMN_1657237	10101	NM_012225.1	NUBP2	nucleotide binding protein 2 (MinD homolog, E. coli) (NUBP2), mRNA.
ILMN_1657283	54890	NM_017758.3	ALKBH5	alkB, alkylation repair homolog 5 (E. coli) (ALKBH5), mRNA.
ILMN_1657297	147138	NM_152468.3	TMC8	transmembrane channel-like 8 (TMC8), mRNA.
ILMN_1657317	5439	NM_006234.4	POLR2J	polymerase (RNA) II (DNA directed) polypeptide J, 13.3kDa (POLR2J), mRNA.
ILMN_1657332	11007	NM_006848.2	CCDC85B	coiled-coil domain containing 85B (CCDC85B), mRNA.
ILMN_1657347	50512	NM_015720.1	PODXL2	podocalyxin-like 2 (PODXL2), mRNA.
ILMN_1657348	650909	XM_939995.2	LOC650909	PREDICTED: similar to activating signal cointegrator 1 complex subunit 3-like 1 (LOC650909), mRNA.
ILMN_1657361	23492	NM_175709.2	CBX7	chromobox homolog 7 (CBX7), mRNA.
ILMN_1657373	55214	NM_018192.2	LEPREL1	leprecan-like 1 (LEPREL1), mRNA.
ILMN_1657395	3156	NM_000859.1	HMGCR	3-hydroxy-3-methylglutaryl-Coenzyme A reductase (HMGCR), mRNA.
ILMN_1657405	121665	NM_139015.3	SPPL3	signal peptide peptidase 3 (SPPL3), mRNA.
ILMN_1657423	51324	NM_016630.3	SPG21	spastic paraplegia 21 (autosomal recessive, Mast syndrome) (SPG21), mRNA. XM_945612 XM_945613 XM_945615 XM_945617 XM_945619 XM_945622
ILMN_1657436	26127	NM_015633.1	FGFR1OP2	FGFR1 oncogene partner 2 (FGFR1OP2), mRNA.
ILMN_1657446	84284	NM_032324.1	C1orf57	chromosome 1 open reading frame 57 (C1orf57), mRNA.
ILMN_1657470	253943	NM_152758.4	YTHDF3	YTH domain family, member 3 (YTHDF3), mRNA.
ILMN_1657475	2592	NM_000155.2	GALT	galactose-1-phosphate uridylyltransferase (GALT), mRNA.
ILMN_1657483	10483	NM_032985.4	SEC23B	Sec23 homolog B (S. cerevisiae) (SEC23B), transcript variant 2, mRNA.
ILMN_1657495	9761	NM_014730.2	KIAA0152	KIAA0152 (KIAA0152), mRNA.
ILMN_1657502	219928	NM_001098515.1	MRGPRF	MAS-related GPR, member F (MRGPRF), transcript variant 1, mRNA.
ILMN_1657505	55806	NM_018411.3	HR	hairless homolog (mouse) (HR), transcript variant 2, mRNA.
ILMN_1657509	283989	NM_207346.2	TSEN54	tRNA splicing endonuclease 54 homolog (S. cerevisiae) (TSEN54), mRNA.
ILMN_1657515	9252	NM_004755.2	RPS6KA5	ribosomal protein S6 kinase, 90kDa, polypeptide 5 (RPS6KA5), transcript variant 1, mRNA.
ILMN_1657519	140901	NM_080836.2	STK35	serine/threonine kinase 35 (STK35), mRNA.
ILMN_1657521	7204	NM_007118.2	TRIO	triple functional domain (PTPRF interacting) (TRIO), mRNA.
ILMN_1657547	91057	NM_030771.1	CCDC34	coiled-coil domain containing 34 (CCDC34), transcript variant 1, mRNA.
ILMN_1657550	4597	NM_002461.1	MVD	mevalonate (diphospho) decarboxylase (MVD), mRNA.
ILMN_1657554	64061	NM_022117.1	TSPYL2	TSPY-like 2 (TSPYL2), mRNA.
ILMN_1657571	439	NM_004317.2	ASNA1	arsA arsenite transporter, ATP-binding, homolog 1 (bacterial) (ASNA1), mRNA.
ILMN_1657612	285900	XM_926623.1	LOC285900	PREDICTED: similar to 60S ribosomal protein L6 (TAX-responsive enhancer element binding protein 107) (TAXREB107) (Neoplasm-related protein C140), transcript variant 3 (LOC285900), mRNA.
ILMN_1657624	55968	NM_016143.3	NSFL1C	NSFL1 (p97) cofactor (p47) (NSFL1C), transcript variant 1, mRNA.
ILMN_1657631	55620	NM_017720.2	STAP2	signal-transducing adaptor protein-2 (STAP2), transcript variant 1, mRNA.
ILMN_1657632	9204	NM_007167.2	ZMYM6	zinc finger, MYM-type 6 (ZMYM6), mRNA.
ILMN_1657640	10607	NM_006453.2	TBL3	transducin (beta)-like 3 (TBL3), mRNA.
ILMN_1657673	90120	XM_931232.1	LOC90120	PREDICTED: hypothetical gene supported by AK023162, transcript variant 4 (LOC90120), mRNA.
ILMN_1657680	26112	NM_015621.2	CCDC69	coiled-coil domain containing 69 (CCDC69), mRNA.
ILMN_1657682	85476	NM_024996.5	GFM1	G elongation factor, mitochondrial 1 (GFM1), nuclear gene encoding mitochondrial protein, mRNA.
ILMN_1657683	84886	NM_032800.1	C1orf198	chromosome 1 open reading frame 198 (C1orf198), mRNA.
ILMN_1657693	55181	NM_018149.6	C17orf71	chromosome 17 open reading frame 71 (C17orf71), mRNA.
ILMN_1657697	56681	NM_020150.3	SAR1A	SAR1 gene homolog A (S. cerevisiae) (SAR1A), mRNA.
ILMN_1657708	11343	NM_007283.5	MGLL	monoglyceride lipase (MGLL), transcript variant 1, mRNA.
ILMN_1657721	440673	XM_931125.1	NBPF10	PREDICTED: neuroblastoma breakpoint family, member 10, transcript variant 58 (NBPF10), mRNA.
ILMN_1657728	643831	XM_927112.1	LOC643831	PREDICTED: similar to phosducin-like 3 (LOC643831), mRNA.
ILMN_1657729	9534	NM_203282.2	ZNF254	zinc finger protein 254 (ZNF254), mRNA.
ILMN_1657744	57184	NM_020447.3	C15orf17	chromosome 15 open reading frame 17 (C15orf17), mRNA.
ILMN_1657746	670	NM_004332.1	BPHL	biphenyl hydrolase-like (serine hydrolase; breast epithelial mucin-associated antigen) (BPHL), mRNA.
ILMN_1657749	339761	NM_001001665.2	CYP27C1	cytochrome P450, family 27, subfamily C, polypeptide 1 (CYP27C1), mRNA.
ILMN_1657754	79871	NM_024813.1	RPAP2	RNA polymerase II associated protein 2 (RPAP2), mRNA.
ILMN_1657760	51760	NM_016524.2	SYT17	synaptotagmin XVII (SYT17), mRNA.
ILMN_1657766	23650	NM_012101.3	TRIM29	tripartite motif-containing 29 (TRIM29), mRNA.
ILMN_1657771	200186	NM_181715.1	CRTC2	CREB regulated transcription coactivator 2 (CRTC2), mRNA.
ILMN_1657790	9295	NM_004768.2	SFRS11	splicing factor, arginine/serine-rich 11 (SFRS11), mRNA.
ILMN_1657796	3925	NM_203401.1	STMN1	stathmin 1/oncoprotein 18 (STMN1), transcript variant 1, mRNA.
ILMN_1657797	9158	NM_004214.4	FIBP	fibroblast growth factor (acidic) intracellular binding protein (FIBP), transcript variant 2, mRNA.
ILMN_1657803	3075	NM_001014975.1	CFH	complement factor H (CFH), transcript variant 2, mRNA.
ILMN_1657810	132160	NM_144641.1	PPM1M	protein phosphatase 1M (PP2C domain containing) (PPM1M), mRNA.
ILMN_1657835	11129	NM_007056.2	SFRS16	splicing factor, arginine/serine-rich 16 (SFRS16), mRNA.
ILMN_1657836	64857	NM_022835.1	PLEKHG2	pleckstrin homology domain containing, family G (with RhoGef domain) member 2 (PLEKHG2), mRNA.
ILMN_1657857	51522	NM_016462.2	TMEM14C	transmembrane protein 14C (TMEM14C), mRNA.
ILMN_1657862	191	NM_000687.1	AHCY	S-adenosylhomocysteine hydrolase (AHCY), mRNA.
ILMN_1657864	79089	NM_001076674.1	TMUB2	transmembrane and ubiquitin-like domain containing 2 (TMUB2), transcript variant 3, mRNA.
ILMN_1657868	23409	NM_012240.1	SIRT4	sirtuin (silent mating type information regulation 2 homolog) 4 (S. cerevisiae) (SIRT4), mRNA.
ILMN_1657873	64328	NM_022459.4	XPO4	exportin 4 (XPO4), mRNA.
ILMN_1657893	10587	NM_006440.3	TXNRD2	thioredoxin reductase 2 (TXNRD2), nuclear gene encoding mitochondrial protein, mRNA.
ILMN_1657937	8737	NM_003804.3	RIPK1	receptor (TNFRSF)-interacting serine-threonine kinase 1 (RIPK1), mRNA.
ILMN_1657949	6009	NM_005614.3	RHEB	Ras homolog enriched in brain (RHEB), mRNA.
ILMN_1657950	401470	XM_376787.4	RPS26P10	PREDICTED: ribosomal protein S26 pseudogene 10 (RPS26P10), mRNA.
ILMN_1657955	91010	NM_198900.2	FMNL3	formin-like 3 (FMNL3), transcript variant 2, mRNA.
ILMN_1657983	54386	NM_018975.2	TERF2IP	telomeric repeat binding factor 2, interacting protein (TERF2IP), mRNA.
ILMN_1657993	23394	NM_181442.1	ADNP	activity-dependent neuroprotector homeobox (ADNP), transcript variant 2, mRNA.
ILMN_1657996	642035	XM_936105.1	LOC642035	PREDICTED: hypothetical protein LOC642035 (LOC642035), mRNA.
ILMN_1658003	90522	NM_001039673.1	YIF1B	Yip1 interacting factor homolog B (S. cerevisiae) (YIF1B), transcript variant 4, mRNA.
ILMN_1658010	2491	NM_006733.2	CENPI	centromere protein I (CENPI), mRNA.
ILMN_1658015	10150	NM_144778.2	MBNL2	muscleblind-like 2 (Drosophila) (MBNL2), transcript variant 1, mRNA.
ILMN_1658027	8438	NM_003579.2	RAD54L	RAD54-like (S. cerevisiae) (RAD54L), mRNA.
ILMN_1658028	732371	XM_001133019.1	LOC732371	PREDICTED: similar to mixed lineage kinase domain-like (LOC732371), mRNA.
ILMN_1658040	1381	NM_004378.1	CRABP1	cellular retinoic acid binding protein 1 (CRABP1), mRNA.
ILMN_1658044	648814	XM_943472.1	LOC648814	PREDICTED: hypothetical protein LOC648814 (LOC648814), mRNA.
ILMN_1658053	83658	NM_014183.2	DYNLRB1	dynein, light chain, roadblock-type 1 (DYNLRB1), mRNA.
ILMN_1658065	10682	NM_006579.1	EBP	emopamil binding protein (sterol isomerase) (EBP), mRNA.
ILMN_1658080	126231	NM_152360.2	ZNF573	zinc finger protein 573 (ZNF573), mRNA.
ILMN_1658093	652470	XM_945536.1	LOC652470	PREDICTED: hypothetical protein LOC652470 (LOC652470), mRNA.
ILMN_1658095	3491	NM_001554.3	CYR61	cysteine-rich, angiogenic inducer, 61 (CYR61), mRNA.
ILMN_1658104	89890	NM_152903.4	KBTBD6	kelch repeat and BTB (POZ) domain containing 6 (KBTBD6), mRNA.
ILMN_1658144	9321	NM_004239.1	TRIP11	thyroid hormone receptor interactor 11 (TRIP11), mRNA.
ILMN_1658149	10771	NM_006624.3	ZMYND11	zinc finger, MYND domain containing 11 (ZMYND11), transcript variant 1, mRNA.
ILMN_1658152	4294	NM_002446.2	MAP3K10	mitogen-activated protein kinase kinase kinase 10 (MAP3K10), mRNA.
ILMN_1658160	29057	NM_014138.3	TMEM29	transmembrane protein 29 (TMEM29), mRNA.
ILMN_1658176	9619	NM_207629.1	ABCG1	ATP-binding cassette, sub-family G (WHITE), member 1 (ABCG1), transcript variant 7, mRNA.
ILMN_1658182	51320	NM_016626.3	MEX3C	mex-3 homolog C (C. elegans) (MEX3C), mRNA.
ILMN_1658196	158586	NM_007157.3	ZXDB	zinc finger, X-linked, duplicated B (ZXDB), mRNA.
ILMN_1658207	401827	NM_001025190.1	MPFL	MPF-like (MPFL), mRNA.
ILMN_1658221	5429	NM_006502.1	POLH	polymerase (DNA directed), eta (POLH), mRNA.
ILMN_1658231	112939	NM_052876.2	BTBD14B	BTB (POZ) domain containing 14B (BTBD14B), mRNA.
ILMN_1658259	4733	NM_004147.3	DRG1	developmentally regulated GTP binding protein 1 (DRG1), mRNA.
ILMN_1658261	23005	NM_014994.1	MAPKBP1	mitogen activated protein kinase binding protein 1 (MAPKBP1), mRNA.
ILMN_1658266	146053	XM_933251.1	LOC146053	PREDICTED: similar to ribosomal protein S3a, transcript variant 4 (LOC146053), mRNA.
ILMN_1658269	9688	NM_014669.2	NUP93	nucleoporin 93kDa (NUP93), mRNA.
ILMN_1658283	6139	NM_001035006.1	RPL17	ribosomal protein L17 (RPL17), transcript variant 2, mRNA.
ILMN_1658285	25842	NM_014034.2	ASF1A	ASF1 anti-silencing function 1 homolog A (S. cerevisiae) (ASF1A), mRNA.
ILMN_1658289	84058	NM_032118.2	WDR54	WD repeat domain 54 (WDR54), mRNA.
ILMN_1658290	79091	NM_024109.2	C16orf68	chromosome 16 open reading frame 68 (C16orf68), mRNA.
ILMN_1658310	5130	NM_005017.2	PCYT1A	phosphate cytidylyltransferase 1, choline, alpha (PCYT1A), mRNA.
ILMN_1658333	1893	NM_004425.2	ECM1	extracellular matrix protein 1 (ECM1), transcript variant 1, mRNA.
ILMN_1658351	51024	NM_016068.2	FIS1	fission 1 (mitochondrial outer membrane) homolog (S. cerevisiae) (FIS1), mRNA.
ILMN_1658373	9924	NM_014871.2	USP52	ubiquitin specific peptidase 52 (USP52), mRNA.
ILMN_1658399	10219	NM_005810.3	KLRG1	killer cell lectin-like receptor subfamily G, member 1 (KLRG1), mRNA.
ILMN_1658407	29015	NM_014096.2	SLC43A3	solute carrier family 43, member 3 (SLC43A3), mRNA.
ILMN_1658416	51023	NM_016067.1	MRPS18C	mitochondrial ribosomal protein S18C (MRPS18C), nuclear gene encoding mitochondrial protein, mRNA.
ILMN_1658422	653242	XM_926591.1	LOC653242	PREDICTED: similar to fumarylacetoacetate hydrolase domain containing 2A (LOC653242), mRNA.
ILMN_1658425	1605	NM_004393.2	DAG1	dystroglycan 1 (dystrophin-associated glycoprotein 1) (DAG1), mRNA.
ILMN_1658426	80326	NM_025216.2	WNT10A	wingless-type MMTV integration site family, member 10A (WNT10A), mRNA.
ILMN_1658437	119559	NM_213649.1	SFXN4	sideroflexin 4 (SFXN4), mRNA.
ILMN_1658440	6657	NM_003106.2	SOX2	SRY (sex determining region Y)-box 2 (SOX2), mRNA.
ILMN_1658452	152877	NM_001013622.2	FAM53A	family with sequence similarity 53, member A (FAM53A), mRNA.
ILMN_1658456	399979	NM_014758.1	SNX19	sorting nexin 19 (SNX19), mRNA.
ILMN_1658457	6136	NM_000976.2	RPL12	ribosomal protein L12 (RPL12), mRNA.
ILMN_1658460	653884	XM_936240.1	LOC653884	PREDICTED: similar to FUS interacting protein (serine-arginine rich) 1 (LOC653884), mRNA.
ILMN_1658469	11257	NM_007233.1	TP53AP1	TP53 activated protein 1 (TP53AP1), mRNA.
ILMN_1658472	51107	NM_001077628.1	APH1A	anterior pharynx defective 1 homolog A (C. elegans) (APH1A), transcript variant 1, mRNA.
ILMN_1658486	116541	NM_172251.1	MRPL54	mitochondrial ribosomal protein L54 (MRPL54), nuclear gene encoding mitochondrial protein, mRNA.
ILMN_1658494	28984	NM_014059.2	C13orf15	chromosome 13 open reading frame 15 (C13orf15), mRNA.
ILMN_1658499	57586	NM_020826.1	SYT13	synaptotagmin XIII (SYT13), mRNA.
ILMN_1658504	1119	NM_212469.1	CHKA	choline kinase alpha (CHKA), transcript variant 2, mRNA.
ILMN_1658513	23096	NM_015075.1	IQSEC2	IQ motif and Sec7 domain 2 (IQSEC2), mRNA.
ILMN_1658528	91663	NM_001020820.1	MYADM	myeloid-associated differentiation marker (MYADM), transcript variant 4, mRNA.
ILMN_1658531	653702	NM_001093763.1	LOC653702	hCG31916 (LOC653702), mRNA.
ILMN_1658569	728910	XM_001128786.1	LOC728910	PREDICTED: similar to Galectin-7 (Gal-7) (HKL-14) (PI7) (p53-induced protein 1) (LOC728910), mRNA.
ILMN_1658577	51236	NM_016458.2	C8orf30A	chromosome 8 open reading frame 30A (C8orf30A), mRNA.
ILMN_1658586	730012	XM_001132077.1	LOC730012	PREDICTED: similar to G protein-coupled receptor 161 (LOC730012), mRNA.
ILMN_1658619	23286	NM_015238.1	WWC1	WW and C2 domain containing 1 (WWC1), mRNA.
ILMN_1658624	80700	NM_025241.1	UBXD1	UBX domain containing 1 (UBXD1), mRNA.
ILMN_1658628	145200	XM_944937.2	C14orf72	PREDICTED: chromosome 14 open reading frame 72 (C14orf72), mRNA.
ILMN_1658639	283537	NM_181785.2	SLC46A3	solute carrier family 46, member 3 (SLC46A3), mRNA.
ILMN_1658643	10313	NM_201429.1	RTN3	reticulon 3 (RTN3), transcript variant 3, mRNA.
ILMN_1658677	196403	NM_178502.2	DTX3	deltex 3 homolog (Drosophila) (DTX3), mRNA.
ILMN_1658678	113174	NM_138421.2	SAAL1	serum amyloid A-like 1 (SAAL1), mRNA.
ILMN_1658685	114794	NM_052906.3	LRRC62	leucine rich repeat containing 62 (LRRC62), mRNA.
ILMN_1658695	83540	NM_031423.3	NUF2	NUF2, NDC80 kinetochore complex component, homolog (S. cerevisiae) (NUF2), transcript variant 2, mRNA.
ILMN_1658702	8970	NM_021058.3	HIST1H2BJ	histone cluster 1, H2bj (HIST1H2BJ), mRNA.
ILMN_1658709	3912	NM_002291.1	LAMB1	laminin, beta 1 (LAMB1), mRNA.
ILMN_1658717	9681	NM_014662.2	DEPDC5	DEP domain containing 5 (DEPDC5), transcript variant 1, mRNA.
ILMN_1658728	7597	NM_006977.2	ZBTB25	zinc finger and BTB domain containing 25 (ZBTB25), mRNA.
ILMN_1658758	256933	NM_148896.2	NPB	neuropeptide B (NPB), mRNA.
ILMN_1658759	5824	NM_002857.2	PEX19	peroxisomal biogenesis factor 19 (PEX19), mRNA.
ILMN_1658800	27154	NM_015695.2	BRPF3	bromodomain and PHD finger containing, 3 (BRPF3), mRNA.
ILMN_1658802	200185	NM_173852.3	KRTCAP2	keratinocyte associated protein 2 (KRTCAP2), mRNA.
ILMN_1658807	3163	NM_002134.2	HMOX2	heme oxygenase (decycling) 2 (HMOX2), mRNA.
ILMN_1658815	57211	NM_020455.4	GPR126	G protein-coupled receptor 126 (GPR126), transcript variant a1, mRNA.
ILMN_1658821	90378	NM_138352.1	SAMD1	sterile alpha motif domain containing 1 (SAMD1), mRNA.
ILMN_1658830	54838	NM_001083913.1	C10orf26	chromosome 10 open reading frame 26 (C10orf26), transcript variant 1, mRNA.
ILMN_1658834	124245	NM_144604.2	NHN1	conserved nuclear protein NHN1 (NHN1), mRNA.
ILMN_1658835	858	NM_001233.3	CAV2	caveolin 2 (CAV2), transcript variant 1, mRNA.
ILMN_1658847	441478	XM_939432.1	MGC61598	PREDICTED: similar to ankyrin-repeat protein Nrarp (MGC61598), mRNA.
ILMN_1658884	23200	NM_014616.1	ATP11B	ATPase, Class VI, type 11B (ATP11B), mRNA.
ILMN_1658885	221955	NM_139179.1	DAGLB	diacylglycerol lipase, beta (DAGLB), mRNA.
ILMN_1658904	84099	XM_930541.1	ID2B	PREDICTED: inhibitor of DNA binding 2B, dominant negative helix-loop-helix protein, transcript variant 1 (ID2B), mRNA.
ILMN_1658909	64172	NM_022353.1	OSGEPL1	O-sialoglycoprotein endopeptidase-like 1 (OSGEPL1), mRNA.
ILMN_1658911	647349	XR_019572.1	LOC647349	PREDICTED: similar to AP-3 complex subunit sigma-1 (Adapter-related protein complex 3 sigma-1 subunit) (Sigma-adaptin 3a) (AP-3 complex sigma-3A subunit) (Sigma-3A-adaptin) (LOC647349), mRNA.
ILMN_1658917	6505	NM_004170.4	SLC1A1	solute carrier family 1 (neuronal/epithelial high affinity glutamate transporter, system Xag), member 1 (SLC1A1), mRNA.
ILMN_1658921	644852	XM_934218.2	LOC644852	PREDICTED: hypothetical LOC644852, transcript variant 2 (LOC644852), mRNA.
ILMN_1658928	2783	NM_005273.2	GNB2	guanine nucleotide binding protein (G protein), beta polypeptide 2 (GNB2), mRNA.
ILMN_1658950	400890	XM_379036.3	LOC400890	PREDICTED: hypothetical LOC400890 (LOC400890), mRNA.
ILMN_1658957	653635	XR_017611.1	LOC653635	PREDICTED: similar to CXYorf1-related protein (LOC653635), mRNA.
ILMN_1658989	84206	NM_032246.3	MEX3B	mex-3 homolog B (C. elegans) (MEX3B), mRNA.
ILMN_1658992	8813	NM_003859.1	DPM1	dolichyl-phosphate mannosyltransferase polypeptide 1, catalytic subunit (DPM1), mRNA.
ILMN_1658995	23597	NM_001033583.2	ACOT9	acyl-CoA thioesterase 9 (ACOT9), transcript variant 2, mRNA.
ILMN_1659017	119710	NM_138787.2	C11orf74	chromosome 11 open reading frame 74 (C11orf74), mRNA.
ILMN_1659024	9911	NM_014858.2	TMCC2	transmembrane and coiled-coil domain family 2 (TMCC2), mRNA.
ILMN_1659026	5440	NM_005034.3	POLR2K	polymerase (RNA) II (DNA directed) polypeptide K, 7.0kDa (POLR2K), mRNA.
ILMN_1659029	414918	NM_001001794.2	FAM116B	family with sequence similarity 116, member B (FAM116B), mRNA.
ILMN_1659047	8337	NM_003516.2	HIST2H2AA3	histone cluster 2, H2aa3 (HIST2H2AA3), mRNA.
ILMN_1659054	1120	NM_005198.3	CHKB	choline kinase beta (CHKB), transcript variant 1, mRNA.
ILMN_1659058	5514	NM_002714.2	PPP1R10	protein phosphatase 1, regulatory (inhibitor) subunit 10 (PPP1R10), mRNA.
ILMN_1659067	139596	NM_145052.2	UPRT	uracil phosphoribosyltransferase (FUR1) homolog (S. cerevisiae) (UPRT), mRNA.
ILMN_1659082	85437	NM_033114.3	ZCRB1	zinc finger CCHC-type and RNA binding motif 1 (ZCRB1), mRNA.
ILMN_1659095	644029	XR_017397.1	LOC644029	PREDICTED: similar to 60S ribosomal protein L7a (LOC644029), mRNA.
ILMN_1659099	9475	NM_004850.3	ROCK2	Rho-associated, coiled-coil containing protein kinase 2 (ROCK2), mRNA.
ILMN_1659104	113878	NM_020892.1	DTX2	deltex homolog 2 (Drosophila) (DTX2), mRNA.
ILMN_1659106	23612	NM_012396.3	PHLDA3	pleckstrin homology-like domain, family A, member 3 (PHLDA3), mRNA.
ILMN_1659156	54522	NM_019046.1	ANKRD16	ankyrin repeat domain 16 (ANKRD16), transcript variant 1, mRNA.
ILMN_1659189	84270	NM_032310.3	C9orf89	chromosome 9 open reading frame 89 (C9orf89), mRNA.
ILMN_1659206	5914	NM_000964.2	RARA	retinoic acid receptor, alpha (RARA), transcript variant 1, mRNA.
ILMN_1659207	645225	XM_928264.1	LOC645225	PREDICTED: similar to ATP synthase, H+ transporting, mitochondrial F0 complex, subunit F2 isoform 2b (LOC645225), mRNA.
ILMN_1659240	64419	NM_001077525.1	MTMR14	myotubularin related protein 14 (MTMR14), transcript variant 2, mRNA.
ILMN_1659255	6102	NM_006915.1	RP2	retinitis pigmentosa 2 (X-linked recessive) (RP2), mRNA.
ILMN_1659259	24148	NM_012469.3	PRPF6	PRP6 pre-mRNA processing factor 6 homolog (S. cerevisiae) (PRPF6), mRNA.
ILMN_1659273	441408	XM_497029.2	LOC441408	PREDICTED: hypothetical LOC441408, transcript variant 1 (LOC441408), mRNA.
ILMN_1659285	8624	NM_203433.1	DSCR2	Down syndrome critical region gene 2 (DSCR2), transcript variant 2, mRNA.
ILMN_1659297	8323	NM_003506.2	FZD6	frizzled homolog 6 (Drosophila) (FZD6), mRNA.
ILMN_1659339	26610	NM_019040.3	ELP4	elongation protein 4 homolog (S. cerevisiae) (ELP4), mRNA.
ILMN_1659343	552900	NM_001031827.1	BOLA2	bolA homolog 2 (E. coli) (BOLA2), mRNA.
ILMN_1659352	56659	NM_022054.2	KCNK13	potassium channel, subfamily K, member 13 (KCNK13), mRNA.
ILMN_1659364	5985	NM_007370.3	RFC5	replication factor C (activator 1) 5, 36.5kDa (RFC5), transcript variant 1, mRNA.
ILMN_1659365	653071	XM_930721.1	LOC653071	PREDICTED: similar to CG32820-PA, isoform A, transcript variant 5 (LOC653071), mRNA.
ILMN_1659371	150	NM_000681.2	ADRA2A	adrenergic, alpha-2A-, receptor (ADRA2A), mRNA.
ILMN_1659405	653773	XM_938755.2	LOC653773	PREDICTED: similar to ribosomal protein L31 (LOC653773), mRNA.
ILMN_1659411	5432	NM_032940.2	POLR2C	polymerase (RNA) II (DNA directed) polypeptide C, 33kDa (POLR2C), mRNA.
ILMN_1659415	8649	NM_021970.2	MAP2K1IP1	mitogen-activated protein kinase kinase 1 interacting protein 1 (MAP2K1IP1), mRNA.
ILMN_1659437	84817	NM_032731.3	TXNL5	thioredoxin-like 5 (TXNL5), mRNA.
ILMN_1659462	54935	NM_017823.3	DUSP23	dual specificity phosphatase 23 (DUSP23), mRNA.
ILMN_1659463	317	NM_013229.2	APAF1	apoptotic peptidase activating factor 1 (APAF1), transcript variant 1, mRNA.
ILMN_1659470	55193	NM_181042.2	PBRM1	polybromo 1 (PBRM1), transcript variant 4, mRNA.
ILMN_1659490	653158	XM_926814.1	LOC653158	PREDICTED: similar to hypothetical protein MGC40405, transcript variant 1 (LOC653158), mRNA.
ILMN_1659523	10713	NM_006590.2	USP39	ubiquitin specific peptidase 39 (USP39), mRNA.
ILMN_1659524	29078	NM_014165.1	C6orf66	chromosome 6 open reading frame 66 (C6orf66), mRNA.
ILMN_1659536	196792	NM_152644.1	FAM24B	family with sequence similarity 24, member B (FAM24B), mRNA.
ILMN_1659544	6809	NM_004177.3	STX3	syntaxin 3 (STX3), mRNA.
ILMN_1659550	388654	XM_371273.3	LOC388654	PREDICTED: similar to laminin receptor 1 (ribosomal protein SA) (LOC388654), mRNA.
ILMN_1659583	644617	XM_927735.1	LOC644617	PREDICTED: hypothetical protein LOC644617 (LOC644617), mRNA.
ILMN_1659599	113451	NM_052998.2	ADC	arginine decarboxylase (ADC), mRNA.
ILMN_1659601	10344	NM_006072.4	CCL26	chemokine (C-C motif) ligand 26 (CCL26), mRNA.
ILMN_1659610	27134	NM_014428.1	TJP3	tight junction protein 3 (zona occludens 3) (TJP3), mRNA.
ILMN_1659620	26292	NM_012333.3	MYCBP	c-myc binding protein (MYCBP), mRNA.
ILMN_1659625	202134	NM_001079529.2	LOC202134	hypothetical protein LOC202134 (LOC202134), mRNA.
ILMN_1659651	116447	NM_052963.1	TOP1MT	topoisomerase (DNA) I, mitochondrial (TOP1MT), nuclear gene encoding mitochondrial protein, mRNA.
ILMN_1659703	11060	NM_199423.1	WWP2	WW domain containing E3 ubiquitin protein ligase 2 (WWP2), transcript variant 3, mRNA.
ILMN_1659725	56915	NM_020158.3	EXOSC5	exosome component 5 (EXOSC5), mRNA.
ILMN_1659727	146059	XM_001129302.1	CDAN1	PREDICTED: congenital dyserythropoietic anemia, type I (CDAN1), mRNA.
ILMN_1659752	730996	XM_001128017.1	LOC730996	PREDICTED: similar to chromosome 1 open reading frame 80 (LOC730996), mRNA.
ILMN_1659761	92017	NM_001080530.2	LOC92017	similar to RIKEN cDNA 4933437K13 (LOC92017), mRNA.
ILMN_1659763	57471	NM_001009959.1	KIAA1189	KIAA1189 (KIAA1189), transcript variant 1, mRNA.
ILMN_1659766	9531	NM_004281.3	BAG3	BCL2-associated athanogene 3 (BAG3), mRNA.
ILMN_1659771	645683	XR_018261.1	LOC645683	PREDICTED: similar to ribosomal protein L13a (LOC645683), mRNA.
ILMN_1659777	80230	NM_025158.2	RUFY1	RUN and FYVE domain containing 1 (RUFY1), mRNA.
ILMN_1659782	8859	NM_004197.1	STK19	serine/threonine kinase 19 (STK19), transcript variant 1, mRNA.
ILMN_1659786	54482	NM_019083.1	CCDC76	coiled-coil domain containing 76 (CCDC76), mRNA.
ILMN_1659792	3235	NM_014213.2	HOXD9	homeobox D9 (HOXD9), mRNA.
ILMN_1659801	528	NM_001695.4	ATP6V1C1	ATPase, H+ transporting, lysosomal 42kDa, V1 subunit C1 (ATP6V1C1), mRNA.
ILMN_1659807	84661	NM_032574.2	HDPY-30	dpy-30-like protein (HDPY-30), mRNA.
ILMN_1659836	353091	NM_001001788.2	RAET1G	retinoic acid early transcript 1G (RAET1G), mRNA.
ILMN_1659843	5611	NM_006260.2	DNAJC3	DnaJ (Hsp40) homolog, subfamily C, member 3 (DNAJC3), mRNA.
ILMN_1659845	9710	NM_014686.3	KIAA0355	KIAA0355 (KIAA0355), mRNA.
ILMN_1659854	55660	NM_017892.3	PRPF40A	PRP40 pre-mRNA processing factor 40 homolog A (S. cerevisiae) (PRPF40A), mRNA.
ILMN_1659857	9342	NM_004782.2	SNAP29	synaptosomal-associated protein, 29kDa (SNAP29), mRNA.
ILMN_1659864	5888	NM_002875.3	RAD51	RAD51 homolog (RecA homolog, E. coli) (S. cerevisiae) (RAD51), transcript variant 1, mRNA.
ILMN_1659874	57466	NM_020706.1	SFRS15	splicing factor, arginine/serine-rich 15 (SFRS15), mRNA.
ILMN_1659895	4478	NM_002444.2	MSN	moesin (MSN), mRNA.
ILMN_1659905	60681	NM_021939.2	FKBP10	FK506 binding protein 10, 65 kDa (FKBP10), mRNA.
ILMN_1659913	3669	NM_002201.4	ISG20	interferon stimulated exonuclease gene 20kDa (ISG20), mRNA.
ILMN_1659926	54879	NM_138729.2	ST7L	suppression of tumorigenicity 7 like (ST7L), transcript variant 4, mRNA.
ILMN_1659936	23645	NM_014330.2	PPP1R15A	protein phosphatase 1, regulatory (inhibitor) subunit 15A (PPP1R15A), mRNA.
ILMN_1659937	9841	NM_014797.1	ZBTB24	zinc finger and BTB domain containing 24 (ZBTB24), mRNA.
ILMN_1659946	651575	XM_940750.1	LOC651575	PREDICTED: similar to DALR anticodon binding domain containing 3 isoform 1 (LOC651575), mRNA.
ILMN_1659952	8898	NM_201281.1	MTMR2	myotubularin related protein 2 (MTMR2), transcript variant 3, mRNA.
ILMN_1659975	127703	NM_152374.1	C1orf216	chromosome 1 open reading frame 216 (C1orf216), mRNA.
ILMN_1659976	10978	NM_006831.1	CLP1	CLP1, cleavage and polyadenylation factor I subunit, homolog (S. cerevisiae) (CLP1), mRNA.
ILMN_1659989	6146	NM_000983.3	RPL22	ribosomal protein L22 (RPL22), mRNA.
ILMN_1659990	29923	NM_013332.3	HIG2	hypoxia-inducible protein 2 (HIG2), transcript variant 1, mRNA.
ILMN_1660021	10226	NM_005817.3	M6PRBP1	mannose-6-phosphate receptor binding protein 1 (M6PRBP1), mRNA.
ILMN_1660063	56655	NM_019896.2	POLE4	polymerase (DNA-directed), epsilon 4 (p12 subunit) (POLE4), mRNA.
ILMN_1660067	728285	XM_001127070.1	LOC728285	PREDICTED: similar to keratin associated protein 2-4 (LOC728285), mRNA.
ILMN_1660079	22838	NM_014901.4	RNF44	ring finger protein 44 (RNF44), mRNA.
ILMN_1660110	641750	XM_935596.1	LOC641750	PREDICTED: similar to 60S ribosomal protein L7, transcript variant 1 (LOC641750), mRNA.
ILMN_1660111	7347	NM_006002.3	UCHL3	ubiquitin carboxyl-terminal esterase L3 (ubiquitin thiolesterase) (UCHL3), mRNA.
ILMN_1660130	392222	XM_937705.1	LOC392222	PREDICTED: similar to UPF0315 protein (LOC392222), mRNA.
ILMN_1660133	645566	XM_928583.1	LOC645566	PREDICTED: hypothetical protein LOC645566 (LOC645566), mRNA.
ILMN_1660186	25949	NM_015484.4	SYF2	SYF2 homolog, RNA splicing factor (S. cerevisiae) (SYF2), transcript variant 1, mRNA.
ILMN_1660193	57711	NM_020951.2	ZNF529	zinc finger protein 529 (ZNF529), mRNA.
ILMN_1660199	10449	NM_006111.1	ACAA2	acetyl-Coenzyme A acyltransferase 2 (mitochondrial 3-oxoacyl-Coenzyme A thiolase) (ACAA2), nuclear gene encoding mitochondrial protein, mRNA.
ILMN_1660200	652175	XM_941526.1	LOC652175	PREDICTED: similar to retrotransposon gag domain containing 1 (LOC652175), mRNA.
ILMN_1660204	22997	NM_014987.1	IGSF9B	immunoglobulin superfamily, member 9B (IGSF9B), mRNA.
ILMN_1660222	27085	NM_022045.3	MTBP	Mdm2, transformed 3T3 cell double minute 2, p53 binding protein (mouse) binding protein, 104kDa (MTBP), mRNA.
ILMN_1660223	1389	NM_001310.2	CREBL2	cAMP responsive element binding protein-like 2 (CREBL2), mRNA.
ILMN_1660232	5830	NM_000319.3	PEX5	peroxisomal biogenesis factor 5 (PEX5), mRNA.
ILMN_1660236	5311	NM_000297.2	PKD2	polycystic kidney disease 2 (autosomal dominant) (PKD2), mRNA.
ILMN_1660261	221400	NM_001010870.1	TDRD6	tudor domain containing 6 (TDRD6), mRNA.
ILMN_1660275	60526	NM_021925.2	C2orf43	chromosome 2 open reading frame 43 (C2orf43), mRNA.
ILMN_1660277	731999	XM_001131546.1	LOC731999	PREDICTED: similar to CG1486-PA, isoform A (LOC731999), mRNA.
ILMN_1660288	283065	XM_210876.4	C10orf41	PREDICTED: chromosome 10 open reading frame 41 (C10orf41), mRNA.
ILMN_1660298	80757	NM_025268.2	TMEM121	transmembrane protein 121 (TMEM121), mRNA.
ILMN_1660305	201626	NM_177966.4	2'-PDE	2'-phosphodiesterase (2'-PDE), mRNA.
ILMN_1660332	123	NM_001122.2	ADFP	adipose differentiation-related protein (ADFP), mRNA.
ILMN_1660341	4043	NM_002337.1	LRPAP1	low density lipoprotein receptor-related protein associated protein 1 (LRPAP1), mRNA.
ILMN_1660343	653080	XM_930884.1	LOC653080	PREDICTED: similar to Beta-glucuronidase precursor, transcript variant 2 (LOC653080), mRNA.
ILMN_1660357	641825	XM_935575.1	LOC641825	PREDICTED: hypothetical protein LOC641825 (LOC641825), mRNA.
ILMN_1660359	654126	XM_945981.1	LOC654126	PREDICTED: similar to leucine rich repeat containing 37B, transcript variant 2 (LOC654126), mRNA.
ILMN_1660364	27128	NM_013385.2	PSCD4	pleckstrin homology, Sec7 and coiled-coil domains 4 (PSCD4), mRNA.
ILMN_1660368	8295	NM_003496.1	TRRAP	transformation/transcription domain-associated protein (TRRAP), mRNA.
ILMN_1660376	387841	XM_370681.4	LOC387841	PREDICTED: similar to ribosomal protein L13a, transcript variant 1 (LOC387841), mRNA.
ILMN_1660390	3490	NM_001553.1	IGFBP7	insulin-like growth factor binding protein 7 (IGFBP7), mRNA.
ILMN_1660426	10898	NM_001081559.1	CPSF4	cleavage and polyadenylation specific factor 4, 30kDa (CPSF4), transcript variant 2, mRNA.
ILMN_1660436	3304	NM_005346.3	HSPA1B	heat shock 70kDa protein 1B (HSPA1B), mRNA.
ILMN_1660439	651149	XM_940278.1	LOC651149	PREDICTED: similar to 60S ribosomal protein L3 (L4) (LOC651149), mRNA.
ILMN_1660462	255231	NM_153259.2	MCOLN2	mucolipin 2 (MCOLN2), mRNA.
ILMN_1660477	652608	XM_942140.1	LOC652608	PREDICTED: similar to 60S ribosomal protein L6 (TAX-responsive enhancer element-binding protein 107) (TAXREB107) (Neoplasm-related protein C140) (LOC652608), mRNA.
ILMN_1660492	23015	NM_181077.2	GOLGA8A	golgi autoantigen, golgin subfamily a, 8A (GOLGA8A), mRNA.
ILMN_1660498	6232	NM_001030.3	RPS27	ribosomal protein S27 (metallopanstimulin 1) (RPS27), mRNA.
ILMN_1660519	285382	NM_001025266.1	LOC285382	hypothetical gene supported by AK091454 (LOC285382), mRNA.
ILMN_1660533	6184	NM_002950.3	RPN1	ribophorin I (RPN1), mRNA.
ILMN_1660542	375248	XM_937233.1	ANKRD36	PREDICTED: ankyrin repeat domain 36 (ANKRD36), mRNA.
ILMN_1660551	57585	NM_020825.2	CRAMP1L	Crm, cramped-like (Drosophila) (CRAMP1L), mRNA.
ILMN_1660554	64856	NM_199121.1	VWA1	von Willebrand factor A domain containing 1 (VWA1), transcript variant 2, mRNA.
ILMN_1660567	9244	NM_004750.2	CRLF1	cytokine receptor-like factor 1 (CRLF1), mRNA.
ILMN_1660579	51379	NM_015986.2	CRLF3	cytokine receptor-like factor 3 (CRLF3), mRNA.
ILMN_1660582	3980	NM_013975.2	LIG3	ligase III, DNA, ATP-dependent (LIG3), nuclear gene encoding mitochondrial protein, transcript variant alpha, mRNA.
ILMN_1660585	123207	NM_144597.1	C15orf40	chromosome 15 open reading frame 40 (C15orf40), mRNA.
ILMN_1660608	2562	NM_000814.4	GABRB3	gamma-aminobutyric acid (GABA) A receptor, beta 3 (GABRB3), transcript variant 1, mRNA.
ILMN_1660622	648643	XM_937710.1	LOC648643	PREDICTED: similar to Microsomal signal peptidase 18 kDa subunit (SPase 18 kDa subunit) (SPC18) (Endopeptidase SP18) (SEC11-like 1) (LOC648643), mRNA.
ILMN_1660624	3985	NM_001031801.1	LIMK2	LIM domain kinase 2 (LIMK2), transcript variant 1, mRNA.
ILMN_1660629	23218	NM_015175.1	NBEAL2	neurobeachin-like 2 (NBEAL2), mRNA.
ILMN_1660633	94032	NM_033259.2	CAMK2N2	calcium/calmodulin-dependent protein kinase II inhibitor 2 (CAMK2N2), mRNA.
ILMN_1660635	51110	NM_016027.1	LACTB2	lactamase, beta 2 (LACTB2), mRNA.
ILMN_1660654	157313	NM_152562.2	CDCA2	cell division cycle associated 2 (CDCA2), mRNA.
ILMN_1660691	11031	NM_006868.2	RAB31	RAB31, member RAS oncogene family (RAB31), mRNA.
ILMN_1660698	29083	NM_014170.2	GTPBP8	GTP-binding protein 8 (putative) (GTPBP8), transcript variant 1, mRNA.
ILMN_1660723	112724	NM_138412.2	RDH13	retinol dehydrogenase 13 (all-trans/9-cis) (RDH13), mRNA.
ILMN_1660727	59084	NM_021572.4	ENPP5	ectonucleotide pyrophosphatase/phosphodiesterase 5 (putative function) (ENPP5), mRNA.
ILMN_1660729	245973	NM_144583.3	ATP6V1C2	ATPase, H+ transporting, lysosomal 42kDa, V1 subunit C2 (ATP6V1C2), transcript variant 2, mRNA.
ILMN_1660749	79058	NM_024083.2	ASPSCR1	alveolar soft part sarcoma chromosome region, candidate 1 (ASPSCR1), mRNA.
ILMN_1660754	407975	XM_931068.1	C13orf25	PREDICTED: chromosome 13 open reading frame 25 (C13orf25), mRNA.
ILMN_1660775	650152	XR_018707.1	LOC650152	PREDICTED: similar to tropomyosin 3 isoform 2 (LOC650152), mRNA.
ILMN_1660787	8803	NM_003850.1	SUCLA2	succinate-CoA ligase, ADP-forming, beta subunit (SUCLA2), mRNA.
ILMN_1660793	124222	NM_152341.2	PAQR4	progestin and adipoQ receptor family member IV (PAQR4), mRNA.
ILMN_1660794	81606	XM_001132517.1	LBH	PREDICTED: hypothetical protein DKFZp566J091 (LBH), mRNA.
ILMN_1660806	1466	NM_001321.1	CSRP2	cysteine and glycine-rich protein 2 (CSRP2), mRNA.
ILMN_1660810	55761	NM_018259.4	TTC17	tetratricopeptide repeat domain 17 (TTC17), mRNA.
ILMN_1660817	1643	NM_000107.1	DDB2	damage-specific DNA binding protein 2, 48kDa (DDB2), mRNA.
ILMN_1660837	1182	NM_173872.2	CLCN3	chloride channel 3 (CLCN3), transcript variant e, mRNA.
ILMN_1660839	644242	XM_927425.1	LOC644242	PREDICTED: hypothetical protein LOC644242 (LOC644242), mRNA.
ILMN_1660840	51029	NM_016076.3	C1orf121	chromosome 1 open reading frame 121 (C1orf121), mRNA.
ILMN_1660841	84981	NM_001001870.1	MGC14376	hypothetical protein MGC14376 (MGC14376), transcript variant 2, mRNA.
ILMN_1660844	92105	NM_033547.3	INTS4	integrator complex subunit 4 (INTS4), mRNA.
ILMN_1660847	5209	NM_004566.2	PFKFB3	6-phosphofructo-2-kinase/fructose-2,6-biphosphatase 3 (PFKFB3), mRNA.
ILMN_1660856	440138	NM_001004127.1	ALG11	asparagine-linked glycosylation 11 homolog (S. cerevisiae, alpha-1,2-mannosyltransferase) (ALG11), mRNA.
ILMN_1660858	9610	NM_004292.2	RIN1	Ras and Rab interactor 1 (RIN1), mRNA.
ILMN_1660864	9028	NM_003961.1	RHBDL1	rhomboid, veinlet-like 1 (Drosophila) (RHBDL1), mRNA.
ILMN_1660868	339487	NM_178547.2	ZBTB8OS	zinc finger and BTB domain containing 8 opposite strand (ZBTB8OS), mRNA.
ILMN_1660871	10783	NM_014397.3	NEK6	NIMA (never in mitosis gene a)-related kinase 6 (NEK6), mRNA.
ILMN_1660880	6050	NM_203385.1	RNH1	ribonuclease/angiogenin inhibitor 1 (RNH1), transcript variant 4, mRNA.
ILMN_1660894	93487	NM_144578.3	C14orf32	chromosome 14 open reading frame 32 (C14orf32), mRNA.
ILMN_1660933	9730	NM_014703.1	VPRBP	Vpr (HIV-1) binding protein (VPRBP), mRNA.
ILMN_1660938	114034	NM_025077.2	TOE1	target of EGR1, member 1 (nuclear) (TOE1), mRNA.
ILMN_1660942	653352	XM_934316.1	LOC653352	PREDICTED: similar to eukaryotic translation initiation factor 3, subunit 8, transcript variant 12 (LOC653352), mRNA.
ILMN_1660965	163154	NM_153359.1	MGC24975	hypothetical protein MGC24975 (MGC24975), mRNA.
ILMN_1660973	2571	NM_013445.3	GAD1	glutamate decarboxylase 1 (brain, 67kDa) (GAD1), transcript variant GAD25, mRNA.
ILMN_1660976	653204	XM_926469.1	LOC653204	PREDICTED: similar to myotubularin related protein 1 (LOC653204), mRNA.
ILMN_1660995	268	NM_000479.2	AMH	anti-Mullerian hormone (AMH), mRNA.
ILMN_1661000	26750	NM_012424.2	RPS6KC1	ribosomal protein S6 kinase, 52kDa, polypeptide 1 (RPS6KC1), mRNA.
ILMN_1661002	64326	NM_022457.5	RFWD2	ring finger and WD repeat domain 2 (RFWD2), transcript variant 1, mRNA.
ILMN_1661022	119395	NM_182494.1	FAM26A	family with sequence similarity 26, member A (FAM26A), mRNA.
ILMN_1661111	22880	NM_014941.1	MORC2	MORC family CW-type zinc finger 2 (MORC2), mRNA.
ILMN_1661128	646154	XM_379736.3	LOC646154	PREDICTED: hypothetical protein LOC646154 (LOC646154), mRNA.
ILMN_1661137	153769	NM_152550.2	SH3RF2	SH3 domain containing ring finger 2 (SH3RF2), mRNA.
ILMN_1661138	54856	NM_001037533.1	GON4L	gon-4-like (C. elegans) (GON4L), transcript variant 1, mRNA.
ILMN_1661142	7110	NM_007114.2	TMF1	TATA element modulatory factor 1 (TMF1), mRNA.
ILMN_1661160	152078	NM_001099777.1	C3orf55	chromosome 3 open reading frame 55 (C3orf55), mRNA.
ILMN_1661170	4714	NM_005004.2	NDUFB8	NADH dehydrogenase (ubiquinone) 1 beta subcomplex, 8, 19kDa (NDUFB8), mRNA.
ILMN_1661172	650034	XM_939124.1	LOC650034	PREDICTED: similar to uncharacterized protein family UPF0227 member RGD1359682 (LOC650034), mRNA.
ILMN_1661173	9325	NM_016213.3	TRIP4	thyroid hormone receptor interactor 4 (TRIP4), mRNA.
ILMN_1661174	731640	XM_001133089.1	LOC731640	PREDICTED: similar to 60S ribosomal protein L21, transcript variant 2 (LOC731640), mRNA.
ILMN_1661194	23562	NM_012130.2	CLDN14	claudin 14 (CLDN14), transcript variant 2, mRNA.
ILMN_1661197	23529	NM_013246.2	CLCF1	cardiotrophin-like cytokine factor 1 (CLCF1), mRNA.
ILMN_1661219	150135	NM_152506.1	C21orf129	chromosome 21 open reading frame 129 (C21orf129), mRNA.
ILMN_1661264	6472	NM_005412.4	SHMT2	serine hydroxymethyltransferase 2 (mitochondrial) (SHMT2), mRNA.
ILMN_1661290	57472	NM_015455.3	CNOT6	CCR4-NOT transcription complex, subunit 6 (CNOT6), mRNA.
ILMN_1661293	7767	NM_013398.1	ZNF224	zinc finger protein 224 (ZNF224), mRNA.
ILMN_1661307	8629	NM_003724.2	JRK	jerky homolog (mouse) (JRK), transcript variant 1, mRNA.
ILMN_1661335	6711	NM_003128.2	SPTBN1	spectrin, beta, non-erythrocytic 1 (SPTBN1), transcript variant 1, mRNA.
ILMN_1661337	6723	NM_003132.2	SRM	spermidine synthase (SRM), mRNA.
ILMN_1661339	646962	NM_001039792.1	LGLL338	hypothetical protein LOC646962 (LGLL338), mRNA.
ILMN_1661342	23157	NM_145799.2	39697	septin 6 (SEPT6), transcript variant I, mRNA.
ILMN_1661347	92856	NM_033416.1	IMP4	IMP4, U3 small nucleolar ribonucleoprotein, homolog (yeast) (IMP4), mRNA.
ILMN_1661361	55841	NM_015691.2	WWC3	WWC family member 3 (WWC3), mRNA.
ILMN_1661366	5223	NM_002629.2	PGAM1	phosphoglycerate mutase 1 (brain) (PGAM1), mRNA.
ILMN_1661383	55664	NM_017913.2	CDC37L1	cell division cycle 37 homolog (S. cerevisiae)-like 1 (CDC37L1), mRNA.
ILMN_1661389	392713	XM_374461.4	LOC392713	PREDICTED: similar to PMS1 protein homolog 2 (DNA mismatch repair protein PMS2) (LOC392713), mRNA.
ILMN_1661399	649604	XM_945148.1	LOC649604	PREDICTED: similar to ADP-ribosylation factor-like protein 4A, transcript variant 2 (LOC649604), mRNA.
ILMN_1661409	23272	NM_015224.2	C3orf63	chromosome 3 open reading frame 63 (C3orf63), mRNA.
ILMN_1661439	10211	NM_005803.2	FLOT1	flotillin 1 (FLOT1), mRNA.
ILMN_1661470	648931	XM_943512.1	LOC648931	PREDICTED: hypothetical protein LOC648931 (LOC648931), mRNA.
ILMN_1661484	84878	NM_032792.2	ZBTB45	zinc finger and BTB domain containing 45 (ZBTB45), mRNA.
ILMN_1661485	23029	NM_015014.1	RBM34	RNA binding motif protein 34 (RBM34), mRNA.
ILMN_1661486	63947	NM_033053.2	DMRTC1	DMRT-like family C1 (DMRTC1), mRNA.
ILMN_1661490	10471	NM_014260.2	PFDN6	prefoldin subunit 6 (PFDN6), mRNA.
ILMN_1661500	8702	NM_003778.3	B4GALT4	UDP-Gal:betaGlcNAc beta 1,4- galactosyltransferase, polypeptide 4 (B4GALT4), transcript variant 2, mRNA.
ILMN_1661519	9729	NM_014702.3	KIAA0408	KIAA0408 (KIAA0408), mRNA.
ILMN_1661537	54741	NM_017526.2	LEPROT	leptin receptor overlapping transcript (LEPROT), mRNA.
ILMN_1661581	3429	NM_005532.3	IFI27	interferon, alpha-inducible protein 27 (IFI27), mRNA.
ILMN_1661585	221002	NM_145313.2	RASGEF1A	RasGEF domain family, member 1A (RASGEF1A), mRNA.
ILMN_1661591	343413	NM_001004310.1	FCRL6	Fc receptor-like 6 (FCRL6), mRNA.
ILMN_1661593	51030	NM_016078.4	FAM18B	family with sequence similarity 18, member B (FAM18B), mRNA.
ILMN_1661594	54980	NM_017880.1	C2orf42	chromosome 2 open reading frame 42 (C2orf42), mRNA.
ILMN_1661595	388722	NM_001024594.1	C1orf53	chromosome 1 open reading frame 53 (C1orf53), mRNA.
ILMN_1661596	28982	NM_014053.1	FLVCR1	feline leukemia virus subgroup C cellular receptor 1 (FLVCR1), mRNA.
ILMN_1661599	54541	NM_019058.2	DDIT4	DNA-damage-inducible transcript 4 (DDIT4), mRNA.
ILMN_1661614	3690	NM_000212.2	ITGB3	integrin, beta 3 (platelet glycoprotein IIIa, antigen CD61) (ITGB3), mRNA.
ILMN_1661622	51256	NM_016495.2	TBC1D7	TBC1 domain family, member 7 (TBC1D7), mRNA.
ILMN_1661627	84328	NM_032368.3	LZIC	leucine zipper and CTNNBIP1 domain containing (LZIC), mRNA.
ILMN_1661636	7750	NM_197968.1	ZMYM2	zinc finger, MYM-type 2 (ZMYM2), mRNA.
ILMN_1661650	57223	NM_020463.1	SMEK2	SMEK homolog 2, suppressor of mek1 (Dictyostelium) (SMEK2), mRNA.
ILMN_1661653	55070	NM_017996.2	DET1	de-etiolated homolog 1 (Arabidopsis) (DET1), mRNA.
ILMN_1661658	333929	NM_178310.3	SNAI3	snail homolog 3 (Drosophila) (SNAI3), mRNA.
ILMN_1661664	401475	XM_932812.1	SRRM1L	PREDICTED: serine/arginine repetitive matrix 1-like (SRRM1L), mRNA.
ILMN_1661687	50615	NM_181079.1	IL21R	interleukin 21 receptor (IL21R), transcript variant 3, mRNA.
ILMN_1661689	56957	NM_020205.2	OTUD7B	OTU domain containing 7B (OTUD7B), mRNA.
ILMN_1661708	3963	NM_002307.1	LGALS7	lectin, galactoside-binding, soluble, 7 (galectin 7) (LGALS7), mRNA.
ILMN_1661717	7027	NM_007111.3	TFDP1	transcription factor Dp-1 (TFDP1), mRNA.
ILMN_1661733	2348	NM_016731.2	FOLR1	folate receptor 1 (adult) (FOLR1), transcript variant 8, mRNA.
ILMN_1661743	644760	XM_932354.1	LOC644760	PREDICTED: hypothetical protein LOC644760 (LOC644760), mRNA.
ILMN_1661750	7429	NM_007127.1	VIL1	villin 1 (VIL1), mRNA.
ILMN_1661755	64855	NM_022833.2	FAM129B	family with sequence similarity 129, member B (FAM129B), transcript variant 1, mRNA.
ILMN_1661770	23081	NM_015061.2	JMJD2C	jumonji domain containing 2C (JMJD2C), mRNA.
ILMN_1661776	55835	NM_018451.3	CENPJ	centromere protein J (CENPJ), mRNA.
ILMN_1661778	9633	NM_004923.3	MTL5	metallothionein-like 5, testis-specific (tesmin) (MTL5), transcript variant 1, mRNA.
ILMN_1661802	11069	NM_007023.2	RAPGEF4	Rap guanine nucleotide exchange factor (GEF) 4 (RAPGEF4), mRNA.
ILMN_1661809	79056	NM_024081.4	PRRG4	proline rich Gla (G-carboxyglutamic acid) 4 (transmembrane) (PRRG4), mRNA.
ILMN_1661833	23253	NM_015208.3	ANKRD12	ankyrin repeat domain 12 (ANKRD12), transcript variant 1, mRNA.
ILMN_1661861	1437	NM_000758.2	CSF2	colony stimulating factor 2 (granulocyte-macrophage) (CSF2), mRNA.
ILMN_1661886	328	NM_080649.1	APEX1	APEX nuclease (multifunctional DNA repair enzyme) 1 (APEX1), transcript variant 3, mRNA.
ILMN_1661905	283316	NM_174941.4	CD163L1	CD163 molecule-like 1 (CD163L1), mRNA.
ILMN_1661917	644039	XM_929431.1	LOC644039	PREDICTED: similar to 60S ribosomal protein L10 (QM protein) (Tumor suppressor QM) (Laminin receptor homolog) (LOC644039), mRNA.
ILMN_1661940	23261	NM_015215.1	CAMTA1	calmodulin binding transcription activator 1 (CAMTA1), mRNA.
ILMN_1661945	81892	NM_031210.3	C14orf156	chromosome 14 open reading frame 156 (C14orf156), mRNA.
ILMN_1661998	131965	NM_152396.2	METTL6	methyltransferase like 6 (METTL6), mRNA.
ILMN_1662016	90507	NM_138355.2	SCRN2	secernin 2 (SCRN2), mRNA.
ILMN_1662021	284695	NM_182976.1	ZNF326	zinc finger protein 326 (ZNF326), transcript variant 1, mRNA.
ILMN_1662038	9215	NM_004737.3	LARGE	like-glycosyltransferase (LARGE), transcript variant 1, mRNA.
ILMN_1662065	116143	NM_138458.2	WDR92	WD repeat domain 92 (WDR92), mRNA.
ILMN_1662097	203427	NM_145305.1	SLC25A43	solute carrier family 25, member 43 (SLC25A43), mRNA.
ILMN_1662121	2267	XM_937886.1	FGL1	PREDICTED: fibrinogen-like 1, transcript variant 5 (FGL1), mRNA.
ILMN_1662129	5955	NM_002902.1	RCN2	reticulocalbin 2, EF-hand calcium binding domain (RCN2), mRNA.
ILMN_1662130	730316	XM_001128149.1	LOC730316	PREDICTED: similar to Nuclear envelope pore membrane protein POM 121 (Pore membrane protein of 121 kDa) (P145) (LOC730316), mRNA.
ILMN_1662147	149175	NM_001031740.1	MANEAL	mannosidase, endo-alpha-like (MANEAL), transcript variant 1, mRNA.
ILMN_1662161	54662	NM_018201.2	TBC1D13	TBC1 domain family, member 13 (TBC1D13), mRNA.
ILMN_1662166	5754	NM_152882.2	PTK7	PTK7 protein tyrosine kinase 7 (PTK7), transcript variant PTK7-4, mRNA.
ILMN_1662174	94103	NM_139280.1	ORMDL3	ORM1-like 3 (S. cerevisiae) (ORMDL3), mRNA.
ILMN_1662181	11116	NM_007045.2	FGFR1OP	FGFR1 oncogene partner (FGFR1OP), transcript variant 1, mRNA.
ILMN_1662184	375444	NM_198566.1	C5orf34	chromosome 5 open reading frame 34 (C5orf34), mRNA.
ILMN_1662188	7481	NM_004626.2	WNT11	wingless-type MMTV integration site family, member 11 (WNT11), mRNA.
ILMN_1662192	57209	NM_021045.1	ZNF248	zinc finger protein 248 (ZNF248), mRNA.
ILMN_1662198	5905	NM_002883.2	RANGAP1	Ran GTPase activating protein 1 (RANGAP1), mRNA.
ILMN_1662232	10540	NM_006400.3	DCTN2	dynactin 2 (p50) (DCTN2), mRNA.
ILMN_1662263	145553	NM_138476.2	MDP-1	magnesium-dependent phosphatase 1 (MDP-1), mRNA.
ILMN_1662306	285282	NM_173825.3	RABL3	RAB, member of RAS oncogene family-like 3 (RABL3), mRNA.
ILMN_1662312	653720	XM_935303.1	LOC653720	PREDICTED: similar to golgi autoantigen, golgin family member, transcript variant 3 (LOC653720), mRNA.
ILMN_1662316	65082	NM_022916.4	VPS33A	vacuolar protein sorting 33 homolog A (S. cerevisiae) (VPS33A), mRNA.
ILMN_1662318	29080	NM_014167.2	CCDC59	coiled-coil domain containing 59 (CCDC59), mRNA.
ILMN_1662328	26505	NM_017623.4	CNNM3	cyclin M3 (CNNM3), transcript variant 1, mRNA.
ILMN_1662331	57107	NM_020381.2	PDSS2	prenyl (decaprenyl) diphosphate synthase, subunit 2 (PDSS2), mRNA.
ILMN_1662334	9093	NM_005147.3	DNAJA3	DnaJ (Hsp40) homolog, subfamily A, member 3 (DNAJA3), mRNA.
ILMN_1662340	140467	NM_018083.4	ZNF358	zinc finger protein 358 (ZNF358), mRNA.
ILMN_1662358	4599	NM_002462.2	MX1	myxovirus (influenza virus) resistance 1, interferon-inducible protein p78 (mouse) (MX1), mRNA.
ILMN_1662359	8362	NM_003541.2	HIST1H4K	histone cluster 1, H4k (HIST1H4K), mRNA.
ILMN_1662364	16	NM_001605.2	AARS	alanyl-tRNA synthetase (AARS), mRNA.
ILMN_1662379	2057	NM_000121.2	EPOR	erythropoietin receptor (EPOR), mRNA.
ILMN_1662390	253982	NM_181718.3	ASPHD1	aspartate beta-hydroxylase domain containing 1 (ASPHD1), mRNA.
ILMN_1662409	440525	XM_498717.2	LOC440525	PREDICTED: hypothetical LOC440525, transcript variant 1 (LOC440525), mRNA.
ILMN_1662417	10128	NM_133259.2	LRPPRC	leucine-rich PPR-motif containing (LRPPRC), mRNA.
ILMN_1662437	602	NM_005178.3	BCL3	B-cell CLL/lymphoma 3 (BCL3), mRNA.
ILMN_1662438	6647	NM_000454.4	SOD1	superoxide dismutase 1, soluble (amyotrophic lateral sclerosis 1 (adult)) (SOD1), mRNA.
ILMN_1662458	4700	NM_002490.3	NDUFA6	NADH dehydrogenase (ubiquinone) 1 alpha subcomplex, 6, 14kDa (NDUFA6), nuclear gene encoding mitochondrial protein, mRNA.
ILMN_1662463	28991	NM_014066.2	COMMD5	COMM domain containing 5 (COMMD5), mRNA.
ILMN_1662470	219738	NM_145306.2	C10orf35	chromosome 10 open reading frame 35 (C10orf35), mRNA.
ILMN_1662557	79649	NM_024597.2	MAP7D3	MAP7 domain containing 3 (MAP7D3), mRNA.
ILMN_1662578	56913	NM_020156.1	C1GALT1	core 1 synthase, glycoprotein-N-acetylgalactosamine 3-beta-galactosyltransferase, 1 (C1GALT1), mRNA.
ILMN_1662587	375775	NM_152286.2	PNPLA7	patatin-like phospholipase domain containing 7 (PNPLA7), mRNA.
ILMN_1662617	55012	NM_017917.2	PPP2R3C	protein phosphatase 2 (formerly 2A), regulatory subunit B'', gamma (PPP2R3C), mRNA.
ILMN_1662658	80324	NM_001002019.1	PUS1	pseudouridylate synthase 1 (PUS1), transcript variant 2, mRNA.
ILMN_1662681	55626	NM_017749.2	FLJ20294	hypothetical protein FLJ20294 (FLJ20294), mRNA.
ILMN_1662686	10208	NM_005800.3	USPL1	ubiquitin specific peptidase like 1 (USPL1), mRNA.
ILMN_1662719	60313	NM_021639.3	GPBP1L1	GC-rich promoter binding protein 1-like 1 (GPBP1L1), mRNA.
ILMN_1662741	9170	NM_004720.4	EDG4	endothelial differentiation, lysophosphatidic acid G-protein-coupled receptor, 4 (EDG4), mRNA.
ILMN_1662768	133308	NM_178833.3	NHEDC2	Na+/H+ exchanger domain containing 2 (NHEDC2), mRNA.
ILMN_1662776	2877	NM_002083.2	GPX2	glutathione peroxidase 2 (gastrointestinal) (GPX2), mRNA.
ILMN_1662799	63940	NM_022107.1	GPSM3	G-protein signalling modulator 3 (AGS3-like, C. elegans) (GPSM3), mRNA.
ILMN_1662800	256369	NM_152777.2	C14orf48	chromosome 14 open reading frame 48 (C14orf48), mRNA.
ILMN_1662839	59338	NM_001001974.1	PLEKHA1	pleckstrin homology domain containing, family A (phosphoinositide binding specific) member 1 (PLEKHA1), transcript variant 2, mRNA.
ILMN_1662846	26996	NM_014373.1	GPR160	G protein-coupled receptor 160 (GPR160), mRNA.
ILMN_1662848	79770	NM_024715.3	C5orf14	chromosome 5 open reading frame 14 (C5orf14), mRNA.
ILMN_1662852	124152	NM_153208.1	IQCK	IQ motif containing K (IQCK), mRNA.
ILMN_1662865	55313	NM_018340.2	FLJ11151	hypothetical protein FLJ11151 (FLJ11151), transcript variant 1, mRNA.
ILMN_1662888	8572	NM_003687.2	PDLIM4	PDZ and LIM domain 4 (PDLIM4), mRNA.
ILMN_1662895	84334	NM_032374.2	C14orf153	chromosome 14 open reading frame 153 (C14orf153), mRNA.
ILMN_1662896	55717	NM_018117.10	BRWD2	bromodomain and WD repeat domain containing 2 (BRWD2), mRNA.
ILMN_1662905	654364	NM_001018136.1	NME1-NME2	NM23-LV (NME1-NME2), mRNA.
ILMN_1662912	440669	XM_498811.2	LOC440669	PREDICTED: hypothetical LOC440669 (LOC440669), mRNA.
ILMN_1662952	57592	NM_020832.1	ZNF687	zinc finger protein 687 (ZNF687), mRNA.
ILMN_1663002	30968	NM_013442.1	STOML2	stomatin (EPB72)-like 2 (STOML2), mRNA.
ILMN_1663032	64838	NM_022823.1	FNDC4	fibronectin type III domain containing 4 (FNDC4), mRNA.
ILMN_1663033	92305	NM_138385.2	TMEM129	transmembrane protein 129 (TMEM129), mRNA.
ILMN_1663035	6720	NM_001005291.1	SREBF1	sterol regulatory element binding transcription factor 1 (SREBF1), transcript variant 1, mRNA.
ILMN_1663054	653199	XM_935633.2	LOC653199	PREDICTED: hypothetical LOC653199 (LOC653199), mRNA.
ILMN_1663061	7913	NM_003472.3	DEK	DEK oncogene (DNA binding) (DEK), mRNA.
ILMN_1663080	3955	NM_001040167.1	LFNG	LFNG O-fucosylpeptide 3-beta-N-acetylglucosaminyltransferase (LFNG), transcript variant 1, mRNA.
ILMN_1663081	440925	NM_001013712.1	LOC440925	hypothetical gene supported by AK123485 (LOC440925), mRNA.
ILMN_1663092	10370	NM_006079.3	CITED2	Cbp/p300-interacting transactivator, with Glu/Asp-rich carboxy-terminal domain, 2 (CITED2), mRNA.
ILMN_1663099	7320	NM_003337.2	UBE2B	ubiquitin-conjugating enzyme E2B (RAD6 homolog) (UBE2B), mRNA.
ILMN_1663112	11095	NM_007037.4	ADAMTS8	ADAM metallopeptidase with thrombospondin type 1 motif, 8 (ADAMTS8), mRNA.
ILMN_1663113	23170	NM_015140.2	TTLL12	tubulin tyrosine ligase-like family, member 12 (TTLL12), mRNA.
ILMN_1663132	90956	NM_052853.3	ADCK2	aarF domain containing kinase 2 (ADCK2), mRNA.
ILMN_1663160	26152	NM_015655.2	ZNF337	zinc finger protein 337 (ZNF337), mRNA.
ILMN_1663185	84725	NM_032639.2	PLEKHA8	pleckstrin homology domain containing, family A (phosphoinositide binding specific) member 8 (PLEKHA8), mRNA.
ILMN_1663195	4176	NM_182776.1	MCM7	minichromosome maintenance complex component 7 (MCM7), transcript variant 2, mRNA.
ILMN_1663313	278	NM_001008219.1	AMY1C	amylase, alpha 1C (salivary) (AMY1C), mRNA.
ILMN_1663332	9768	NM_014736.4	KIAA0101	KIAA0101 (KIAA0101), transcript variant 1, mRNA.
ILMN_1663351	81031	NM_030777.3	SLC2A10	solute carrier family 2 (facilitated glucose transporter), member 10 (SLC2A10), mRNA.
ILMN_1663383	25929	NM_015465.1	GEMIN5	gem (nuclear organelle) associated protein 5 (GEMIN5), mRNA.
ILMN_1663388	84790	NM_032704.3	TUBA1C	tubulin, alpha 1c (TUBA1C), mRNA.
ILMN_1663390	991	NM_001255.2	CDC20	cell division cycle 20 homolog (S. cerevisiae) (CDC20), mRNA.
ILMN_1663401	55323	NM_197958.1	LARP6	La ribonucleoprotein domain family, member 6 (LARP6), transcript variant 2, mRNA.
ILMN_1663407	6834	NM_003172.2	SURF1	surfeit 1 (SURF1), nuclear gene encoding mitochondrial protein, mRNA.
ILMN_1663416	642250	NM_001089592.1	LOC642250	hCG39912 (LOC642250), mRNA.
ILMN_1663430	648982	XM_938059.1	LOC648982	PREDICTED: hypothetical protein LOC648982 (LOC648982), mRNA.
ILMN_1663444	64130	NM_022165.2	LIN7B	lin-7 homolog B (C. elegans) (LIN7B), mRNA.
ILMN_1663454	5317	NM_001005337.1	PKP1	plakophilin 1 (ectodermal dysplasia/skin fragility syndrome) (PKP1), transcript variant 1a, mRNA.
ILMN_1663484	25764	NM_016400.2	HYPK	Huntingtin interacting protein K (HYPK), mRNA.
ILMN_1663489	23304	NM_015255.1	UBR2	ubiquitin protein ligase E3 component n-recognin 2 (UBR2), mRNA.
ILMN_1663526	6709	NM_003127.2	SPTAN1	spectrin, alpha, non-erythrocytic 1 (alpha-fodrin) (SPTAN1), mRNA.
ILMN_1663531	652041	XM_941355.1	LOC652041	PREDICTED: similar to 3-phosphoinositide-dependent protein kinase 1 (hPDK1) (LOC652041), mRNA.
ILMN_1663532	55188	NM_018157.2	RIC8B	resistance to inhibitors of cholinesterase 8 homolog B (C. elegans) (RIC8B), mRNA.
ILMN_1663538	171425	NM_206808.1	CLYBL	citrate lyase beta like (CLYBL), mRNA.
ILMN_1663541	11285	NM_007255.1	B4GALT7	xylosylprotein beta 1,4-galactosyltransferase, polypeptide 7 (galactosyltransferase I) (B4GALT7), mRNA.
ILMN_1663551	729614	XM_001133818.1	LOC729614	PREDICTED: hypothetical protein LOC729614 (LOC729614), mRNA.
ILMN_1663554	4665	NM_005967.3	NAB2	NGFI-A binding protein 2 (EGR1 binding protein 2) (NAB2), mRNA.
ILMN_1663571	55683	NM_017991.3	FLJ10081	hypothetical protein FLJ10081 (FLJ10081), mRNA.
ILMN_1663575	256227	XM_001128032.1	MGC87042	PREDICTED: similar to Six transmembrane epithelial antigen of prostate (MGC87042), mRNA.
ILMN_1663577	64766	NM_022753.2	S100PBP	S100P binding protein (S100PBP), transcript variant 1, mRNA.
ILMN_1663593	51106	NM_016020.1	TFB1M	transcription factor B1, mitochondrial (TFB1M), mRNA.
ILMN_1663605	63891	NM_022064.2	RNF123	ring finger protein 123 (RNF123), mRNA.
ILMN_1663616	7266	NM_003315.1	DNAJC7	DnaJ (Hsp40) homolog, subfamily C, member 7 (DNAJC7), mRNA.
ILMN_1663618	6774	NM_213662.1	STAT3	signal transducer and activator of transcription 3 (acute-phase response factor) (STAT3), transcript variant 3, mRNA.
ILMN_1663631	54971	NM_079837.2	BANP	BTG3 associated nuclear protein (BANP), transcript variant 2, mRNA.
ILMN_1663640	4128	NM_000240.2	MAOA	monoamine oxidase A (MAOA), nuclear gene encoding mitochondrial protein, mRNA.
ILMN_1663646	1657	NM_005509.4	DMXL1	Dmx-like 1 (DMXL1), mRNA.
ILMN_1663664	55173	NM_018141.2	MRPS10	mitochondrial ribosomal protein S10 (MRPS10), nuclear gene encoding mitochondrial protein, mRNA.
ILMN_1663667	80308	NM_201398.1	FLAD1	FAD1 flavin adenine dinucleotide synthetase homolog (S. cerevisiae) (FLAD1), transcript variant 2, mRNA.
ILMN_1663727	23609	NM_014160.3	MKRN2	makorin, ring finger protein, 2 (MKRN2), mRNA.
ILMN_1663765	647346	XM_936495.2	LOC647346	PREDICTED: similar to Alcohol dehydrogenase class 3 chi chain (Alcohol dehydrogenase class III chi chain) (S-(hydroxymethyl)glutathione dehydrogenase) (Glutathione-dependent formaldehyde dehydrogenase) (FDH), transcript variant 1 (LOC647346), mRNA.
ILMN_1663772	10736	NM_016932.3	SIX2	SIX homeobox 2 (SIX2), mRNA.
ILMN_1663774	3892	NM_002284.3	KRT86	keratin 86 (KRT86), mRNA.
ILMN_1663787	354	NM_001030050.1	KLK3	kallikrein-related peptidase 3 (KLK3), transcript variant 6, mRNA.
ILMN_1663799	6161	NM_001007074.1	RPL32	ribosomal protein L32 (RPL32), transcript variant 3, mRNA.
ILMN_1663827	10322	NM_006062.2	SMYD5	SMYD family member 5 (SMYD5), mRNA.
ILMN_1663834	9672	NM_014654.2	SDC3	syndecan 3 (SDC3), mRNA.
ILMN_1663843	5861	NM_004161.3	RAB1A	RAB1A, member RAS oncogene family (RAB1A), mRNA.
ILMN_1663858	57335	NM_020652.1	ZNF286A	zinc finger protein 286A (ZNF286A), mRNA.
ILMN_1663866	7045	NM_000358.1	TGFBI	transforming growth factor, beta-induced, 68kDa (TGFBI), mRNA.
ILMN_1663894	83693	NM_031463.3	HSDL1	hydroxysteroid dehydrogenase like 1 (HSDL1), mRNA.
ILMN_1663916	64333	NM_001080157.1	ARHGAP9	Rho GTPase activating protein 9 (ARHGAP9), transcript variant 2, mRNA.
ILMN_1663919	7032	NM_005423.3	TFF2	trefoil factor 2 (spasmolytic protein 1) (TFF2), mRNA.
ILMN_1663921	85014	NM_032928.3	TMEM141	transmembrane protein 141 (TMEM141), mRNA.
ILMN_1663927	84875	NM_032789.2	PARP10	poly (ADP-ribose) polymerase family, member 10 (PARP10), mRNA.
ILMN_1663954	51497	NM_198976.1	TH1L	TH1-like (Drosophila) (TH1L), transcript variant 1, mRNA.
ILMN_1664005	22834	NM_014897.1	ZNF652	zinc finger protein 652 (ZNF652), mRNA.
ILMN_1664006	178	NM_000642.2	AGL	amylo-1, 6-glucosidase, 4-alpha-glucanotransferase (glycogen debranching enzyme, glycogen storage disease type III) (AGL), transcript variant 1, mRNA.
ILMN_1664010	1997	NM_172373.2	ELF1	E74-like factor 1 (ets domain transcription factor) (ELF1), mRNA.
ILMN_1664012	124583	NM_138793.2	CANT1	calcium activated nucleotidase 1 (CANT1), mRNA.
ILMN_1664014	219736	NM_152709.3	STOX1	storkhead box 1 (STOX1), mRNA.
ILMN_1664016	23370	NM_015318.2	ARHGEF18	rho/rac guanine nucleotide exchange factor (GEF) 18 (ARHGEF18), mRNA.
ILMN_1664025	11264	NM_007238.4	PXMP4	peroxisomal membrane protein 4, 24kDa (PXMP4), transcript variant 1, mRNA.
ILMN_1664028	1059	NM_001810.5	CENPB	centromere protein B, 80kDa (CENPB), mRNA.
ILMN_1664030	81876	NM_030981.2	RAB1B	RAB1B, member RAS oncogene family (RAB1B), mRNA.
ILMN_1664034	220992	NM_145312.2	ZNF485	zinc finger protein 485 (ZNF485), mRNA.
ILMN_1664068	57222	NM_001031711.1	ERGIC1	endoplasmic reticulum-golgi intermediate compartment (ERGIC) 1 (ERGIC1), transcript variant 1, mRNA.
ILMN_1664071	7139	NM_000364.2	TNNT2	troponin T type 2 (cardiac) (TNNT2), transcript variant 1, mRNA.
ILMN_1664098	10922	NM_033015.2	FASTK	Fas-activated serine/threonine kinase (FASTK), transcript variant 4, mRNA.
ILMN_1664118	643665	XM_931729.2	LOC643665	PREDICTED: hypothetical LOC643665 (LOC643665), mRNA.
ILMN_1664138	22998	NM_014988.1	LIMCH1	LIM and calponin homology domains 1 (LIMCH1), mRNA.
ILMN_1664139	54801	NM_017645.3	FAM29A	family with sequence similarity 29, member A (FAM29A), mRNA.
ILMN_1664167	84154	NM_032194.1	BXDC1	brix domain containing 1 (BXDC1), mRNA.
ILMN_1664168	8402	NM_003562.3	SLC25A11	solute carrier family 25 (mitochondrial carrier; oxoglutarate carrier), member 11 (SLC25A11), mRNA.
ILMN_1664172	10020	NM_005476.3	GNE	glucosamine (UDP-N-acetyl)-2-epimerase/N-acetylmannosamine kinase (GNE), mRNA.
ILMN_1664177	127002	NM_153340.3	ATXN7L2	ataxin 7-like 2 (ATXN7L2), mRNA.
ILMN_1664186	55669	NM_033540.2	MFN1	mitofusin 1 (MFN1), nuclear gene encoding mitochondrial protein, mRNA.
ILMN_1664216	28512	NM_020345.3	NKIRAS1	NFKB inhibitor interacting Ras-like 1 (NKIRAS1), mRNA.
ILMN_1664233	644590	XM_927705.1	LOC644590	PREDICTED: similar to EVIN1 (LOC644590), mRNA.
ILMN_1664242	55184	NM_001099407.1	C20orf12	chromosome 20 open reading frame 12 (C20orf12), mRNA.
ILMN_1664243	55850	NM_018467.3	MDS032	uncharacterized hematopoietic stem/progenitor cells protein MDS032 (MDS032), mRNA.
ILMN_1664265	2041	NM_005232.3	EPHA1	EPH receptor A1 (EPHA1), mRNA.
ILMN_1664283	286262	NM_173691.2	C9orf75	chromosome 9 open reading frame 75 (C9orf75), mRNA.
ILMN_1664294	64175	NM_022356.2	LEPRE1	leucine proline-enriched proteoglycan (leprecan) 1 (LEPRE1), mRNA.
ILMN_1664323	51562	NM_016586.1	MBIP	MAP3K12 binding inhibitory protein 1 (MBIP), mRNA.
ILMN_1664351	400850	NM_001001691.1	FLJ44790	FLJ44790 protein (FLJ44790), mRNA.
ILMN_1664353	644655	XM_927761.1	LOC644655	PREDICTED: similar to poly (ADP-ribose) polymerase family, member 8 (LOC644655), mRNA.
ILMN_1664366	7798	NM_033631.2	LUZP1	leucine zipper protein 1 (LUZP1), mRNA.
ILMN_1664369	55526	NM_018706.5	DHTKD1	dehydrogenase E1 and transketolase domain containing 1 (DHTKD1), mRNA.
ILMN_1664398	651621	XM_940809.1	LOC651621	PREDICTED: similar to hydroxysteroid (17-beta) dehydrogenase 7 (LOC651621), mRNA.
ILMN_1664402	3964	NM_006499.3	LGALS8	lectin, galactoside-binding, soluble, 8 (galectin 8) (LGALS8), transcript variant 1, mRNA.
ILMN_1664424	58486	NM_021211.2	ZBED5	zinc finger, BED-type containing 5 (ZBED5), mRNA.
ILMN_1664429	140823	NM_080748.2	C20orf52	chromosome 20 open reading frame 52 (C20orf52), nuclear gene encoding mitochondrial protein, mRNA.
ILMN_1664434	6929	NM_003200.1	TCF3	transcription factor 3 (E2A immunoglobulin enhancer binding factors E12/E47) (TCF3), mRNA.
ILMN_1664439	6872	NM_138923.1	TAF1	TAF1 RNA polymerase II, TATA box binding protein (TBP)-associated factor, 250kDa (TAF1), transcript variant 2, mRNA.
ILMN_1664449	29880	NM_013338.3	ALG5	asparagine-linked glycosylation 5 homolog (S. cerevisiae, dolichyl-phosphate beta-glucosyltransferase) (ALG5), mRNA.
ILMN_1664464	5730	NM_000954.5	PTGDS	prostaglandin D2 synthase 21kDa (brain) (PTGDS), mRNA.
ILMN_1664466	55958	NM_018847.2	KLHL9	kelch-like 9 (Drosophila) (KLHL9), mRNA.
ILMN_1664511	10403	NM_006101.1	NDC80	NDC80 homolog, kinetochore complex component (S. cerevisiae) (NDC80), mRNA.
ILMN_1664516	1063	NM_016343.3	CENPF	centromere protein F, 350/400ka (mitosin) (CENPF), mRNA.
ILMN_1664537	8237	NM_004651.3	USP11	ubiquitin specific peptidase 11 (USP11), mRNA.
ILMN_1664577	1738	NM_000108.3	DLD	dihydrolipoamide dehydrogenase (DLD), mRNA.
ILMN_1664587	93343	NM_138401.2	FAM125A	family with sequence similarity 125, member A (FAM125A), mRNA.
ILMN_1664610	402057	NM_001080499.1	LOC402057	similar to 40S ribosomal protein S17 (LOC402057), mRNA.
ILMN_1664614	2197	NM_001997.3	FAU	Finkel-Biskis-Reilly murine sarcoma virus (FBR-MuSV) ubiquitously expressed (FAU), mRNA.
ILMN_1664618	90835	NM_001014979.1	LOC90835	hypothetical protein LOC90835 (LOC90835), mRNA.
ILMN_1664619	23142	NM_015115.2	DCUN1D4	DCN1, defective in cullin neddylation 1, domain containing 4 (S. cerevisiae) (DCUN1D4), transcript variant 2, mRNA.
ILMN_1664630	1111	NM_001274.3	CHEK1	CHK1 checkpoint homolog (S. pombe) (CHEK1), mRNA.
ILMN_1664641	29079	NM_014166.2	MED4	mediator complex subunit 4 (MED4), mRNA.
ILMN_1664644	89849	NM_033388.1	ATG16L2	ATG16 autophagy related 16-like 2 (S. cerevisiae) (ATG16L2), mRNA.
ILMN_1664646	221078	NM_182543.1	NSUN6	NOL1/NOP2/Sun domain family, member 6 (NSUN6), mRNA.
ILMN_1664660	645073	NM_001098409.1	GAGE12G	G antigen 12G (GAGE12G), mRNA.
ILMN_1664682	1763	NM_001080449.1	DNA2L	DNA2 DNA replication helicase 2-like (yeast) (DNA2L), mRNA.
ILMN_1664698	9094	NM_054035.1	UNC119	unc-119 homolog (C. elegans) (UNC119), transcript variant 2, mRNA.
ILMN_1664706	653604	XM_497711.2	LOC653604	PREDICTED: similar to H3 histone, family 2 isoform 2 (LOC653604), mRNA.
ILMN_1664718	1595	NM_000786.2	CYP51A1	cytochrome P450, family 51, subfamily A, polypeptide 1 (CYP51A1), mRNA.
ILMN_1664723	79581	NM_024531.3	GPR172A	G protein-coupled receptor 172A (GPR172A), mRNA.
ILMN_1664738	28970	NM_014039.2	C11orf54	chromosome 11 open reading frame 54 (C11orf54), mRNA.
ILMN_1664750	51643	NM_016056.2	TMBIM4	transmembrane BAX inhibitor motif containing 4 (TMBIM4), mRNA.
ILMN_1664756	3840	NM_002268.3	KPNA4	karyopherin alpha 4 (importin alpha 3) (KPNA4), mRNA.
ILMN_1664761	51524	NM_016464.3	TMEM138	transmembrane protein 138 (TMEM138), mRNA.
ILMN_1664776	23167	NM_015137.3	KIAA0143	KIAA0143 protein (KIAA0143), mRNA.
ILMN_1664798	9380	NM_012203.1	GRHPR	glyoxylate reductase/hydroxypyruvate reductase (GRHPR), mRNA.
ILMN_1664802	26118	NM_134265.2	WSB1	WD repeat and SOCS box-containing 1 (WSB1), transcript variant 2, mRNA.
ILMN_1664826	254170	NM_203301.1	FBXO33	F-box protein 33 (FBXO33), mRNA.
ILMN_1664828	164668	NM_181773.2	APOBEC3H	apolipoprotein B mRNA editing enzyme, catalytic polypeptide-like 3H (APOBEC3H), mRNA.
ILMN_1664833	54534	NM_019051.1	MRPL50	mitochondrial ribosomal protein L50 (MRPL50), nuclear gene encoding mitochondrial protein, mRNA.
ILMN_1664855	81706	NM_030949.2	PPP1R14C	protein phosphatase 1, regulatory (inhibitor) subunit 14C (PPP1R14C), mRNA.
ILMN_1664861	3397	NM_181353.1	ID1	inhibitor of DNA binding 1, dominant negative helix-loop-helix protein (ID1), transcript variant 2, mRNA.
ILMN_1664863	1506	NM_001907.1	CTRL	chymotrypsin-like (CTRL), mRNA.
ILMN_1664910	3921	NM_001012321.1	RPSA	ribosomal protein SA (RPSA), transcript variant 2, mRNA.
ILMN_1664912	3590	NM_004512.3	IL11RA	interleukin 11 receptor, alpha (IL11RA), transcript variant 1, mRNA.
ILMN_1664920	83636	NM_001031726.2	C19orf12	chromosome 19 open reading frame 12 (C19orf12), transcript variant 1, mRNA.
ILMN_1664921	5537	NM_002721.3	PPP6C	protein phosphatase 6, catalytic subunit (PPP6C), mRNA.
ILMN_1664931	2961	NM_002095.4	GTF2E2	general transcription factor IIE, polypeptide 2, beta 34kDa (GTF2E2), mRNA.
ILMN_1664938	57048	NM_020360.2	PLSCR3	phospholipid scramblase 3 (PLSCR3), mRNA.
ILMN_1664948	643319	XR_018425.1	LOC643319	PREDICTED: hypothetical LOC643319 (LOC643319), mRNA.
ILMN_1664956	29101	NM_014188.2	SSU72	SSU72 RNA polymerase II CTD phosphatase homolog (S. cerevisiae) (SSU72), mRNA.
ILMN_1664960	283638	NM_015005.1	KIAA0284	KIAA0284 (KIAA0284), mRNA.
ILMN_1664978	9414	NM_201629.1	TJP2	tight junction protein 2 (zona occludens 2) (TJP2), transcript variant 2, mRNA.
ILMN_1664993	79008	NM_024044.2	GIYD2	GIY-YIG domain containing 2 (GIYD2), transcript variant 1, mRNA.
ILMN_1664994	9562	NM_004897.2	MINPP1	multiple inositol polyphosphate histidine phosphatase, 1 (MINPP1), mRNA.
ILMN_1664995	642452	XM_926229.1	LOC642452	PREDICTED: hypothetical LOC642452 (LOC642452), mRNA.
ILMN_1665049	80208	NM_025137.3	SPG11	spastic paraplegia 11 (autosomal recessive) (SPG11), mRNA.
ILMN_1665066	84273	NM_032313.2	C4orf14	chromosome 4 open reading frame 14 (C4orf14), mRNA.
ILMN_1665095	26012	NM_015537.3	NELF	nasal embryonic LHRH factor (NELF), mRNA.
ILMN_1665123	349565	NM_178177.2	NMNAT3	nicotinamide nucleotide adenylyltransferase 3 (NMNAT3), mRNA.
ILMN_1665135	5930	NM_032626.5	RBBP6	retinoblastoma binding protein 6 (RBBP6), transcript variant 3, mRNA.
ILMN_1665148	648249	XM_944165.1	LOC648249	PREDICTED: similar to 40S ribosomal protein SA (p40) (34/67 kDa laminin receptor) (Colon carcinoma laminin-binding protein) (NEM/1CHD4) (Multidrug resistance-associated protein MGr1-Ag), transcript variant 3 (LOC648249), mRNA.
ILMN_1665164	9646	NM_014633.3	CTR9	Ctr9, Paf1/RNA polymerase II complex component, homolog (S. cerevisiae) (CTR9), mRNA.
ILMN_1665205	339324	NM_001012756.1	ZNF260	zinc finger protein 260 (ZNF260), mRNA.
ILMN_1665212	23644	NM_014329.3	EDC4	enhancer of mRNA decapping 4 (EDC4), mRNA.
ILMN_1665217	84984	NM_032898.2	C3orf34	chromosome 3 open reading frame 34 (C3orf34), mRNA.
ILMN_1665219	8425	NM_001042545.1	LTBP4	latent transforming growth factor beta binding protein 4 (LTBP4), transcript variant 3, mRNA.
ILMN_1665235	10491	NM_006371.3	CRTAP	cartilage associated protein (CRTAP), mRNA.
ILMN_1665243	55033	NM_017946.2	FKBP14	FK506 binding protein 14, 22 kDa (FKBP14), mRNA.
ILMN_1665257	9699	NM_014677.3	RIMS2	regulating synaptic membrane exocytosis 2 (RIMS2), transcript variant 2, mRNA.
ILMN_1665276	5594	NM_138957.2	MAPK1	mitogen-activated protein kinase 1 (MAPK1), transcript variant 2, mRNA.
ILMN_1665280	28972	NM_014041.2	SPCS1	signal peptidase complex subunit 1 homolog (S. cerevisiae) (SPCS1), mRNA.
ILMN_1665289	79701	XM_941411.1	FLJ22222	PREDICTED: hypothetical protein FLJ22222 (FLJ22222), mRNA.
ILMN_1665290	643995	XM_934410.1	LOC643995	PREDICTED: similar to Importin alpha-2 subunit (Karyopherin alpha-2 subunit) (SRP1-alpha) (RAG cohort protein 1), transcript variant 2 (LOC643995), mRNA.
ILMN_1665300	81627	NM_030934.3	C1orf25	chromosome 1 open reading frame 25 (C1orf25), mRNA.
ILMN_1665319	4902	NM_004558.2	NRTN	neurturin (NRTN), mRNA.
ILMN_1665332	653157	XM_926258.1	LOC653157	PREDICTED: similar to Iduronate 2-sulfatase precursor (Alpha-L-iduronate sulfate sulfatase) (Idursulfase) (LOC653157), mRNA.
ILMN_1665333	645351	XM_928393.1	LOC645351	PREDICTED: similar to SMT3 suppressor of mif two 3 homolog 2 (LOC645351), mRNA.
ILMN_1665357	2060	NM_001981.2	EPS15	epidermal growth factor receptor pathway substrate 15 (EPS15), mRNA.
ILMN_1665376	7415	NM_007126.2	VCP	valosin-containing protein (VCP), mRNA.
ILMN_1665384	80851	NM_030645.1	SH3BP5L	SH3-binding domain protein 5-like (SH3BP5L), mRNA.
ILMN_1665412	29800	NM_013304.1	ZDHHC1	zinc finger, DHHC-type containing 1 (ZDHHC1), mRNA.
ILMN_1665423	80829	NM_053023.3	ZFP91	zinc finger protein 91 homolog (mouse) (ZFP91), mRNA.
ILMN_1665428	79792	NM_024736.5	GSDMDC1	gasdermin domain containing 1 (GSDMDC1), mRNA.
ILMN_1665455	123879	NM_173475.1	DCUN1D3	DCN1, defective in cullin neddylation 1, domain containing 3 (S. cerevisiae) (DCUN1D3), mRNA.
ILMN_1665483	9933	NM_014878.4	KIAA0020	KIAA0020 (KIAA0020), mRNA.
ILMN_1665508	26148	NM_015652.2	C10orf12	chromosome 10 open reading frame 12 (C10orf12), mRNA.
ILMN_1665510	54206	NM_018948.2	ERRFI1	ERBB receptor feedback inhibitor 1 (ERRFI1), mRNA.
ILMN_1665515	112597	NM_052871.3	MGC4677	hypothetical protein MGC4677 (MGC4677), mRNA.
ILMN_1665526	6919	NM_198723.1	TCEA2	transcription elongation factor A (SII), 2 (TCEA2), transcript variant 2, mRNA.
ILMN_1665538	6502	NM_032637.2	SKP2	S-phase kinase-associated protein 2 (p45) (SKP2), transcript variant 2, mRNA.
ILMN_1665543	56959	NM_020207.2	C9orf102	chromosome 9 open reading frame 102 (C9orf102), transcript variant 1, mRNA.
ILMN_1665554	55290	NM_018310.2	BRF2	BRF2, subunit of RNA polymerase III transcription initiation factor, BRF1-like (BRF2), mRNA.
ILMN_1665557	9958	NM_006313.1	USP15	ubiquitin specific peptidase 15 (USP15), mRNA.
ILMN_1665559	1017	NM_001798.2	CDK2	cyclin-dependent kinase 2 (CDK2), transcript variant 1, mRNA.
ILMN_1665571	644869	XM_932470.1	LOC644869	PREDICTED: hypothetical protein LOC644869 (LOC644869), mRNA.
ILMN_1665572	23554	NM_012338.3	TSPAN12	tetraspanin 12 (TSPAN12), mRNA.
ILMN_1665583	203068	NM_178014.2	TUBB	tubulin, beta (TUBB), mRNA.
ILMN_1665601	728944	XM_001128859.1	LOC728944	PREDICTED: similar to THAP domain-containing protein 4 (LOC728944), mRNA.
ILMN_1665630	643872	XM_933938.2	LOC643872	PREDICTED: similar to Nonhistone chromosomal protein HMG-17 (High-mobility group nucleosome-binding domain-containing protein 2), transcript variant 3 (LOC643872), mRNA.
ILMN_1665655	51496	NM_016396.1	CTDSPL2	CTD (carboxy-terminal domain, RNA polymerase II, polypeptide A) small phosphatase like 2 (CTDSPL2), mRNA.
ILMN_1665682	3601	NM_002189.2	IL15RA	interleukin 15 receptor, alpha (IL15RA), transcript variant 1, mRNA.
ILMN_1665717	1968	NM_001415.3	EIF2S3	eukaryotic translation initiation factor 2, subunit 3 gamma, 52kDa (EIF2S3), mRNA.
ILMN_1665730	23456	NM_012089.1	ABCB10	ATP-binding cassette, sub-family B (MDR/TAP), member 10 (ABCB10), nuclear gene encoding mitochondrial protein, mRNA.
ILMN_1665736	648024	XR_018316.1	LOC648024	PREDICTED: similar to eukaryotic translation initiation factor 4A, isoform 1 (LOC648024), mRNA.
ILMN_1665737	7353	NM_001035247.1	UFD1L	ubiquitin fusion degradation 1 like (yeast) (UFD1L), transcript variant 2, mRNA.
ILMN_1665738	2313	NM_002017.2	FLI1	Friend leukemia virus integration 1 (FLI1), mRNA.
ILMN_1665761	64919	NM_138576.2	BCL11B	B-cell CLL/lymphoma 11B (zinc finger protein) (BCL11B), transcript variant 1, mRNA.
ILMN_1665765	644872	XM_927964.1	LOC644872	PREDICTED: hypothetical protein LOC644872 (LOC644872), mRNA.
ILMN_1665775	54996	NM_017898.3	MOSC2	MOCO sulphurase C-terminal domain containing 2 (MOSC2), mRNA.
ILMN_1665781	390466	XM_372521.1	LOC390466	PREDICTED: similar to SMT3 suppressor of mif two 3 homolog 2 (LOC390466), mRNA.
ILMN_1665792	3673	NM_002203.3	ITGA2	integrin, alpha 2 (CD49B, alpha 2 subunit of VLA-2 receptor) (ITGA2), mRNA.
ILMN_1665810	29070	NM_014157.2	CCDC113	coiled-coil domain containing 113 (CCDC113), mRNA.
ILMN_1665823	389787	XM_497072.2	LOC389787	PREDICTED: similar to Translationally-controlled tumor protein (TCTP) (p23) (Histamine-releasing factor) (HRF) (Fortilin) (LOC389787), mRNA.
ILMN_1665831	1209	NM_001294.1	CLPTM1	cleft lip and palate associated transmembrane protein 1 (CLPTM1), mRNA.
ILMN_1665859	5873	NM_183236.1	RAB27A	RAB27A, member RAS oncogene family (RAB27A), transcript variant 4, mRNA.
ILMN_1665865	3487	NM_001552.2	IGFBP4	insulin-like growth factor binding protein 4 (IGFBP4), mRNA.
ILMN_1665871	23357	NM_015305.2	ANGEL1	angel homolog 1 (Drosophila) (ANGEL1), mRNA.
ILMN_1665877	284996	NM_173647.2	RNF149	ring finger protein 149 (RNF149), mRNA.
ILMN_1665887	80349	NM_025234.1	WDR61	WD repeat domain 61 (WDR61), mRNA.
ILMN_1665909	3927	NM_006148.1	LASP1	LIM and SH3 protein 1 (LASP1), mRNA.
ILMN_1665943	11184	NM_001042600.1	MAP4K1	mitogen-activated protein kinase kinase kinase kinase 1 (MAP4K1), transcript variant 1, mRNA.
ILMN_1665945	64746	NM_022735.3	ACBD3	acyl-Coenzyme A binding domain containing 3 (ACBD3), mRNA.
ILMN_1665964	9846	NM_080491.1	GAB2	GRB2-associated binding protein 2 (GAB2), transcript variant 1, mRNA.
ILMN_1665982	64400	NM_022476.2	AKTIP	AKT interacting protein (AKTIP), transcript variant 2, mRNA.
ILMN_1665994	6490	NM_006928.3	SILV	silver homolog (mouse) (SILV), mRNA.
ILMN_1666004	8976	NM_003941.2	WASL	Wiskott-Aldrich syndrome-like (WASL), mRNA.
ILMN_1666022	8793	NM_003840.3	TNFRSF10D	tumor necrosis factor receptor superfamily, member 10d, decoy with truncated death domain (TNFRSF10D), mRNA.
ILMN_1666049	8021	NM_005085.2	NUP214	nucleoporin 214kDa (NUP214), mRNA.
ILMN_1666050	83590	NM_031434.2	TMUB1	transmembrane and ubiquitin-like domain containing 1 (TMUB1), mRNA.
ILMN_1666057	51308	NM_016606.2	REEP2	receptor accessory protein 2 (REEP2), mRNA.
ILMN_1666076	50649	NM_015320.2	ARHGEF4	Rho guanine nucleotide exchange factor (GEF) 4 (ARHGEF4), transcript variant 1, mRNA.
ILMN_1666089	116448	NM_138983.1	OLIG1	oligodendrocyte transcription factor 1 (OLIG1), mRNA.
ILMN_1666096	2181	NM_004457.3	ACSL3	acyl-CoA synthetase long-chain family member 3 (ACSL3), transcript variant 1, mRNA.
ILMN_1666122	57493	NM_020733.1	HEG1	HEG homolog 1 (zebrafish) (HEG1), mRNA.
ILMN_1666174	51816	NM_177405.1	CECR1	cat eye syndrome chromosome region, candidate 1 (CECR1), transcript variant 2, mRNA.
ILMN_1666175	58985	NM_021258.2	IL22RA1	interleukin 22 receptor, alpha 1 (IL22RA1), mRNA.
ILMN_1666178	90313	NM_138349.2	TP53I13	tumor protein p53 inducible protein 13 (TP53I13), mRNA.
ILMN_1666181	6385	NM_002999.2	SDC4	syndecan 4 (SDC4), mRNA.
ILMN_1666192	84516	NM_032486.2	DCTN5	dynactin 5 (p25) (DCTN5), mRNA.
ILMN_1666194	7866	NM_006764.3	IFRD2	interferon-related developmental regulator 2 (IFRD2), mRNA.
ILMN_1666206	55876	NM_001042471.1	GSDML	gasdermin-like (GSDML), transcript variant 1, mRNA.
ILMN_1666208	55320	NM_018353.3	C14orf106	chromosome 14 open reading frame 106 (C14orf106), mRNA.
ILMN_1666222	116154	NM_183246.1	PHACTR3	phosphatase and actin regulator 3 (PHACTR3), transcript variant 3, mRNA.
ILMN_1666269	1522	NM_001336.2	CTSZ	cathepsin Z (CTSZ), mRNA.
ILMN_1666280	1353	NM_004375.2	COX11	COX11 homolog, cytochrome c oxidase assembly protein (yeast) (COX11), nuclear gene encoding mitochondrial protein, mRNA.
ILMN_1666305	1033	NM_005192.2	CDKN3	cyclin-dependent kinase inhibitor 3 (CDK2-associated dual specificity phosphatase) (CDKN3), mRNA.
ILMN_1666306	402055	NM_001013694.2	LOC402055	similar to SRR1-like protein (LOC402055), mRNA.
ILMN_1666325	144245	NM_001013620.3	ALG10B	asparagine-linked glycosylation 10 homolog B (yeast, alpha-1,2-glucosyltransferase) (ALG10B), mRNA.
ILMN_1666326	4715	NM_005005.2	NDUFB9	NADH dehydrogenase (ubiquinone) 1 beta subcomplex, 9, 22kDa (NDUFB9), mRNA.
ILMN_1666364	93058	NM_144576.3	COQ10A	coenzyme Q10 homolog A (S. cerevisiae) (COQ10A), transcript variant 1, mRNA.
ILMN_1666376	81844	NM_030961.1	TRIM56	tripartite motif-containing 56 (TRIM56), mRNA.
ILMN_1666384	151579	XM_045290.6	LOC151579	PREDICTED: similar to basic leucine zipper and W2 domains 1 (LOC151579), mRNA.
ILMN_1666385	808	NM_005184.2	CALM3	calmodulin 3 (phosphorylase kinase, delta) (CALM3), mRNA.
ILMN_1666399	6015	NM_002931.3	RING1	ring finger protein 1 (RING1), mRNA.
ILMN_1666444	5937	NM_002897.3	RBMS1	RNA binding motif, single stranded interacting protein 1 (RBMS1), transcript variant 3, mRNA.
ILMN_1666449	162427	NM_178126.2	FAM134C	family with sequence similarity 134, member C (FAM134C), mRNA.
ILMN_1666451	3691	NM_001005731.1	ITGB4	integrin, beta 4 (ITGB4), transcript variant 3, mRNA.
ILMN_1666453	6788	NM_006281.2	STK3	serine/threonine kinase 3 (STE20 homolog, yeast) (STK3), mRNA.
ILMN_1666471	27089	NM_014402.4	UQCRQ	ubiquinol-cytochrome c reductase, complex III subunit VII, 9.5kDa (UQCRQ), nuclear gene encoding mitochondrial protein, mRNA.
ILMN_1666477	390876	XM_372704.4	LOC390876	PREDICTED: similar to 60S ribosomal protein L35 (LOC390876), mRNA.
ILMN_1666480	8872	NM_006023.1	CDC123	cell division cycle 123 homolog (S. cerevisiae) (CDC123), mRNA.
ILMN_1666498	6897	NM_152295.3	TARS	threonyl-tRNA synthetase (TARS), mRNA.
ILMN_1666502	55084	NM_018013.3	SOBP	sine oculis binding protein homolog (Drosophila) (SOBP), mRNA.
ILMN_1666507	5329	NM_002659.2	PLAUR	plasminogen activator, urokinase receptor (PLAUR), transcript variant 1, mRNA.
ILMN_1666512	6499	NM_006929.4	SKIV2L	superkiller viralicidic activity 2-like (S. cerevisiae) (SKIV2L), mRNA.
ILMN_1666530	84524	NM_032494.1	ZC3H8	zinc finger CCCH-type containing 8 (ZC3H8), mRNA.
ILMN_1666545	2650	NM_001097635.1	GCNT1	glucosaminyl (N-acetyl) transferase 1, core 2 (beta-1,6-N-acetylglucosaminyltransferase) (GCNT1), transcript variant 4, mRNA.
ILMN_1666546	11072	NM_007026.2	DUSP14	dual specificity phosphatase 14 (DUSP14), mRNA.
ILMN_1666552	7627	NM_153028.1	ZNF75A	zinc finger protein 75a (ZNF75A), mRNA.
ILMN_1666553	60386	NM_021734.3	SLC25A19	solute carrier family 25 (mitochondrial thiamine pyrophosphate carrier), member 19 (SLC25A19), mRNA.
ILMN_1666564	652489	XM_941950.2	LOC652489	PREDICTED: similar to SMT3 suppressor of mif two 3 homolog 2 (LOC652489), mRNA.
ILMN_1666594	3394	NM_002163.2	IRF8	interferon regulatory factor 8 (IRF8), mRNA.
ILMN_1666597	5298	NM_002651.1	PI4KB	phosphatidylinositol 4-kinase, catalytic, beta polypeptide (PI4KB), mRNA.
ILMN_1666602	55122	NM_018064.2	C6orf166	chromosome 6 open reading frame 166 (C6orf166), mRNA.
ILMN_1666609	23326	NM_015276.1	USP22	ubiquitin specific peptidase 22 (USP22), mRNA.
ILMN_1666615	9581	NM_006036.2	PREPL	prolyl endopeptidase-like (PREPL), mRNA.
ILMN_1666618	83695	NM_031465.2	C12orf32	chromosome 12 open reading frame 32 (C12orf32), mRNA.
ILMN_1666625	57576	NM_020816.1	KIF17	kinesin family member 17 (KIF17), mRNA.
ILMN_1666632	6293	NM_022553.4	VPS52	vacuolar protein sorting 52 homolog (S. cerevisiae) (VPS52), mRNA.
ILMN_1666633	202020	NM_152684.1	FLJ39653	hypothetical protein FLJ39653 (FLJ39653), mRNA.
ILMN_1666635	6208	NM_001025070.1	RPS14	ribosomal protein S14 (RPS14), transcript variant 2, mRNA.
ILMN_1666670	9978	NM_014248.2	RBX1	ring-box 1 (RBX1), mRNA.
ILMN_1666690	93953	NM_052957.3	ACRC	acidic repeat containing (ACRC), mRNA.
ILMN_1666706	645676	XM_930505.2	LOC645676	PREDICTED: hypothetical protein LOC645676, transcript variant 1 (LOC645676), mRNA.
ILMN_1666713	10434	NM_006330.2	LYPLA1	lysophospholipase I (LYPLA1), mRNA.
ILMN_1666722	23457	NM_019625.2	ABCB9	ATP-binding cassette, sub-family B (MDR/TAP), member 9 (ABCB9), transcript variant 1, mRNA.
ILMN_1666727	54807	NM_017652.2	ZNF586	zinc finger protein 586 (ZNF586), transcript variant 1, mRNA.
ILMN_1666739	64783	NM_022768.4	RBM15	RNA binding motif protein 15 (RBM15), mRNA.
ILMN_1666750	221786	NM_145111.2	C7orf38	chromosome 7 open reading frame 38 (C7orf38), mRNA.
ILMN_1666761	5529	NM_006246.2	PPP2R5E	protein phosphatase 2, regulatory subunit B', epsilon isoform (PPP2R5E), mRNA.
ILMN_1666775	775	NM_000719.5	CACNA1C	calcium channel, voltage-dependent, L type, alpha 1C subunit (CACNA1C), mRNA.
ILMN_1666776	3785	NM_172109.1	KCNQ2	potassium voltage-gated channel, KQT-like subfamily, member 2 (KCNQ2), transcript variant 5, mRNA.
ILMN_1666804	648294	XR_018553.1	LOC648294	PREDICTED: hypothetical LOC648294 (LOC648294), mRNA.
ILMN_1666819	23187	NM_015157.1	PHLDB1	pleckstrin homology-like domain, family B, member 1 (PHLDB1), mRNA.
ILMN_1666845	3872	NM_000422.1	KRT17	keratin 17 (KRT17), mRNA.
ILMN_1666852	55223	NM_018207.1	TRIM62	tripartite motif-containing 62 (TRIM62), mRNA.
ILMN_1666853	644482	XM_927612.1	LOC644482	PREDICTED: similar to NADH dehydrogenase (ubiquinone) 1 alpha subcomplex, 3, 9kDa (LOC644482), mRNA.
ILMN_1666902	221188	NM_153837.1	GPR114	G protein-coupled receptor 114 (GPR114), mRNA.
ILMN_1666924	65018	NM_032409.2	PINK1	PTEN induced putative kinase 1 (PINK1), nuclear gene encoding mitochondrial protein, mRNA.
ILMN_1666933	9070	NM_004674.2	ASH2L	ash2 (absent, small, or homeotic)-like (Drosophila) (ASH2L), mRNA.
ILMN_1666967	51660	NM_016098.1	BRP44L	brain protein 44-like (BRP44L), mRNA.
ILMN_1666969	7006	NM_003215.2	TEC	tec protein tyrosine kinase (TEC), mRNA.
ILMN_1666976	23646	NM_001031696.1	PLD3	phospholipase D family, member 3 (PLD3), transcript variant 1, mRNA.
ILMN_1667016	11124	NM_007051.2	FAF1	Fas (TNFRSF6) associated factor 1 (FAF1), mRNA.
ILMN_1667022	23178	NM_015148.2	PASK	PAS domain containing serine/threonine kinase (PASK), mRNA.
ILMN_1667030	3281	NM_001537.2	HSBP1	heat shock factor binding protein 1 (HSBP1), mRNA.
ILMN_1667034	55066	XM_001134215.1	PDPR	PREDICTED: pyruvate dehydrogenase phosphatase regulatory subunit (PDPR), mRNA.
ILMN_1667043	9775	NM_014740.2	EIF4A3	eukaryotic translation initiation factor 4A, isoform 3 (EIF4A3), mRNA.
ILMN_1667050	5631	NM_002764.2	PRPS1	phosphoribosyl pyrophosphate synthetase 1 (PRPS1), mRNA.
ILMN_1667060	3297	NM_005526.2	HSF1	heat shock transcription factor 1 (HSF1), mRNA.
ILMN_1667068	56829	NM_020119.3	ZC3HAV1	zinc finger CCCH-type, antiviral 1 (ZC3HAV1), transcript variant 1, mRNA.
ILMN_1667077	54836	NM_017688.2	BSPRY	B-box and SPRY domain containing (BSPRY), mRNA.
ILMN_1667079	6712	NM_006946.1	SPTBN2	spectrin, beta, non-erythrocytic 2 (SPTBN2), mRNA.
ILMN_1667081	894	NM_001759.2	CCND2	cyclin D2 (CCND2), mRNA.
ILMN_1667086	26985	NM_207012.2	AP3M1	adaptor-related protein complex 3, mu 1 subunit (AP3M1), transcript variant 1, mRNA.
ILMN_1667115	199964	NM_182532.1	TMEM61	transmembrane protein 61 (TMEM61), mRNA.
ILMN_1667125	83694	NM_031464.3	RPS6KL1	ribosomal protein S6 kinase-like 1 (RPS6KL1), mRNA.
ILMN_1667132	140838	NM_152667.1	NANP	N-acetylneuraminic acid phosphatase (NANP), mRNA.
ILMN_1667162	4824	NM_006167.2	NKX3-1	NK3 homeobox 1 (NKX3-1), mRNA.
ILMN_1667194	147657	NM_144684.1	ZNF480	zinc finger protein 480 (ZNF480), mRNA.
ILMN_1667199	58472	NM_021199.2	SQRDL	sulfide quinone reductase-like (yeast) (SQRDL), mRNA.
ILMN_1667201	282809	NM_172240.1	WDR51B	WD repeat domain 51B (WDR51B), mRNA.
ILMN_1667213	1676	NM_213566.1	DFFA	DNA fragmentation factor, 45kDa, alpha polypeptide (DFFA), transcript variant 2, mRNA.
ILMN_1667219	649826	XM_943938.1	LOC649826	PREDICTED: hypothetical protein LOC649826 (LOC649826), mRNA.
ILMN_1667222	4580	NM_198883.2	MTX1	metaxin 1 (MTX1), transcript variant 2, mRNA.
ILMN_1667239	3628	NM_002194.2	INPP1	inositol polyphosphate-1-phosphatase (INPP1), mRNA.
ILMN_1667257	6390	NM_003000.2	SDHB	succinate dehydrogenase complex, subunit B, iron sulfur (Ip) (SDHB), mRNA.
ILMN_1667295	114990	NM_138440.2	VASN	vasorin (VASN), mRNA.
ILMN_1667306	57610	NM_020850.1	RANBP10	RAN binding protein 10 (RANBP10), mRNA.
ILMN_1667315	54441	NM_018991.2	DKFZP434A0131	DKFZp434A0131 protein (DKFZP434A0131), transcript variant 1, mRNA.
ILMN_1667319	64748	NM_022737.1	LPPR2	lipid phosphate phosphatase-related protein type 2 (LPPR2), mRNA.
ILMN_1667330	113386	NM_138781.2	LOC113386	similar to envelope protein (LOC113386), mRNA.
ILMN_1667356	129285	NM_152994.2	CCDC128	coiled-coil domain containing 128 (CCDC128), mRNA.
ILMN_1667361	51226	NM_016429.2	COPZ2	coatomer protein complex, subunit zeta 2 (COPZ2), mRNA.
ILMN_1667374	112849	NM_144581.1	C14orf149	chromosome 14 open reading frame 149 (C14orf149), mRNA.
ILMN_1667381	79012	NM_024046.3	CAMKV	CaM kinase-like vesicle-associated (CAMKV), mRNA.
ILMN_1667408	2035	NM_004437.2	EPB41	erythrocyte membrane protein band 4.1 (elliptocytosis 1, RH-linked) (EPB41), transcript variant 3, mRNA.
ILMN_1667417	51715	NM_016277.3	RAB23	RAB23, member RAS oncogene family (RAB23), transcript variant 1, mRNA.
ILMN_1667432	8372	NM_003549.2	HYAL3	hyaluronoglucosaminidase 3 (HYAL3), mRNA.
ILMN_1667460	55959	NM_018837.2	SULF2	sulfatase 2 (SULF2), transcript variant 1, mRNA.
ILMN_1667476	4055	NM_002342.1	LTBR	lymphotoxin beta receptor (TNFR superfamily, member 3) (LTBR), mRNA.
ILMN_1667485	130507	NM_172070.2	ZNF650	zinc finger protein 650 (ZNF650), mRNA.
ILMN_1667510	91574	NM_152269.2	C12orf65	chromosome 12 open reading frame 65 (C12orf65), mRNA.
ILMN_1667519	22800	NM_012250.3	RRAS2	related RAS viral (r-ras) oncogene homolog 2 (RRAS2), mRNA.
ILMN_1667561	3475	NM_001550.2	IFRD1	interferon-related developmental regulator 1 (IFRD1), transcript variant 1, mRNA.
ILMN_1667577	9836	NM_014793.3	LCMT2	leucine carboxyl methyltransferase 2 (LCMT2), mRNA.
ILMN_1667589	284349	NM_181845.1	ZNF283	zinc finger protein 283 (ZNF283), mRNA.
ILMN_1667597	644865	XM_927957.1	LOC644865	PREDICTED: hypothetical protein LOC644865 (LOC644865), mRNA.
ILMN_1667626	112399	NM_022073.3	EGLN3	egl nine homolog 3 (C. elegans) (EGLN3), mRNA.
ILMN_1667657	7174	NM_003291.1	TPP2	tripeptidyl peptidase II (TPP2), mRNA.
ILMN_1667669	414777	XM_944855.1	HCG18	PREDICTED: HLA complex group 18 (HCG18), mRNA.
ILMN_1667670	10166	NM_014252.1	SLC25A15	solute carrier family 25 (mitochondrial carrier; ornithine transporter) member 15 (SLC25A15), nuclear gene encoding mitochondrial protein, mRNA.
ILMN_1667707	60559	NM_021928.1	SPCS3	signal peptidase complex subunit 3 homolog (S. cerevisiae) (SPCS3), mRNA.
ILMN_1667711	11145	NM_007069.2	HRASLS3	HRAS-like suppressor 3 (HRASLS3), mRNA.
ILMN_1667716	84336	NM_032376.2	TMEM101	transmembrane protein 101 (TMEM101), mRNA.
ILMN_1667748	341405	NM_182608.2	ANKRD33	ankyrin repeat domain 33 (ANKRD33), mRNA.
ILMN_1667792	2196	NM_001447.1	FAT2	FAT tumor suppressor homolog 2 (Drosophila) (FAT2), mRNA.
ILMN_1667796	3040	NM_000517.3	HBA2	hemoglobin, alpha 2 (HBA2), mRNA.
ILMN_1667810	57231	NM_020468.2	SNX14	sorting nexin 14 (SNX14), transcript variant 2, mRNA.
ILMN_1667813	648000	XM_371757.5	LOC648000	PREDICTED: similar to 60S ribosomal protein L7, transcript variant 1 (LOC648000), mRNA.
ILMN_1667815	64207	NM_024496.2	C14orf4	chromosome 14 open reading frame 4 (C14orf4), mRNA.
ILMN_1667825	197259	NM_152649.1	MLKL	mixed lineage kinase domain-like (MLKL), mRNA.
ILMN_1667839	55148	NM_001100417.1	C14orf130	chromosome 14 open reading frame 130 (C14orf130), transcript variant 3, mRNA.
ILMN_1667846	23710	NM_031412.2	GABARAPL1	GABA(A) receptor-associated protein like 1 (GABARAPL1), mRNA.
ILMN_1667857	84934	NM_032848.1	C12orf52	chromosome 12 open reading frame 52 (C12orf52), mRNA.
ILMN_1667893	64759	NM_022748.10	TNS3	tensin 3 (TNS3), mRNA.
ILMN_1667915	440730	NM_001004342.3	TRIM67	tripartite motif-containing 67 (TRIM67), mRNA.
ILMN_1667932	652726	XM_942351.2	LOC652726	PREDICTED: similar to ankyrin repeat domain 36 (LOC652726), mRNA.
ILMN_1667966	116496	NM_052966.1	C1orf24	chromosome 1 open reading frame 24 (C1orf24), transcript variant 2, mRNA.
ILMN_1667970	728825	XM_001128769.1	LOC728825	PREDICTED: similar to SMT3 suppressor of mif two 3 homolog 2 (LOC728825), mRNA.
ILMN_1667977	9014	NM_005680.1	TAF1B	TATA box binding protein (TBP)-associated factor, RNA polymerase I, B, 63kDa (TAF1B), mRNA.
ILMN_1667985	84628	NM_032536.1	NTNG2	netrin G2 (NTNG2), mRNA.
ILMN_1668012	10165	NM_014251.1	SLC25A13	solute carrier family 25, member 13 (citrin) (SLC25A13), mRNA.
ILMN_1668027	727762	XM_001125898.1	LOC727762	PREDICTED: similar to NADH dehydrogenase (ubiquinone) 1 beta subcomplex, 4, 15kDa, transcript variant 1 (LOC727762), mRNA.
ILMN_1668052	3170	NM_153675.1	FOXA2	forkhead box A2 (FOXA2), transcript variant 2, mRNA.
ILMN_1668055	6291	NM_006512.1	SAA4	serum amyloid A4, constitutive (SAA4), mRNA.
ILMN_1668065	84173	NM_032213.3	RBED1	RNA binding motif and ELMO/CED-12 domain 1 (RBED1), mRNA.
ILMN_1668090	10494	NM_006374.3	STK25	serine/threonine kinase 25 (STE20 homolog, yeast) (STK25), mRNA.
ILMN_1668134	2944	NM_000561.2	GSTM1	glutathione S-transferase M1 (GSTM1), transcript variant 1, mRNA.
ILMN_1668139	51575	NM_016649.3	ESF1	ESF1, nucleolar pre-rRNA processing protein, homolog (S. cerevisiae) (ESF1), mRNA.
ILMN_1668179	3185	NM_001098204.1	HNRPF	heterogeneous nuclear ribonucleoprotein F (HNRPF), transcript variant 2, mRNA.
ILMN_1668185	8427	NM_003575.2	ZNF282	zinc finger protein 282 (ZNF282), mRNA.
ILMN_1668194	114783	XM_936372.2	LMTK3	PREDICTED: lemur tyrosine kinase 3 (LMTK3), mRNA.
ILMN_1668228	136143	XM_069734.5	LOC136143	PREDICTED: similar to ribosomal protein L18 (LOC136143), mRNA.
ILMN_1668246	339456	NM_178545.2	TMEM52	transmembrane protein 52 (TMEM52), mRNA.
ILMN_1668249	64788	NM_022773.2	TMEM112	transmembrane protein 112 (TMEM112), mRNA.
ILMN_1668270	84243	NM_032283.1	ZDHHC18	zinc finger, DHHC-type containing 18 (ZDHHC18), mRNA.
ILMN_1668283	8692	NM_003773.2	HYAL2	hyaluronoglucosaminidase 2 (HYAL2), transcript variant 1, mRNA.
ILMN_1668310	4338	NM_176806.2	MOCS2	molybdenum cofactor synthesis 2 (MOCS2), transcript variant 1, mRNA.
ILMN_1668345	220323	NM_178507.2	OAF	OAF homolog (Drosophila) (OAF), mRNA.
ILMN_1668351	6878	NM_139315.1	TAF6	TAF6 RNA polymerase II, TATA box binding protein (TBP)-associated factor, 80kDa (TAF6), transcript variant 2, mRNA.
ILMN_1668369	11140	NM_007065.3	CDC37	cell division cycle 37 homolog (S. cerevisiae) (CDC37), mRNA.
ILMN_1668374	3693	NM_002213.3	ITGB5	integrin, beta 5 (ITGB5), mRNA. XM_944688 XM_944693
ILMN_1668387	949	NM_001082959.1	SCARB1	scavenger receptor class B, member 1 (SCARB1), transcript variant 2, mRNA.
ILMN_1668398	118490	NM_001024593.1	ZMYND17	zinc finger, MYND-type containing 17 (ZMYND17), mRNA.
ILMN_1668408	9131	NM_145813.1	AIFM1	apoptosis-inducing factor, mitochondrion-associated, 1 (AIFM1), nuclear gene encoding mitochondrial protein, transcript variant 3, mRNA.
ILMN_1668411	2274	NM_201557.2	FHL2	four and a half LIM domains 2 (FHL2), transcript variant 4, mRNA.
ILMN_1668414	22992	NM_012308.1	FBXL11	F-box and leucine-rich repeat protein 11 (FBXL11), mRNA.
ILMN_1668425	9141	NM_004708.2	PDCD5	programmed cell death 5 (PDCD5), mRNA.
ILMN_1668437	91782	NM_152272.2	CHMP7	CHMP family, member 7 (CHMP7), mRNA.
ILMN_1668460	5657	NM_002777.3	PRTN3	proteinase 3 (serine proteinase, neutrophil, Wegener granulomatosis autoantigen) (PRTN3), mRNA.
ILMN_1668463	6651	NM_058183.2	SON	SON DNA binding protein (SON), transcript variant e, mRNA.
ILMN_1668484	57470	NM_020710.1	LRRC47	leucine rich repeat containing 47 (LRRC47), mRNA.
ILMN_1668498	143884	NM_152434.1	CWF19L2	CWF19-like 2, cell cycle control (S. pombe) (CWF19L2), mRNA.
ILMN_1668507	23576	NM_012137.2	DDAH1	dimethylarginine dimethylaminohydrolase 1 (DDAH1), mRNA.
ILMN_1668514	23396	NM_012398.1	PIP5K1C	phosphatidylinositol-4-phosphate 5-kinase, type I, gamma (PIP5K1C), mRNA.
ILMN_1668526	387751	XM_495863.3	GVIN1	PREDICTED: GTPase, very large interferon inducible 1 (GVIN1), mRNA.
ILMN_1668532	26205	NM_012384.2	GMEB2	glucocorticoid modulatory element binding protein 2 (GMEB2), mRNA.
ILMN_1668540	54680	NM_017953.2	C1orf181	chromosome 1 open reading frame 181 (C1orf181), mRNA.
ILMN_1668582	51185	NM_016302.2	CRBN	cereblon (CRBN), mRNA.
ILMN_1668586	3750	NM_004979.4	KCND1	potassium voltage-gated channel, Shal-related subfamily, member 1 (KCND1), mRNA.
ILMN_1668605	27163	NM_014435.3	ASAHL	N-acylsphingosine amidohydrolase (acid ceramidase)-like (ASAHL), transcript variant 1, mRNA.
ILMN_1668617	1646	XM_937757.1	AKR1C2	PREDICTED: aldo-keto reductase family 1, member C2 (dihydrodiol dehydrogenase 2; bile acid binding protein; 3-alpha hydroxysteroid dehydrogenase, type III), transcript variant 1 (AKR1C2), mRNA.
ILMN_1668619	57613	NM_020853.1	KIAA1467	KIAA1467 (KIAA1467), mRNA.
ILMN_1668629	401115	XM_937968.2	LOC401115	PREDICTED: hypothetical gene supported by BC038466; BC062790 (LOC401115), mRNA.
ILMN_1668639	26000	NM_015527.2	TBC1D10B	TBC1 domain family, member 10B (TBC1D10B), mRNA.
ILMN_1668657	205327	NM_153689.4	FLJ38973	hypothetical protein FLJ38973 (FLJ38973), mRNA.
ILMN_1668662	55833	NM_018449.2	UBAP2	ubiquitin associated protein 2 (UBAP2), mRNA.
ILMN_1668675	9060	NM_004670.3	PAPSS2	3'-phosphoadenosine 5'-phosphosulfate synthase 2 (PAPSS2), transcript variant 1, mRNA.
ILMN_1668683	4297	NM_005933.2	MLL	myeloid/lymphoid or mixed-lineage leukemia (trithorax homolog, Drosophila) (MLL), mRNA.
ILMN_1668699	64921	NM_022900.3	CASD1	CAS1 domain containing 1 (CASD1), mRNA.
ILMN_1668714	23235	NM_015191.1	SNF1LK2	SNF1-like kinase 2 (SNF1LK2), mRNA.
ILMN_1668721	896	NM_001760.2	CCND3	cyclin D3 (CCND3), mRNA.
ILMN_1668743	728069	XM_001128421.1	LOC728069	PREDICTED: similar to T-box 1 isoform C (LOC728069), mRNA.
ILMN_1668748	51586	NM_001003891.1	PCQAP	PC2 (positive cofactor 2, multiprotein complex) glutamine/Q-rich-associated protein (PCQAP), transcript variant 1, mRNA.
ILMN_1668778	5563	NM_006252.2	PRKAA2	protein kinase, AMP-activated, alpha 2 catalytic subunit (PRKAA2), mRNA.
ILMN_1668821	3916	NM_005561.3	LAMP1	lysosomal-associated membrane protein 1 (LAMP1), mRNA.
ILMN_1668822	10538	NM_006399.2	BATF	basic leucine zipper transcription factor, ATF-like (BATF), mRNA.
ILMN_1668825	401232	NM_207495.2	DKFZp686I15217	hypothetical protein DKFZp686I15217 (DKFZp686I15217), mRNA.
ILMN_1668830	8739	NM_003806.1	HRK	harakiri, BCL2 interacting protein (contains only BH3 domain) (HRK), mRNA.
ILMN_1668834	51773	NM_016578.3	RSF1	remodeling and spacing factor 1 (RSF1), mRNA.
ILMN_1668850	255738	NM_174936.2	PCSK9	proprotein convertase subtilisin/kexin type 9 (PCSK9), mRNA.
ILMN_1668861	732165	XM_001134259.1	LOC732165	PREDICTED: similar to Triosephosphate isomerase (TIM) (Triose-phosphate isomerase), transcript variant 2 (LOC732165), mRNA.
ILMN_1668865	144195	NM_153449.2	SLC2A14	solute carrier family 2 (facilitated glucose transporter), member 14 (SLC2A14), mRNA.
ILMN_1668960	58526	NM_021242.4	MID1IP1	MID1 interacting protein 1 (gastrulation specific G12 homolog (zebrafish)) (MID1IP1), transcript variant 1, mRNA.
ILMN_1668963	83742	NM_031484.1	MARVELD1	MARVEL domain containing 1 (MARVELD1), mRNA.
ILMN_1668983	93	NM_001106.3	ACVR2B	activin A receptor, type IIB (ACVR2B), mRNA.
ILMN_1668984	201305	NM_182538.3	SPNS3	spinster homolog 3 (Drosophila) (SPNS3), mRNA.
ILMN_1668996	708	NM_001212.3	C1QBP	complement component 1, q subcomponent binding protein (C1QBP), nuclear gene encoding mitochondrial protein, mRNA.
ILMN_1669015	7511	NM_020383.2	XPNPEP1	X-prolyl aminopeptidase (aminopeptidase P) 1, soluble (XPNPEP1), mRNA.
ILMN_1669032	5480	NM_000943.4	PPIC	peptidylprolyl isomerase C (cyclophilin C) (PPIC), mRNA.
ILMN_1669033	8648	NM_147223.2	NCOA1	nuclear receptor coactivator 1 (NCOA1), transcript variant 2, mRNA.
ILMN_1669046	94234	NM_033260.3	FOXQ1	forkhead box Q1 (FOXQ1), mRNA.
ILMN_1669052	80131	NM_025061.3	LRRC8E	leucine rich repeat containing 8 family, member E (LRRC8E), mRNA.
ILMN_1669057	642921	XM_927226.2	LOC642921	PREDICTED: hypothetical LOC642921 (LOC642921), mRNA.
ILMN_1669064	55552	NM_001080493.2	HSZFP36	ZFP-36 for a zinc finger protein (HSZFP36), mRNA.
ILMN_1669070	4285	NM_005932.1	MIPEP	mitochondrial intermediate peptidase (MIPEP), nuclear gene encoding mitochondrial protein, mRNA.
ILMN_1669094	79894	NM_024836.1	ZNF672	zinc finger protein 672 (ZNF672), mRNA.
ILMN_1669096	641788	XM_935675.1	LOC641788	PREDICTED: similar to CDC26 subunit of anaphase promoting complex (LOC641788), mRNA.
ILMN_1669113	22809	NM_012068.3	ATF5	activating transcription factor 5 (ATF5), mRNA.
ILMN_1669114	65266	NM_032387.3	WNK4	WNK lysine deficient protein kinase 4 (WNK4), mRNA.
ILMN_1669118	65991	NM_023934.3	FUNDC2	FUN14 domain containing 2 (FUNDC2), mRNA.
ILMN_1669122	221756	XM_376463.3	MGC39372	PREDICTED: hypothetical protein MGC39372 (MGC39372), mRNA.
ILMN_1669123	374946	NM_198545.2	C1orf187	chromosome 1 open reading frame 187 (C1orf187), mRNA.
ILMN_1669140	8548	NM_003666.2	BLZF1	basic leucine zipper nuclear factor 1 (JEM-1) (BLZF1), mRNA.
ILMN_1669142	80155	NM_057175.3	NARG1	NMDA receptor regulated 1 (NARG1), mRNA.
ILMN_1669146	54414	NM_170601.3	SIAE	sialic acid acetylesterase (SIAE), mRNA.
ILMN_1669196	9772	NM_014738.3	KIAA0195	KIAA0195 (KIAA0195), mRNA.
ILMN_1669203	158293	NM_198841.2	FAM120AOS	family with sequence similarity 120A opposite strand (FAM120AOS), mRNA.
ILMN_1669206	23019	NM_016284.3	CNOT1	CCR4-NOT transcription complex, subunit 1 (CNOT1), transcript variant 1, mRNA.
ILMN_1669211	23475	NM_014298.3	QPRT	quinolinate phosphoribosyltransferase (nicotinate-nucleotide pyrophosphorylase (carboxylating)) (QPRT), mRNA.
ILMN_1669215	6733	NM_182692.1	SRPK2	SFRS protein kinase 2 (SRPK2), transcript variant 1, mRNA.
ILMN_1669233	401677	XM_941301.1	LOC401677	PREDICTED: similar to eukaryotic translation elongation factor 1 alpha 2 (LOC401677), mRNA.
ILMN_1669235	83941	NM_032027.2	TM2D1	TM2 domain containing 1 (TM2D1), mRNA.
ILMN_1669252	8453	NM_003591.2	CUL2	cullin 2 (CUL2), mRNA.
ILMN_1669259	54851	NM_017704.2	ANKRD49	ankyrin repeat domain 49 (ANKRD49), mRNA.
ILMN_1669268	399664	NM_001085363.1	MEX3D	mex-3 homolog D (C. elegans) (MEX3D), transcript variant 2, mRNA.
ILMN_1669273	5538	NM_000310.2	PPT1	palmitoyl-protein thioesterase 1 (ceroid-lipofuscinosis, neuronal 1, infantile) (PPT1), mRNA.
ILMN_1669275	7564	NM_006958.2	ZNF16	zinc finger protein 16 (ZNF16), transcript variant 1, mRNA.
ILMN_1669281	1201	NM_001042432.1	CLN3	ceroid-lipofuscinosis, neuronal 3, juvenile (Batten, Spielmeyer-Vogt disease) (CLN3), transcript variant 1, mRNA.
ILMN_1669310	89941	NM_138769.1	RHOT2	ras homolog gene family, member T2 (RHOT2), mRNA.
ILMN_1669315	643755	XM_927043.1	LOC643755	PREDICTED: hypothetical protein LOC643755 (LOC643755), mRNA.
ILMN_1669323	25825	NM_138992.1	BACE2	beta-site APP-cleaving enzyme 2 (BACE2), transcript variant b, mRNA.
ILMN_1669362	3489	NM_002178.2	IGFBP6	insulin-like growth factor binding protein 6 (IGFBP6), mRNA.
ILMN_1669366	8100	NM_006531.3	IFT88	intraflagellar transport 88 homolog (Chlamydomonas) (IFT88), transcript variant 2, mRNA.
ILMN_1669367	649023	XM_938108.1	LOC649023	PREDICTED: similar to SH3-binding kinase (LOC649023), mRNA.
ILMN_1669376	55332	NM_018370.2	DRAM	damage-regulated autophagy modulator (DRAM), mRNA.
ILMN_1669377	10717	NM_006594.1	AP4B1	adaptor-related protein complex 4, beta 1 subunit (AP4B1), mRNA.
ILMN_1669382	10814	NM_001008220.1	CPLX2	complexin 2 (CPLX2), transcript variant 2, mRNA.
ILMN_1669390	10848	NM_006663.2	PPP1R13L	protein phosphatase 1, regulatory (inhibitor) subunit 13 like (PPP1R13L), mRNA.
ILMN_1669394	9538	NM_001007277.1	EI24	etoposide induced 2.4 mRNA (EI24), transcript variant 2, mRNA.
ILMN_1669404	3814	NM_002256.3	KISS1	KiSS-1 metastasis-suppressor (KISS1), mRNA.
ILMN_1669424	646531	XR_018197.1	LOC646531	PREDICTED: similar to nuclease sensitive element binding protein 1 (LOC646531), mRNA.
ILMN_1669433	23053	NM_015037.2	KIAA0913	KIAA0913 (KIAA0913), mRNA.
ILMN_1669446	3770	NM_013348.2	KCNJ14	potassium inwardly-rectifying channel, subfamily J, member 14 (KCNJ14), transcript variant 1, mRNA.
ILMN_1669456	4832	NM_002513.2	NME3	non-metastatic cells 3, protein expressed in (NME3), mRNA.
ILMN_1669479	4232	NM_177524.1	MEST	mesoderm specific transcript homolog (mouse) (MEST), transcript variant 2, mRNA.
ILMN_1669484	11180	NM_018031.2	WDR6	WD repeat domain 6 (WDR6), mRNA.
ILMN_1669497	114884	NM_017784.3	OSBPL10	oxysterol binding protein-like 10 (OSBPL10), mRNA.
ILMN_1669516	7746	NM_006299.3	ZNF193	zinc finger protein 193 (ZNF193), mRNA.
ILMN_1669523	2353	NM_005252.2	FOS	v-fos FBJ murine osteosarcoma viral oncogene homolog (FOS), mRNA.
ILMN_1669543	642950	XM_931187.1	LOC642950	PREDICTED: hypothetical protein LOC642950 (LOC642950), mRNA.
ILMN_1669550	10459	NM_006341.2	MAD2L2	MAD2 mitotic arrest deficient-like 2 (yeast) (MAD2L2), mRNA.
ILMN_1669553	10477	NM_006357.2	UBE2E3	ubiquitin-conjugating enzyme E2E 3 (UBC4/5 homolog, yeast) (UBE2E3), transcript variant 1, mRNA.
ILMN_1669555	55578	NM_001014286.2	FAM48A	family with sequence similarity 48, member A (FAM48A), transcript variant 1, mRNA.
ILMN_1669557	55057	NM_001039775.1	AIM1L	absent in melanoma 1-like (AIM1L), mRNA.
ILMN_1669599	55667	NM_017925.4	DENND4C	DENN/MADD domain containing 4C (DENND4C), mRNA.
ILMN_1669605	646609	XM_929546.1	LOC646609	PREDICTED: similar to Chloride intracellular channel protein 4 (Intracellular chloride ion channel protein p64H1) (LOC646609), mRNA.
ILMN_1669607	5261	NM_000294.1	PHKG2	phosphorylase kinase, gamma 2 (testis) (PHKG2), mRNA.
ILMN_1669610	79173	NM_024323.3	C19orf57	chromosome 19 open reading frame 57 (C19orf57), mRNA.
ILMN_1669615	6721	NM_004599.2	SREBF2	sterol regulatory element binding transcription factor 2 (SREBF2), mRNA.
ILMN_1669617	2887	NM_001001555.1	GRB10	growth factor receptor-bound protein 10 (GRB10), transcript variant 4, mRNA.
ILMN_1669633	52	NM_007099.2	ACP1	acid phosphatase 1, soluble (ACP1), transcript variant 2, mRNA.
ILMN_1669635	79902	NM_024844.3	NUP85	nucleoporin 85kDa (NUP85), mRNA.
ILMN_1669650	6590	NM_003064.2	SLPI	secretory leukocyte peptidase inhibitor (SLPI), mRNA.
ILMN_1669657	440345	XM_933717.1	LOC440345	PREDICTED: hypothetical protein LOC440345, transcript variant 6 (LOC440345), mRNA.
ILMN_1669669	56888	XM_001133393.1	KCMF1	PREDICTED: potassium channel modulatory factor 1 (KCMF1), mRNA.
ILMN_1669674	10695	NM_006586.3	TNRC5	trinucleotide repeat containing 5 (TNRC5), mRNA.
ILMN_1669682	648295	XM_937349.2	LOC648295	PREDICTED: similar to small nuclear ribonucleoprotein D2 (LOC648295), mRNA.
ILMN_1669692	22806	NM_183228.1	IKZF3	IKAROS family zinc finger 3 (Aiolos) (IKZF3), transcript variant 2, mRNA.
ILMN_1669696	126375	NM_175872.4	ZNF792	zinc finger protein 792 (ZNF792), mRNA.
ILMN_1669700	3841	NM_002269.2	KPNA5	karyopherin alpha 5 (importin alpha 6) (KPNA5), mRNA.
ILMN_1669703	10188	NM_005781.4	TNK2	tyrosine kinase, non-receptor, 2 (TNK2), transcript variant 1, mRNA.
ILMN_1669715	285407	XM_209597.8	LOC285407	PREDICTED: similar to beta-1,4-mannosyltransferase (LOC285407), mRNA.
ILMN_1669718	55851	NM_172341.1	PSENEN	presenilin enhancer 2 homolog (C. elegans) (PSENEN), mRNA.
ILMN_1669722	65999	NM_023942.1	LRRC61	leucine rich repeat containing 61 (LRRC61), mRNA.
ILMN_1669747	10497	NM_006377.3	UNC13B	unc-13 homolog B (C. elegans) (UNC13B), mRNA.
ILMN_1669768	3725	NM_002228.3	JUN	jun oncogene (JUN), mRNA.
ILMN_1669788	256281	NM_177533.2	NUDT14	nudix (nucleoside diphosphate linked moiety X)-type motif 14 (NUDT14), mRNA.
ILMN_1669829	57495	XM_049078.6	KIAA1239	PREDICTED: KIAA1239 protein (KIAA1239), mRNA.
ILMN_1669831	116843	NM_052831.2	C6orf192	chromosome 6 open reading frame 192 (C6orf192), mRNA.
ILMN_1669832	6938	NM_207038.1	TCF12	transcription factor 12 (HTF4, helix-loop-helix transcription factors 4) (TCF12), transcript variant 4, mRNA.
ILMN_1669833	10603	NM_020979.2	SH2B2	SH2B adaptor protein 2 (SH2B2), mRNA.
ILMN_1669842	10036	NM_005483.2	CHAF1A	chromatin assembly factor 1, subunit A (p150) (CHAF1A), mRNA.
ILMN_1669851	64940	NM_022906.2	FLJ13195	stromal antigen 3-like (FLJ13195), mRNA.
ILMN_1669878	2990	NM_000181.2	GUSB	glucuronidase, beta (GUSB), mRNA.
ILMN_1669881	27075	NM_014399.3	TSPAN13	tetraspanin 13 (TSPAN13), mRNA.
ILMN_1669898	51162	NM_201446.1	EGFL7	EGF-like-domain, multiple 7 (EGFL7), transcript variant 2, mRNA.
ILMN_1669905	167227	NM_152624.4	DCP2	DCP2 decapping enzyme homolog (S. cerevisiae) (DCP2), mRNA.
ILMN_1669923	6746	NM_003145.3	SSR2	signal sequence receptor, beta (translocon-associated protein beta) (SSR2), mRNA.
ILMN_1669925	84674	NM_032587.3	CARD6	caspase recruitment domain family, member 6 (CARD6), mRNA.
ILMN_1669928	27237	NM_014448.2	ARHGEF16	Rho guanine exchange factor (GEF) 16 (ARHGEF16), mRNA.
ILMN_1669931	56889	NM_020123.2	TM9SF3	transmembrane 9 superfamily member 3 (TM9SF3), mRNA.
ILMN_1669940	55151	NM_018112.1	TMEM38B	transmembrane protein 38B (TMEM38B), mRNA.
ILMN_1669966	374291	NM_024407.3	NDUFS7	NADH dehydrogenase (ubiquinone) Fe-S protein 7, 20kDa (NADH-coenzyme Q reductase) (NDUFS7), mRNA.
ILMN_1669972	374383	NM_001009913.1	DKFZp686O24166	hypothetical protein DKFZp686O24166 (DKFZp686O24166), mRNA.
ILMN_1670000	55827	NM_001017977.1	IQWD1	IQ motif and WD repeats 1 (IQWD1), transcript variant 2, mRNA.
ILMN_1670028	9663	NM_014646.2	LPIN2	lipin 2 (LPIN2), mRNA.
ILMN_1670037	5441	NM_021128.3	POLR2L	polymerase (RNA) II (DNA directed) polypeptide L, 7.6kDa (POLR2L), mRNA.
ILMN_1670054	7077	NM_003255.4	TIMP2	TIMP metallopeptidase inhibitor 2 (TIMP2), mRNA.
ILMN_1670079	115209	NM_145243.3	OMA1	OMA1 homolog, zinc metallopeptidase (S. cerevisiae) (OMA1), mRNA.
ILMN_1670096	29959	NM_013392.2	NRBP1	nuclear receptor binding protein 1 (NRBP1), mRNA.
ILMN_1670097	25831	NM_015382.2	HECTD1	HECT domain containing 1 (HECTD1), mRNA.
ILMN_1670110	90135	NM_033271.1	BTBD6	BTB (POZ) domain containing 6 (BTBD6), mRNA.
ILMN_1670122	57547	NM_020787.1	ZNF624	zinc finger protein 624 (ZNF624), mRNA.
ILMN_1670130	1820	NM_005224.2	ARID3A	AT rich interactive domain 3A (BRIGHT-like) (ARID3A), mRNA.
ILMN_1670134	3992	NM_013402.3	FADS1	fatty acid desaturase 1 (FADS1), mRNA.
ILMN_1670172	55339	NM_001006622.1	WDR33	WD repeat domain 33 (WDR33), transcript variant 2, mRNA.
ILMN_1670193	91703	NM_080658.1	ACY3	aspartoacylase (aminocyclase) 3 (ACY3), mRNA.
ILMN_1670218	118460	NM_058219.2	EXOSC6	exosome component 6 (EXOSC6), mRNA.
ILMN_1670263	163882	NM_152609.1	C1orf71	chromosome 1 open reading frame 71 (C1orf71), mRNA.
ILMN_1670272	26020	NM_014045.3	LRP10	low density lipoprotein receptor-related protein 10 (LRP10), mRNA.
ILMN_1670304	727866	XM_001126035.1	LOC727866	PREDICTED: similar to transmembrane protein 29, transcript variant 2 (LOC727866), mRNA.
ILMN_1670312	642714	XM_931036.1	LOC642714	PREDICTED: hypothetical protein LOC642714 (LOC642714), mRNA.
ILMN_1670322	115548	NM_138782.1	FCHO2	FCH domain only 2 (FCHO2), mRNA.
ILMN_1670325	55244	NM_018242.2	SLC47A1	solute carrier family 47, member 1 (SLC47A1), mRNA.
ILMN_1670353	10635	NM_006479.3	RAD51AP1	RAD51 associated protein 1 (RAD51AP1), mRNA.
ILMN_1670377	7568	NM_021143.2	ZNF20	zinc finger protein 20 (ZNF20), mRNA.
ILMN_1670379	84168	NM_032208.1	ANTXR1	anthrax toxin receptor 1 (ANTXR1), transcript variant 1, mRNA.
ILMN_1670398	613	NM_004327.3	BCR	breakpoint cluster region (BCR), transcript variant 1, mRNA.
ILMN_1670420	10988	NM_006838.3	METAP2	methionyl aminopeptidase 2 (METAP2), mRNA.
ILMN_1670439	84248	NM_001011537.1	FYTTD1	forty-two-three domain containing 1 (FYTTD1), transcript variant 2, mRNA.
ILMN_1670456	79171	NM_024321.3	RBM42	RNA binding motif protein 42 (RBM42), mRNA.
ILMN_1670462	3364	NM_004507.2	HUS1	HUS1 checkpoint homolog (S. pombe) (HUS1), mRNA.
ILMN_1670472	23197	NM_014613.2	UBXD8	UBX domain containing 8 (UBXD8), mRNA.
ILMN_1670476	55258	NM_018271.3	THNSL2	threonine synthase-like 2 (S. cerevisiae) (THNSL2), mRNA.
ILMN_1670508	84446	NM_032430.1	BRSK1	BR serine/threonine kinase 1 (BRSK1), mRNA.
ILMN_1670517	6818	NM_003166.3	SULT1A3	sulfotransferase family, cytosolic, 1A, phenol-preferring, member 3 (SULT1A3), transcript variant 1, mRNA.
ILMN_1670532	64395	NM_178439.3	GMCL1	germ cell-less homolog 1 (Drosophila) (GMCL1), mRNA.
ILMN_1670535	57447	NM_201539.1	NDRG2	NDRG family member 2 (NDRG2), transcript variant 6, mRNA.
ILMN_1670572	169355	NM_194294.2	INDOL1	indoleamine-pyrrole 2,3 dioxygenase-like 1 (INDOL1), mRNA.
ILMN_1670574	51293	NM_016579.2	CD320	CD320 molecule (CD320), mRNA.
ILMN_1670609	475	NM_004045.3	ATOX1	ATX1 antioxidant protein 1 homolog (yeast) (ATOX1), mRNA.
ILMN_1670633	6169	NM_000999.3	RPL38	ribosomal protein L38 (RPL38), transcript variant 1, mRNA.
ILMN_1670638	26207	NM_181671.1	PITPNC1	phosphatidylinositol transfer protein, cytoplasmic 1 (PITPNC1), transcript variant 2, mRNA.
ILMN_1670647	23168	NM_015138.3	RTF1	Rtf1, Paf1/RNA polymerase II complex component, homolog (S. cerevisiae) (RTF1), mRNA.
ILMN_1670664	84919	NM_032833.2	PPP1R15B	protein phosphatase 1, regulatory (inhibitor) subunit 15B (PPP1R15B), mRNA.
ILMN_1670666	201475	NM_001025300.1	RAB12	RAB12, member RAS oncogene family (RAB12), mRNA.
ILMN_1670693	3991	NM_005357.2	LIPE	lipase, hormone-sensitive (LIPE), mRNA.
ILMN_1670695	60468	NM_021813.1	BACH2	BTB and CNC homology 1, basic leucine zipper transcription factor 2 (BACH2), mRNA.
ILMN_1670708	2159	NM_000504.3	F10	coagulation factor X (F10), mRNA.
ILMN_1670734	4668	NM_000262.1	NAGA	N-acetylgalactosaminidase, alpha- (NAGA), mRNA.
ILMN_1670752	22889	NM_014949.2	KIAA0907	KIAA0907 (KIAA0907), mRNA.
ILMN_1670769	55166	NM_018132.3	CENPQ	centromere protein Q (CENPQ), mRNA.
ILMN_1670796	5394	NM_001001998.1	EXOSC10	exosome component 10 (EXOSC10), transcript variant 1, mRNA.
ILMN_1670800	651745	XM_944901.1	LOC651745	PREDICTED: hypothetical protein LOC651745 (LOC651745), mRNA.
ILMN_1670801	4548	NM_000254.1	MTR	5-methyltetrahydrofolate-homocysteine methyltransferase (MTR), mRNA.
ILMN_1670807	157638	NM_174911.3	FAM84B	family with sequence similarity 84, member B (FAM84B), mRNA.
ILMN_1670809	11270	NM_007243.1	NRM	nurim (nuclear envelope membrane protein) (NRM), mRNA.
ILMN_1670817	80273	NM_025196.2	GRPEL1	GrpE-like 1, mitochondrial (E. coli) (GRPEL1), mRNA.
ILMN_1670821	246126	NM_001005852.2	CYorf15A	chromosome Y open reading frame 15A (CYorf15A), mRNA.
ILMN_1670841	8904	NM_152931.1	CPNE1	copine I (CPNE1), transcript variant 8, mRNA.
ILMN_1670870	214	NM_001627.2	ALCAM	activated leukocyte cell adhesion molecule (ALCAM), mRNA.
ILMN_1670875	8493	NM_003620.2	PPM1D	protein phosphatase 1D magnesium-dependent, delta isoform (PPM1D), mRNA.
ILMN_1670881	4166	NM_021615.4	CHST6	carbohydrate (N-acetylglucosamine 6-O) sulfotransferase 6 (CHST6), mRNA.
ILMN_1670918	3643	NM_000208.2	INSR	insulin receptor (INSR), transcript variant 1, mRNA.
ILMN_1670925	124637	NM_144607.3	CYB5D1	cytochrome b5 domain containing 1 (CYB5D1), mRNA.
ILMN_1670926	51363	NM_015892.2	GALNAC4S-6ST	B cell RAG associated protein (GALNAC4S-6ST), mRNA.
ILMN_1670932	645737	XM_930508.1	LOC645737	PREDICTED: similar to 60S ribosomal protein L7, transcript variant 1 (LOC645737), mRNA.
ILMN_1670948	90121	NM_058163.1	TSR2	TSR2, 20S rRNA accumulation, homolog (S. cerevisiae) (TSR2), mRNA.
ILMN_1670970	5530	NM_000944.3	PPP3CA	protein phosphatase 3 (formerly 2B), catalytic subunit, alpha isoform (PPP3CA), mRNA.
ILMN_1671004	11232	NM_007215.2	POLG2	polymerase (DNA directed), gamma 2, accessory subunit (POLG2), mRNA.
ILMN_1671005	359948	NM_182972.2	IRF2BP2	interferon regulatory factor 2 binding protein 2 (IRF2BP2), transcript variant 1, mRNA.
ILMN_1671028	9967	NM_005119.2	THRAP3	thyroid hormone receptor associated protein 3 (THRAP3), mRNA.
ILMN_1671039	2591	NM_004482.2	GALNT3	UDP-N-acetyl-alpha-D-galactosamine:polypeptide N-acetylgalactosaminyltransferase 3 (GalNAc-T3) (GALNT3), mRNA.
ILMN_1671054	3105	NM_002116.5	HLA-A	major histocompatibility complex, class I, A (HLA-A), mRNA.
ILMN_1671057	151827	NM_153353.3	LRRC34	leucine rich repeat containing 34 (LRRC34), mRNA.
ILMN_1671104	9640	NM_014630.2	ZNF592	zinc finger protein 592 (ZNF592), mRNA.
ILMN_1671116	152002	NM_152531.3	C3orf21	chromosome 3 open reading frame 21 (C3orf21), mRNA.
ILMN_1671152	649801	XM_938871.1	LOC649801	PREDICTED: similar to cell division cycle 10 isoform 1 (LOC649801), mRNA.
ILMN_1671158	28998	NM_014078.4	MRPL13	mitochondrial ribosomal protein L13 (MRPL13), nuclear gene encoding mitochondrial protein, mRNA.
ILMN_1671191	7384	NM_003365.2	UQCRC1	ubiquinol-cytochrome c reductase core protein I (UQCRC1), mRNA.
ILMN_1671207	55699	NM_018060.3	IARS2	isoleucyl-tRNA synthetase 2, mitochondrial (IARS2), mRNA.
ILMN_1671209	54843	NM_206930.1	SYTL2	synaptotagmin-like 2 (SYTL2), transcript variant f, mRNA.
ILMN_1671215	54620	NM_001099784.1	FBXL19	F-box and leucine-rich repeat protein 19 (FBXL19), mRNA.
ILMN_1671217	440733	XM_496442.3	LOC440733	PREDICTED: similar to 40S ribosomal protein S15 (RIG protein) (LOC440733), mRNA.
ILMN_1671221	26130	NM_015635.2	GAPVD1	GTPase activating protein and VPS9 domains 1 (GAPVD1), mRNA.
ILMN_1671230	136895	NM_138811.3	C7orf31	chromosome 7 open reading frame 31 (C7orf31), mRNA.
ILMN_1671242	85377	NM_033386.2	MICALL1	MICAL-like 1 (MICALL1), mRNA.
ILMN_1671250	25932	NM_013943.1	CLIC4	chloride intracellular channel 4 (CLIC4), mRNA.
ILMN_1671257	1736	NM_001363.2	DKC1	dyskeratosis congenita 1, dyskerin (DKC1), mRNA.
ILMN_1671260	79971	NM_001002292.1	GPR177	G protein-coupled receptor 177 (GPR177), transcript variant 2, mRNA.
ILMN_1671265	3622	NM_001564.2	ING2	inhibitor of growth family, member 2 (ING2), mRNA.
ILMN_1671281	6041	NM_021133.2	RNASEL	ribonuclease L (2',5'-oligoisoadenylate synthetase-dependent) (RNASEL), mRNA.
ILMN_1671291	8668	NM_003757.2	EIF3I	eukaryotic translation initiation factor 3, subunit I (EIF3I), mRNA.
ILMN_1671295	83643	NM_031455.2	CCDC3	coiled-coil domain containing 3 (CCDC3), mRNA.
ILMN_1671316	182	NM_000214.1	JAG1	jagged 1 (Alagille syndrome) (JAG1), mRNA.
ILMN_1671326	26523	NM_012199.2	EIF2C1	eukaryotic translation initiation factor 2C, 1 (EIF2C1), mRNA.
ILMN_1671372	137107	XM_940214.1	LOC137107	PREDICTED: similar to ribosomal protein L10a (LOC137107), mRNA.
ILMN_1671374	28974	NM_014047.2	C19orf53	chromosome 19 open reading frame 53 (C19orf53), mRNA.
ILMN_1671387	285343	NM_001029840.2	C3orf23	chromosome 3 open reading frame 23 (C3orf23), transcript variant 3, mRNA.
ILMN_1671404	6840	NM_003174.3	SVIL	supervillin (SVIL), transcript variant 1, mRNA.
ILMN_1671427	6468	NM_022039.3	FBXW4	F-box and WD repeat domain containing 4 (FBXW4), mRNA.
ILMN_1671442	23160	XM_944889.1	WDR43	PREDICTED: WD repeat domain 43, transcript variant 8 (WDR43), mRNA.
ILMN_1671452	65080	NM_022915.2	MRPL44	mitochondrial ribosomal protein L44 (MRPL44), nuclear gene encoding mitochondrial protein, mRNA.
ILMN_1671466	293	NM_001636.1	SLC25A6	solute carrier family 25 (mitochondrial carrier; adenine nucleotide translocator), member 6 (SLC25A6), mRNA.
ILMN_1671478	1152	NM_001823.3	CKB	creatine kinase, brain (CKB), mRNA.
ILMN_1671482	130589	NM_138801.1	GALM	galactose mutarotase (aldose 1-epimerase) (GALM), mRNA.
ILMN_1671494	8078	NM_003481.2	USP5	ubiquitin specific peptidase 5 (isopeptidase T) (USP5), transcript variant 2, mRNA.
ILMN_1671516	9541	NM_004882.3	CIR	CBF1 interacting corepressor (CIR), mRNA.
ILMN_1671527	494143	NM_001008708.2	CHAC2	ChaC, cation transport regulator homolog 2 (E. coli) (CHAC2), mRNA.
ILMN_1671536	9278	NM_005453.3	ZBTB22	zinc finger and BTB domain containing 22 (ZBTB22), mRNA.
ILMN_1671554	23175	NM_145693.1	LPIN1	lipin 1 (LPIN1), mRNA.
ILMN_1671557	7262	NM_003311.3	PHLDA2	pleckstrin homology-like domain, family A, member 2 (PHLDA2), mRNA.
ILMN_1671565	8635	NM_003730.3	RNASET2	ribonuclease T2 (RNASET2), mRNA.
ILMN_1671568	55268	NM_018281.2	ECHDC2	enoyl Coenzyme A hydratase domain containing 2 (ECHDC2), mRNA.
ILMN_1671573	388755	XM_373896.3	LOC388755	PREDICTED: hypothetical LOC388755 (LOC388755), mRNA.
ILMN_1671583	23608	NM_013446.2	MKRN1	makorin, ring finger protein, 1 (MKRN1), mRNA.
ILMN_1671603	90390	NM_080651.1	MED30	mediator complex subunit 30 (MED30), mRNA.
ILMN_1671621	5110	NM_005389.1	PCMT1	protein-L-isoaspartate (D-aspartate) O-methyltransferase (PCMT1), mRNA.
ILMN_1671661	51478	NM_016371.2	HSD17B7	hydroxysteroid (17-beta) dehydrogenase 7 (HSD17B7), mRNA.
ILMN_1671682	728832	XR_015411.1	LOC728832	PREDICTED: hypothetical protein LOC728832 (LOC728832), mRNA.
ILMN_1671686	2039	NM_001978.1	EPB49	erythrocyte membrane protein band 4.9 (dematin) (EPB49), mRNA.
ILMN_1671693	25941	NM_015476.2	C18orf10	chromosome 18 open reading frame 10 (C18orf10), mRNA.
ILMN_1671696	9491	NM_178578.2	PSMF1	proteasome (prosome, macropain) inhibitor subunit 1 (PI31) (PSMF1), transcript variant 2, mRNA.
ILMN_1671703	59	NM_001613.1	ACTA2	actin, alpha 2, smooth muscle, aorta (ACTA2), mRNA.
ILMN_1671731	60370	NM_021732.1	AVPI1	arginine vasopressin-induced 1 (AVPI1), mRNA.
ILMN_1671765	23087	NM_171982.3	TRIM35	tripartite motif-containing 35 (TRIM35), transcript variant 2, mRNA.
ILMN_1671766	2161	NM_000505.3	F12	coagulation factor XII (Hageman factor) (F12), mRNA.
ILMN_1671777	2258	NM_004114.2	FGF13	fibroblast growth factor 13 (FGF13), transcript variant 1A, mRNA.
ILMN_1671791	5106	NM_004563.2	PCK2	phosphoenolpyruvate carboxykinase 2 (mitochondrial) (PCK2), nuclear gene encoding mitochondrial protein, transcript variant 1, mRNA.
ILMN_1671800	643911	XM_931911.2	LOC643911	PREDICTED: hypothetical LOC643911 (LOC643911), mRNA.
ILMN_1671818	10911	NM_006786.2	UTS2	urotensin 2 (UTS2), transcript variant 2, mRNA.
ILMN_1671837	644739	XM_933679.1	LOC644739	PREDICTED: similar to Wiskott-Aldrich syndrome protein family member 4 (WASP-family protein member 4), transcript variant 2 (LOC644739), mRNA.
ILMN_1671839	9013	NM_139353.1	TAF1C	TATA box binding protein (TBP)-associated factor, RNA polymerase I, C, 110kDa (TAF1C), transcript variant 2, mRNA.
ILMN_1671843	84722	NM_001032290.1	PSRC1	proline/serine-rich coiled-coil 1 (PSRC1), transcript variant 4, mRNA.
ILMN_1671885	8079	NM_005439.1	MLF2	myeloid leukemia factor 2 (MLF2), mRNA.
ILMN_1671893	27243	NM_014453.2	CHMP2A	chromatin modifying protein 2A (CHMP2A), transcript variant 1, mRNA.
ILMN_1671895	79898	NM_024840.2	ZNF613	zinc finger protein 613 (ZNF613), transcript variant 2, mRNA.
ILMN_1671902	25917	NM_015453.1	THUMPD3	THUMP domain containing 3 (THUMPD3), mRNA.
ILMN_1671905	119392	NM_145247.4	C10orf78	chromosome 10 open reading frame 78 (C10orf78), transcript variant 2, mRNA.
ILMN_1671906	84057	NM_032117.2	MND1	meiotic nuclear divisions 1 homolog (S. cerevisiae) (MND1), mRNA.
ILMN_1671911	9112	NM_004689.3	MTA1	metastasis associated 1 (MTA1), mRNA.
ILMN_1671913	27037	NM_022727.4	HTF9C	HpaII tiny fragments locus 9C (HTF9C), transcript variant 1, mRNA.
ILMN_1671921	8890	NM_015636.3	EIF2B4	eukaryotic translation initiation factor 2B, subunit 4 delta, 67kDa (EIF2B4), transcript variant 3, mRNA.
ILMN_1671928	5627	NM_000313.1	PROS1	protein S (alpha) (PROS1), mRNA.
ILMN_1671932	25813	NM_015380.3	SAMM50	sorting and assembly machinery component 50 homolog (S. cerevisiae) (SAMM50), mRNA.
ILMN_1671933	23155	NM_015127.3	CLCC1	chloride channel CLIC-like 1 (CLCC1), transcript variant 2, mRNA.
ILMN_1671971	644743	XR_016703.1	LOC644743	PREDICTED: hypothetical LOC644743 (LOC644743), mRNA.
ILMN_1671992	650128	XM_945833.1	LOC650128	PREDICTED: similar to CG1486-PA, isoform A, transcript variant 4 (LOC650128), mRNA.
ILMN_1672004	10140	NM_005749.2	TOB1	transducer of ERBB2, 1 (TOB1), mRNA.
ILMN_1672006	6741	NM_003142.3	SSB	Sjogren syndrome antigen B (autoantigen La) (SSB), mRNA.
ILMN_1672009	130773	XM_065899.3	LOC130773	PREDICTED: similar to 60S ribosomal protein L23a (LOC130773), mRNA.
ILMN_1672022	2043	NM_004438.3	EPHA4	EPH receptor A4 (EPHA4), mRNA.
ILMN_1672024	389293	NM_001080540.1	ISCA1L	iron-sulfur cluster assembly 1 homolog (S. cerevisiae)-like (ISCA1L), mRNA.
ILMN_1672042	57171	NM_020438.3	DOLPP1	dolichyl pyrophosphate phosphatase 1 (DOLPP1), mRNA.
ILMN_1672076	280664	NM_172006.2	WFDC10B	WAP four-disulfide core domain 10B (WFDC10B), transcript variant 1, mRNA.
ILMN_1672077	441528	XM_928247.1	LOC441528	PREDICTED: hypothetical protein LOC441528 (LOC441528), mRNA.
ILMN_1672080	2063	NM_005234.3	NR2F6	nuclear receptor subfamily 2, group F, member 6 (NR2F6), mRNA.
ILMN_1672087	8220	NM_022719.2	DGCR14	DiGeorge syndrome critical region gene 14 (DGCR14), mRNA.
ILMN_1672094	1745	NM_178120.4	DLX1	distal-less homeobox 1 (DLX1), transcript variant 1, mRNA.
ILMN_1672122	54681	NM_177938.2	PH-4	hypoxia-inducible factor prolyl 4-hydroxylase (PH-4), transcript variant 3, mRNA.
ILMN_1672128	468	NM_001675.2	ATF4	activating transcription factor 4 (tax-responsive enhancer element B67) (ATF4), transcript variant 1, mRNA.
ILMN_1672135	284370	NM_198480.2	ZNF615	zinc finger protein 615 (ZNF615), mRNA.
ILMN_1672149	118487	NM_203298.1	CHCHD1	coiled-coil-helix-coiled-coil-helix domain containing 1 (CHCHD1), mRNA.
ILMN_1672174	1889	NM_001397.1	ECE1	endothelin converting enzyme 1 (ECE1), mRNA.
ILMN_1672176	6610	NM_003080.2	SMPD2	sphingomyelin phosphodiesterase 2, neutral membrane (neutral sphingomyelinase) (SMPD2), mRNA.
ILMN_1672200	5467	NM_006238.3	PPARD	peroxisome proliferator-activated receptor delta (PPARD), mRNA.
ILMN_1672208	171019	NM_133638.3	ADAMTS19	ADAM metallopeptidase with thrombospondin type 1 motif, 19 (ADAMTS19), mRNA.
ILMN_1672246	81309	NM_001001920.1	OR4C15	olfactory receptor, family 4, subfamily C, member 15 (OR4C15), mRNA.
ILMN_1672287	55892	NM_018657.3	MYNN	myoneurin (MYNN), mRNA.
ILMN_1672295	80149	NM_025079.1	ZC3H12A	zinc finger CCCH-type containing 12A (ZC3H12A), mRNA.
ILMN_1672302	282974	NM_173575.2	STK32C	serine/threonine kinase 32C (STK32C), mRNA.
ILMN_1672331	23118	NM_015093.2	MAP3K7IP2	mitogen-activated protein kinase kinase kinase 7 interacting protein 2 (MAP3K7IP2), mRNA.
ILMN_1672356	338692	XM_945571.1	ANKRD13D	PREDICTED: ankyrin repeat domain 13 family, member D, transcript variant 7 (ANKRD13D), mRNA.
ILMN_1672357	25988	NM_198971.1	MIZF	MBD2-interacting zinc finger (MIZF), transcript variant 2, mRNA.
ILMN_1672361	4331	NM_002431.2	MNAT1	menage a trois homolog 1, cyclin H assembly factor (Xenopus laevis) (MNAT1), mRNA.
ILMN_1672366	84992	NM_001042616.1	PIGY	phosphatidylinositol glycan anchor biosynthesis, class Y (PIGY), transcript variant 2, mRNA.
ILMN_1672389	1429	NM_001889.2	CRYZ	crystallin, zeta (quinone reductase) (CRYZ), mRNA.
ILMN_1672393	9820	NM_014780.3	CUL7	cullin 7 (CUL7), mRNA.
ILMN_1672398	55647	NM_017817.1	RAB20	RAB20, member RAS oncogene family (RAB20), mRNA.
ILMN_1672405	51014	NM_181836.3	TMED7	transmembrane emp24 protein transport domain containing 7 (TMED7), mRNA.
ILMN_1672427	729882	XM_001131613.1	LOC729882	PREDICTED: hypothetical protein LOC729882 (LOC729882), mRNA.
ILMN_1672437	339983	NM_178557.2	NAT8L	N-acetyltransferase 8-like (NAT8L), mRNA.
ILMN_1672443	5860	NM_000320.1	QDPR	quinoid dihydropteridine reductase (QDPR), mRNA.
ILMN_1672486	6934	NM_030756.2	TCF7L2	transcription factor 7-like 2 (T-cell specific, HMG-box) (TCF7L2), mRNA.
ILMN_1672496	3301	NM_001539.2	DNAJA1	DnaJ (Hsp40) homolog, subfamily A, member 1 (DNAJA1), mRNA.
ILMN_1672503	1808	NM_001386.4	DPYSL2	dihydropyrimidinase-like 2 (DPYSL2), mRNA.
ILMN_1672504	8566	NM_003681.4	PDXK	pyridoxal (pyridoxine, vitamin B6) kinase (PDXK), mRNA.
ILMN_1672526	389834	NM_001013655.1	LOC389834	hypothetical gene supported by AK123403 (LOC389834), mRNA.
ILMN_1672547	4650	NM_004145.2	MYO9B	myosin IXB (MYO9B), mRNA.
ILMN_1672554	23587	NM_203413.1	C17orf81	chromosome 17 open reading frame 81 (C17orf81), transcript variant 2, mRNA.
ILMN_1672565	54931	NM_017819.2	RG9MTD1	RNA (guanine-9-) methyltransferase domain containing 1 (RG9MTD1), mRNA.
ILMN_1672571	24144	NM_012143.2	TFIP11	tuftelin interacting protein 11 (TFIP11), transcript variant 2, mRNA.
ILMN_1672583	646365	XM_933558.1	LOC646365	PREDICTED: hypothetical LOC646365 (LOC646365), mRNA.
ILMN_1672589	10509	NM_198925.1	SEMA4B	sema domain, immunoglobulin domain (Ig), transmembrane domain (TM) and short cytoplasmic domain, (semaphorin) 4B (SEMA4B), transcript variant 2, mRNA.
ILMN_1672596	9564	NM_014567.2	BCAR1	breast cancer anti-estrogen resistance 1 (BCAR1), mRNA.
ILMN_1672605	222166	NM_152793.2	C7orf41	chromosome 7 open reading frame 41 (C7orf41), mRNA.
ILMN_1672635	115557	NM_182947.2	GEFT	RhoA/RAC/CDC42 exchange factor (GEFT), transcript variant 1, mRNA.
ILMN_1672650	5315	NM_002654.3	PKM2	pyruvate kinase, muscle (PKM2), transcript variant 1, mRNA.
ILMN_1672656	645733	XM_001130623.1	LOC645733	PREDICTED: hypothetical LOC645733 (LOC645733), mRNA.
ILMN_1672660	4155	NM_001025100.1	MBP	myelin basic protein (MBP), transcript variant 8, mRNA.
ILMN_1672662	6574	NM_005415.3	SLC20A1	solute carrier family 20 (phosphate transporter), member 1 (SLC20A1), mRNA.
ILMN_1672687	648099	XM_937154.1	LOC648099	PREDICTED: similar to positive cofactor 2, glutamine/Q-rich-associated protein isoform b (LOC648099), mRNA.
ILMN_1672717	80195	NM_025125.2	C10orf57	chromosome 10 open reading frame 57 (C10orf57), mRNA.
ILMN_1672728	54442	NM_018992.2	KCTD5	potassium channel tetramerisation domain containing 5 (KCTD5), mRNA.
ILMN_1672755	649548	XM_938623.1	LOC649548	PREDICTED: similar to 60S ribosomal protein L32 (LOC649548), mRNA.
ILMN_1672759	90550	NM_138357.1	CCDC109A	coiled-coil domain containing 109A (CCDC109A), mRNA.
ILMN_1672807	11238	NM_007220.3	CA5B	carbonic anhydrase VB, mitochondrial (CA5B), nuclear gene encoding mitochondrial protein, mRNA.
ILMN_1672811	54991	NM_017891.2	C1orf159	chromosome 1 open reading frame 159 (C1orf159), mRNA.
ILMN_1672821	10413	NM_006106.2	YAP1	Yes-associated protein 1, 65kDa (YAP1), mRNA.
ILMN_1672830	642082	XM_942729.1	LOC642082	PREDICTED: hypothetical protein LOC642082 (LOC642082), mRNA.
ILMN_1672834	85464	NM_033389.2	SSH2	slingshot homolog 2 (Drosophila) (SSH2), mRNA.
ILMN_1672843	26269	NM_012180.2	FBXO8	F-box protein 8 (FBXO8), mRNA.
ILMN_1672868	94107	NM_053045.1	MGC14327	hypothetical protein MGC14327 (MGC14327), mRNA.
ILMN_1672878	29	NM_001092.3	ABR	active BCR-related gene (ABR), transcript variant 2, mRNA.
ILMN_1672884	123263	NM_139242.2	MTFMT	mitochondrial methionyl-tRNA formyltransferase (MTFMT), mRNA.
ILMN_1672925	652837	XM_942529.1	LOC652837	PREDICTED: similar to C-terminal binding protein 2 (LOC652837), mRNA.
ILMN_1672928	57609	NM_173602.2	DIP2B	DIP2 disco-interacting protein 2 homolog B (Drosophila) (DIP2B), mRNA.
ILMN_1672940	54811	NM_017656.2	ZNF562	zinc finger protein 562 (ZNF562), mRNA.
ILMN_1672961	652624	XM_942165.1	LOC652624	PREDICTED: similar to 40S ribosomal protein SA (p40) (34/67 kDa laminin receptor) (LOC652624), mRNA.
ILMN_1672969	79669	NM_024616.1	C3orf52	chromosome 3 open reading frame 52 (C3orf52), mRNA.
ILMN_1672988	4001	NM_005573.2	LMNB1	lamin B1 (LMNB1), mRNA.
ILMN_1673003	648605	XM_939593.2	LOC648605	PREDICTED: similar to Trimethyllysine dioxygenase, mitochondrial precursor (Epsilon-trimethyllysine 2-oxoglutarate dioxygenase) (TML-alpha-ketoglutarate dioxygenase) (TML hydroxylase) (TML dioxygenase) (TMLD), transcript variant 1 (LOC648605), mRNA.
ILMN_1673023	57634	NM_015409.3	EP400	E1A binding protein p400 (EP400), mRNA.
ILMN_1673026	54927	NM_017812.2	CHCHD3	coiled-coil-helix-coiled-coil-helix domain containing 3 (CHCHD3), mRNA.
ILMN_1673069	91039	NM_139159.3	DPP9	dipeptidyl-peptidase 9 (DPP9), mRNA.
ILMN_1673073	284403	NM_001083961.1	WDR62	WD repeat domain 62 (WDR62), transcript variant 1, mRNA.
ILMN_1673077	117155	NM_172097.1	CATSPER2	cation channel, sperm associated 2 (CATSPER2), transcript variant 4, mRNA.
ILMN_1673111	79042	NM_001077446.1	TSEN34	tRNA splicing endonuclease 34 homolog (S. cerevisiae) (TSEN34), transcript variant 2, mRNA.
ILMN_1673113	2150	NM_005242.3	F2RL1	coagulation factor II (thrombin) receptor-like 1 (F2RL1), mRNA.
ILMN_1673123	56904	NM_020145.2	SH3GLB2	SH3-domain GRB2-like endophilin B2 (SH3GLB2), mRNA.
ILMN_1673138	10009	NM_006777.3	ZBTB33	zinc finger and BTB domain containing 33 (ZBTB33), mRNA.
ILMN_1673172	51098	NM_016004.2	IFT52	intraflagellar transport 52 homolog (Chlamydomonas) (IFT52), mRNA.
ILMN_1673177	145501	NM_199296.1	THSD3	thrombospondin, type I, domain containing 3 (THSD3), transcript variant 1, mRNA.
ILMN_1673185	53981	NM_017437.1	CPSF2	cleavage and polyadenylation specific factor 2, 100kDa (CPSF2), mRNA.
ILMN_1673215	5093	NM_006196.2	PCBP1	poly(rC) binding protein 1 (PCBP1), mRNA.
ILMN_1673223	10174	NM_005775.3	SORBS3	sorbin and SH3 domain containing 3 (SORBS3), transcript variant 1, mRNA.
ILMN_1673232	10715	NM_198207.2	LASS1	LAG1 homolog, ceramide synthase 1 (LASS1), transcript variant 2, mRNA.
ILMN_1673252	7965	NM_006303.3	JTV1	JTV1 gene (JTV1), mRNA.
ILMN_1673261	79574	NM_139053.1	EPS8L3	EPS8-like 3 (EPS8L3), transcript variant 1, mRNA.
ILMN_1673270	441522	NM_001004355.1	FLJ31132	FLJ31132 protein (FLJ31132), mRNA.
ILMN_1673275	6399	NM_014563.3	TRAPPC2	trafficking protein particle complex 2 (TRAPPC2), transcript variant 2, mRNA.
ILMN_1673305	389	NM_001042678.1	RHOC	ras homolog gene family, member C (RHOC), transcript variant 2, mRNA.
ILMN_1673323	54344	NM_018973.3	DPM3	dolichyl-phosphate mannosyltransferase polypeptide 3 (DPM3), transcript variant 1, mRNA.
ILMN_1673325	2760	NM_000405.3	GM2A	GM2 ganglioside activator (GM2A), mRNA.
ILMN_1673352	10581	NM_006435.2	IFITM2	interferon induced transmembrane protein 2 (1-8D) (IFITM2), mRNA.
ILMN_1673361	158801	NM_173522.1	CXorf42	chromosome X open reading frame 42 (CXorf42), mRNA.
ILMN_1673363	976	NM_078481.2	CD97	CD97 molecule (CD97), transcript variant 1, mRNA.
ILMN_1673369	22929	NM_012247.3	SEPHS1	selenophosphate synthetase 1 (SEPHS1), mRNA.
ILMN_1673370	26234	NM_012161.2	FBXL5	F-box and leucine-rich repeat protein 5 (FBXL5), transcript variant 1, mRNA.
ILMN_1673380	55970	NM_018841.4	GNG12	guanine nucleotide binding protein (G protein), gamma 12 (GNG12), mRNA.
ILMN_1673409	84848	XM_001128419.1	MGC16121	PREDICTED: hypothetical protein MGC16121 (MGC16121), mRNA.
ILMN_1673421	440704	XM_944716.1	LOC440704	PREDICTED: hypothetical gene supported by BC042042 (LOC440704), mRNA.
ILMN_1673450	23109	NM_015086.1	DDN	dendrin (DDN), mRNA.
ILMN_1673455	9462	NM_170692.1	RASAL2	RAS protein activator like 2 (RASAL2), transcript variant 2, mRNA.
ILMN_1673478	51306	NM_016603.1	C5orf5	chromosome 5 open reading frame 5 (C5orf5), mRNA.
ILMN_1673491	9227	NM_004744.3	LRAT	lecithin retinol acyltransferase (phosphatidylcholine--retinol O-acyltransferase) (LRAT), mRNA.
ILMN_1673494	54922	NM_017805.2	RASIP1	Ras interacting protein 1 (RASIP1), mRNA.
ILMN_1673503	785	NM_001005747.1	CACNB4	calcium channel, voltage-dependent, beta 4 subunit (CACNB4), transcript variant 1, mRNA.
ILMN_1673509	6158	NM_000991.3	RPL28	ribosomal protein L28 (RPL28), mRNA.
ILMN_1673518	54014	NM_001007246.1	BRWD1	bromodomain and WD repeat domain containing 1 (BRWD1), transcript variant 3, mRNA.
ILMN_1673521	84634	NM_032551.3	KISS1R	KISS1 receptor (KISS1R), mRNA.
ILMN_1673522	55034	NM_017947.1	MOCOS	molybdenum cofactor sulfurase (MOCOS), mRNA.
ILMN_1673529	85007	NM_153373.1	AGXT2L2	alanine-glyoxylate aminotransferase 2-like 2 (AGXT2L2), mRNA.
ILMN_1673543	55276	NM_018290.2	PGM2	phosphoglucomutase 2 (PGM2), mRNA.
ILMN_1673544	127428	NM_153035.1	C1orf83	chromosome 1 open reading frame 83 (C1orf83), mRNA.
ILMN_1673548	29094	NM_014181.1	HSPC159	galectin-related protein (HSPC159), mRNA.
ILMN_1673553	113091	NM_178449.2	TIP39	tuberoinfundibular 39 residue protein precursor (TIP39), mRNA.
ILMN_1673555	23339	NM_015289.2	VPS39	vacuolar protein sorting 39 homolog (S. cerevisiae) (VPS39), mRNA.
ILMN_1673586	6533	NM_003043.3	SLC6A6	solute carrier family 6 (neurotransmitter transporter, taurine), member 6 (SLC6A6), mRNA.
ILMN_1673604	25844	NM_015388.2	YIPF3	Yip1 domain family, member 3 (YIPF3), mRNA.
ILMN_1673630	649540	XM_943761.1	LOC649540	PREDICTED: hypothetical protein LOC649540 (LOC649540), mRNA.
ILMN_1673649	10525	NM_006389.2	HYOU1	hypoxia up-regulated 1 (HYOU1), mRNA.
ILMN_1673660	375513	NM_206908.2	GUSBL2	glucuronidase, beta-like 2 (GUSBL2), mRNA.
ILMN_1673673	55872	NM_018492.2	PBK	PDZ binding kinase (PBK), mRNA.
ILMN_1673681	113235	NM_080669.3	SLC46A1	solute carrier family 46, member 1 (SLC46A1), mRNA.
ILMN_1673682	54815	NM_017660.2	GATAD2A	GATA zinc finger domain containing 2A (GATAD2A), mRNA.
ILMN_1673711	3326	NM_007355.2	HSP90AB1	heat shock protein 90kDa alpha (cytosolic), class B member 1 (HSP90AB1), mRNA.
ILMN_1673721	9156	NM_006027.3	EXO1	exonuclease 1 (EXO1), transcript variant 1, mRNA.
ILMN_1673753	642033	XM_936103.1	LOC642033	PREDICTED: similar to ATP-binding cassette, sub-family F, member 1 isoform b (LOC642033), mRNA.
ILMN_1673769	3755	NM_002237.3	KCNG1	potassium voltage-gated channel, subfamily G, member 1 (KCNG1), transcript variant 1, mRNA.
ILMN_1673773	374378	NM_198516.1	GALNTL4	UDP-N-acetyl-alpha-D-galactosamine:polypeptide N-acetylgalactosaminyltransferase-like 4 (GALNTL4), mRNA.
ILMN_1673795	3295	NM_000414.1	HSD17B4	hydroxysteroid (17-beta) dehydrogenase 4 (HSD17B4), mRNA.
ILMN_1673798	5498	NM_000309.2	PPOX	protoporphyrinogen oxidase (PPOX), nuclear gene encoding mitochondrial protein, mRNA.
ILMN_1673804	79088	NM_024106.1	ZNF426	zinc finger protein 426 (ZNF426), mRNA.
ILMN_1673817	387849	NM_001029874.1	REP15	Rab15 effector protein (REP15), mRNA.
ILMN_1673843	1470	NM_001322.2	CST2	cystatin SA (CST2), mRNA.
ILMN_1673844	650251	XM_944120.1	LOC650251	PREDICTED: hypothetical protein LOC650251 (LOC650251), mRNA.
ILMN_1673857	8448	NM_003586.2	DOC2A	double C2-like domains, alpha (DOC2A), mRNA.
ILMN_1673863	83543	NM_031426.2	C9orf58	chromosome 9 open reading frame 58 (C9orf58), transcript variant 1, mRNA.
ILMN_1673871	4072	NM_002354.1	TACSTD1	tumor-associated calcium signal transducer 1 (TACSTD1), mRNA.
ILMN_1673875	25897	NM_183419.1	RNF19	ring finger protein 19 (RNF19), transcript variant 1, mRNA.
ILMN_1673892	256356	NM_001039547.1	GK5	glycerol kinase 5 (putative) (GK5), mRNA.
ILMN_1673898	9140	NM_004707.2	ATG12	ATG12 autophagy related 12 homolog (S. cerevisiae) (ATG12), mRNA.
ILMN_1673899	79850	NM_024792.1	FAM57A	family with sequence similarity 57, member A (FAM57A), mRNA.
ILMN_1673917	2969	NM_033001.1	GTF2I	general transcription factor II, i (GTF2I), transcript variant 3, mRNA.
ILMN_1673933	440341	XM_932044.1	LOC440341	PREDICTED: similar to nuclear pore complex interacting protein, transcript variant 4 (LOC440341), mRNA.
ILMN_1673936	8570	NM_003685.2	KHSRP	KH-type splicing regulatory protein (FUSE binding protein 2) (KHSRP), mRNA.
ILMN_1673944	63905	NM_001003897.1	MANBAL	mannosidase, beta A, lysosomal-like (MANBAL), transcript variant 2, mRNA.
ILMN_1673950	8987	NM_003943.2	STBD1	starch binding domain 1 (STBD1), mRNA.
ILMN_1673962	23165	NM_015135.1	NUP205	nucleoporin 205kDa (NUP205), mRNA.
ILMN_1673966	10621	NM_006466.2	POLR3F	polymerase (RNA) III (DNA directed) polypeptide F, 39 kDa (POLR3F), mRNA.
ILMN_1673991	471	NM_004044.4	ATIC	5-aminoimidazole-4-carboxamide ribonucleotide formyltransferase/IMP cyclohydrolase (ATIC), mRNA.
ILMN_1674005	373863	NM_194249.1	DND1	dead end homolog 1 (zebrafish) (DND1), mRNA.
ILMN_1674009	8277	NM_012253.2	TKTL1	transketolase-like 1 (TKTL1), mRNA.
ILMN_1674024	64376	NM_022466.3	IKZF5	IKAROS family zinc finger 5 (Pegasus) (IKZF5), mRNA.
ILMN_1674032	5825	NM_002858.2	ABCD3	ATP-binding cassette, sub-family D (ALD), member 3 (ABCD3), mRNA.
ILMN_1674050	1296	NM_005202.1	COL8A2	collagen, type VIII, alpha 2 (COL8A2), mRNA.
ILMN_1674051	54535	NM_019052.2	CCHCR1	coiled-coil alpha-helical rod protein 1 (CCHCR1), mRNA.
ILMN_1674063	4939	NM_016817.2	OAS2	2'-5'-oligoadenylate synthetase 2, 69/71kDa (OAS2), transcript variant 1, mRNA.
ILMN_1674069	54543	NM_019059.2	TOMM7	translocase of outer mitochondrial membrane 7 homolog (yeast) (TOMM7), mRNA.
ILMN_1674097	645037	NM_001098411.1	LOC645037	similar to GAGE-2 protein (G antigen 2) (LOC645037), mRNA.
ILMN_1674128	57703	NM_020943.2	KIAA1604	KIAA1604 protein (KIAA1604), mRNA.
ILMN_1674135	9649	NM_014636.1	RALGPS1	Ral GEF with PH domain and SH3 binding motif 1 (RALGPS1), mRNA.
ILMN_1674138	442180	XM_498062.2	LOC442180	PREDICTED: similar to zinc finger protein 420 (LOC442180), mRNA.
ILMN_1674160	274	NM_139346.1	BIN1	bridging integrator 1 (BIN1), transcript variant 4, mRNA.
ILMN_1674167	3586	NM_000572.2	IL10	interleukin 10 (IL10), mRNA.
ILMN_1674201	441511	XM_497141.2	LOC441511	PREDICTED: similar to mitofusin 1 (LOC441511), mRNA.
ILMN_1674231	8208	NM_005441.2	CHAF1B	chromatin assembly factor 1, subunit B (p60) (CHAF1B), mRNA.
ILMN_1674236	3315	NM_001540.2	HSPB1	heat shock 27kDa protein 1 (HSPB1), mRNA.
ILMN_1674243	7037	NM_003234.1	TFRC	transferrin receptor (p90, CD71) (TFRC), mRNA.
ILMN_1674254	10956	NM_001017956.1	OS9	amplified in osteosarcoma (OS9), transcript variant 2, mRNA.
ILMN_1674260	10206	NM_052811.2	TRIM13	tripartite motif-containing 13 (TRIM13), transcript variant 2, mRNA.
ILMN_1674285	401233	NM_001013680.1	LOC401233	similar to HIV TAT specific factor 1; cofactor required for Tat activation of HIV-1 transcription (LOC401233), mRNA.
ILMN_1674297	29915	NM_013320.1	HCFC2	host cell factor C2 (HCFC2), mRNA.
ILMN_1674302	5471	NM_002703.3	PPAT	phosphoribosyl pyrophosphate amidotransferase (PPAT), mRNA.
ILMN_1674315	5422	NM_016937.1	POLA	polymerase (DNA directed), alpha (POLA), mRNA.
ILMN_1674322	286205	NM_173690.2	C9orf126	chromosome 9 open reading frame 126 (C9orf126), mRNA.
ILMN_1674334	653354	XM_927053.2	LOC653354	PREDICTED: similar to amrmadillo repeat containing, X-linked 6 (H. sapiens)-like (LOC653354), mRNA.
ILMN_1674337	2286	NM_004470.2	FKBP2	FK506 binding protein 2, 13kDa (FKBP2), transcript variant 1, mRNA.
ILMN_1674344	84552	NM_032510.3	PARD6G	par-6 partitioning defective 6 homolog gamma (C. elegans) (PARD6G), mRNA.
ILMN_1674354	4849	NM_014516.2	CNOT3	CCR4-NOT transcription complex, subunit 3 (CNOT3), mRNA.
ILMN_1674364	652839	XM_942534.1	LOC652839	PREDICTED: similar to tripartite motif-containing 50B (LOC652839), mRNA.
ILMN_1674366	89884	NM_033343.2	LHX4	LIM homeobox 4 (LHX4), mRNA.
ILMN_1674380	7220	NM_003304.4	TRPC1	transient receptor potential cation channel, subfamily C, member 1 (TRPC1), mRNA.
ILMN_1674385	10971	NM_006826.2	YWHAQ	tyrosine 3-monooxygenase/tryptophan 5-monooxygenase activation protein, theta polypeptide (YWHAQ), mRNA.
ILMN_1674390	5575	NM_002735.1	PRKAR1B	protein kinase, cAMP-dependent, regulatory, type I, beta (PRKAR1B), mRNA.
ILMN_1674394	57136	NM_020531.2	C20orf3	chromosome 20 open reading frame 3 (C20orf3), mRNA.
ILMN_1674399	7702	NM_003442.4	ZNF143	zinc finger protein 143 (ZNF143), mRNA.
ILMN_1674411	26586	NM_001098525.1	CKAP2	cytoskeleton associated protein 2 (CKAP2), transcript variant 2, mRNA.
ILMN_1674421	9777	NM_014742.2	TM9SF4	transmembrane 9 superfamily protein member 4 (TM9SF4), mRNA.
ILMN_1674498	340277	NM_199136.2	C7orf46	chromosome 7 open reading frame 46 (C7orf46), mRNA.
ILMN_1674507	130367	XM_938742.1	SGPP2	PREDICTED: sphingosine-1-phosphate phosphotase 2 (SGPP2), mRNA.
ILMN_1674514	8536	NM_003656.3	CAMK1	calcium/calmodulin-dependent protein kinase I (CAMK1), mRNA.
ILMN_1674522	25994	NM_001099668.1	HIGD1A	HIG1 domain family, member 1A (HIGD1A), transcript variant 1, mRNA.
ILMN_1674551	4090	NM_005903.5	SMAD5	SMAD family member 5 (SMAD5), transcript variant 1, mRNA.
ILMN_1674560	57704	NM_020944.2	GBA2	glucosidase, beta (bile acid) 2 (GBA2), mRNA.
ILMN_1674609	1212	NM_007097.2	CLTB	clathrin, light chain (Lcb) (CLTB), transcript variant 2, mRNA.
ILMN_1674629	84909	NM_032823.3	C9orf3	chromosome 9 open reading frame 3 (C9orf3), mRNA.
ILMN_1674650	54981	NM_017881.1	C9orf95	chromosome 9 open reading frame 95 (C9orf95), mRNA.
ILMN_1674661	1153	NM_001280.1	CIRBP	cold inducible RNA binding protein (CIRBP), mRNA.
ILMN_1674662	90381	NM_152259.3	C15orf42	chromosome 15 open reading frame 42 (C15orf42), mRNA.
ILMN_1674665	221184	NM_152727.4	CPNE2	copine II (CPNE2), mRNA.
ILMN_1674685	402538	XM_380121.3	LOC402538	PREDICTED: hypothetical LOC402538 (LOC402538), mRNA.
ILMN_1674694	643918	XM_933328.1	LOC643918	PREDICTED: hypothetical protein LOC643917, transcript variant 3 (LOC643918), mRNA.
ILMN_1674698	57505	NM_020745.2	AARS2	alanyl-tRNA synthetase 2, mitochondrial (putative) (AARS2), mRNA.
ILMN_1674703	79876	NM_198329.1	UBE1DC1	ubiquitin-activating enzyme E1-domain containing 1 (UBE1DC1), transcript variant 2, mRNA.
ILMN_1674706	10797	NM_006636.3	MTHFD2	methylenetetrahydrofolate dehydrogenase (NADP+ dependent) 2, methenyltetrahydrofolate cyclohydrolase (MTHFD2), nuclear gene encoding mitochondrial protein, transcript variant 1, mRNA.
ILMN_1674754	388076	XM_931016.2	LOC388076	PREDICTED: similar to ribosomal protein S8, transcript variant 2 (LOC388076), mRNA.
ILMN_1674759	254531	NM_153613.2	AGPAT7	1-acylglycerol-3-phosphate O-acyltransferase 7 (lysophosphatidic acid acyltransferase, eta) (AGPAT7), mRNA.
ILMN_1674768	220686	NM_199283.4	LOC220686	hypothetical protein LOC220686 (LOC220686), mRNA.
ILMN_1674778	534	NM_130463.2	ATP6V1G2	ATPase, H+ transporting, lysosomal 13kDa, V1 subunit G2 (ATP6V1G2), transcript variant 1, mRNA.
ILMN_1674782	375295	XM_374020.4	LOC375295	PREDICTED: hypothetical gene supported by BC013438 (LOC375295), mRNA.
ILMN_1674859	651576	XM_946210.1	LOC651576	PREDICTED: similar to tubulin, alpha 8 like, transcript variant 2 (LOC651576), mRNA.
ILMN_1674866	10474	NM_006354.2	TADA3L	transcriptional adaptor 3 (NGG1 homolog, yeast)-like (TADA3L), transcript variant 1, mRNA.
ILMN_1674874	10227	NM_001120.3	TETRAN	tetracycline transporter-like protein (TETRAN), mRNA.
ILMN_1674908	3215	NM_002147.3	HOXB5	homeobox B5 (HOXB5), mRNA.
ILMN_1674941	196527	NM_001025356.1	TMEM16F	transmembrane protein 16F (TMEM16F), mRNA.
ILMN_1674955	6342	NM_001007098.1	SCP2	sterol carrier protein 2 (SCP2), transcript variant 2, mRNA.
ILMN_1674985	55092	NM_018022.1	TMEM51	transmembrane protein 51 (TMEM51), mRNA.
ILMN_1675007	79149	NM_024303.1	ZSCAN5	zinc finger and SCAN domain containing 5 (ZSCAN5), mRNA.
ILMN_1675038	3275	NM_001535.2	PRMT2	protein arginine methyltransferase 2 (PRMT2), transcript variant 2, mRNA.
ILMN_1675055	79594	NM_024544.1	C1orf166	chromosome 1 open reading frame 166 (C1orf166), mRNA.
ILMN_1675062	10398	NM_006097.3	MYL9	myosin, light chain 9, regulatory (MYL9), transcript variant 1, mRNA.
ILMN_1675085	55236	NM_018227.5	UBE1L2	ubiquitin-activating enzyme E1-like 2 (UBE1L2), mRNA.
ILMN_1675106	78992	NM_024029.3	YIPF2	Yip1 domain family, member 2 (YIPF2), mRNA.
ILMN_1675130	4782	NM_205843.1	NFIC	nuclear factor I/C (CCAAT-binding transcription factor) (NFIC), transcript variant 2, mRNA.
ILMN_1675131	55011	NM_017916.1	PIH1D1	PIH1 domain containing 1 (PIH1D1), mRNA.
ILMN_1675150	284459	NM_181786.2	HKR1	GLI-Kruppel family member HKR1 (HKR1), mRNA.
ILMN_1675151	89797	NM_145117.3	NAV2	neuron navigator 2 (NAV2), transcript variant 2, mRNA.
ILMN_1675172	388531	NM_207391.2	RGS9BP	regulator of G protein signalling 9 binding protein (RGS9BP), mRNA.
ILMN_1675186	4200	NM_002396.3	ME2	malic enzyme 2, NAD(+)-dependent, mitochondrial (ME2), nuclear gene encoding mitochondrial protein, mRNA.
ILMN_1675210	53616	NM_021723.2	ADAM22	ADAM metallopeptidase domain 22 (ADAM22), transcript variant 1, mRNA.
ILMN_1675222	23129	NM_015103.1	PLXND1	plexin D1 (PLXND1), mRNA.
ILMN_1675239	4701	NM_005001.2	NDUFA7	NADH dehydrogenase (ubiquinone) 1 alpha subcomplex, 7, 14.5kDa (NDUFA7), mRNA.
ILMN_1675258	441268	NM_001013725.1	LOC441268	hypothetical gene supported by BC044942 (LOC441268), mRNA.
ILMN_1675259	4286	NM_198177.1	MITF	microphthalmia-associated transcription factor (MITF), transcript variant 2, mRNA.
ILMN_1675266	51172	NM_016256.2	NAGPA	N-acetylglucosamine-1-phosphodiester alpha-N-acetylglucosaminidase (NAGPA), mRNA.
ILMN_1675268	4038	NM_002334.1	LRP4	low density lipoprotein receptor-related protein 4 (LRP4), mRNA.
ILMN_1675312	389833	NM_001033515.1	LOC389833	similar to hypothetical protein MGC27019 (LOC389833), mRNA.
ILMN_1675359	79576	NM_024528.1	NKAP	NF-kappaB activating protein (NKAP), mRNA.
ILMN_1675365	113251	NM_199188.1	LARP4	La ribonucleoprotein domain family, member 4 (LARP4), transcript variant 2, mRNA.
ILMN_1675398	219	NM_000692.3	ALDH1B1	aldehyde dehydrogenase 1 family, member B1 (ALDH1B1), nuclear gene encoding mitochondrial protein, mRNA.
ILMN_1675406	84513	NM_032483.2	PPAPDC1B	phosphatidic acid phosphatase type 2 domain containing 1B (PPAPDC1B), mRNA.
ILMN_1675429	64750	NM_022739.3	SMURF2	SMAD specific E3 ubiquitin protein ligase 2 (SMURF2), mRNA.
ILMN_1675448	677	NM_004926.2	ZFP36L1	zinc finger protein 36, C3H type-like 1 (ZFP36L1), mRNA.
ILMN_1675460	283412	XM_938790.2	LOC283412	PREDICTED: similar to 60S ribosomal protein L29 (Cell surface heparin-binding protein HIP) (LOC283412), mRNA.
ILMN_1675462	11157	NM_007080.2	LSM6	LSM6 homolog, U6 small nuclear RNA associated (S. cerevisiae) (LSM6), mRNA.
ILMN_1675465	389289	NM_001014279.1	C5orf39	chromosome 5 open reading frame 39 (C5orf39), mRNA.
ILMN_1675472	644799	XM_934554.1	LOC644799	PREDICTED: hypothetical protein LOC644799, transcript variant 1 (LOC644799), mRNA.
ILMN_1675477	54923	NM_017806.1	LIME1	Lck interacting transmembrane adaptor 1 (LIME1), mRNA.
ILMN_1675482	732425	XM_001133480.1	LOC732425	PREDICTED: similar to Breakpoint cluster region protein (NY-REN-26 antigen) (LOC732425), mRNA.
ILMN_1675483	51281	NM_017844.2	ANKMY1	ankyrin repeat and MYND domain containing 1 (ANKMY1), transcript variant 2, mRNA.
ILMN_1675497	10401	NM_006099.3	PIAS3	protein inhibitor of activated STAT, 3 (PIAS3), mRNA.
ILMN_1675501	205564	NM_152699.3	SENP5	SUMO1/sentrin specific peptidase 5 (SENP5), mRNA.
ILMN_1675515	56954	NM_020202.3	NIT2	nitrilase family, member 2 (NIT2), mRNA.
ILMN_1675522	6175	NM_053275.3	RPLP0	ribosomal protein, large, P0 (RPLP0), transcript variant 2, mRNA.
ILMN_1675542	729148	XM_001129792.1	LOC729148	PREDICTED: similar to lethal (2) k00619 CG4775-PA (LOC729148), mRNA.
ILMN_1675557	127700	NM_206837.1	C1orf102	chromosome 1 open reading frame 102 (C1orf102), transcript variant 2, mRNA.
ILMN_1675577	115708	NM_152307.2	C14orf172	chromosome 14 open reading frame 172 (C14orf172), mRNA.
ILMN_1675609	6606	NM_000344.2	SMN1	survival of motor neuron 1, telomeric (SMN1), transcript variant d, mRNA.
ILMN_1675612	10904	NM_006698.2	BLCAP	bladder cancer associated protein (BLCAP), mRNA.
ILMN_1675617	56953	NM_020201.3	NT5M	5',3'-nucleotidase, mitochondrial (NT5M), nuclear gene encoding mitochondrial protein, mRNA.
ILMN_1675640	4938	NM_001032409.1	OAS1	2',5'-oligoadenylate synthetase 1, 40/46kDa (OAS1), transcript variant 3, mRNA.
ILMN_1675656	8495	NM_003621.1	PPFIBP2	PTPRF interacting protein, binding protein 2 (liprin beta 2) (PPFIBP2), mRNA.
ILMN_1675669	25998	NM_015525.2	IBTK	inhibitor of Bruton agammaglobulinemia tyrosine kinase (IBTK), mRNA.
ILMN_1675671	23308	NM_015259.4	ICOSLG	inducible T-cell co-stimulator ligand (ICOSLG), mRNA.
ILMN_1675674	10277	NM_006048.2	UBE4B	ubiquitination factor E4B (UFD2 homolog, yeast) (UBE4B), mRNA.
ILMN_1675684	27350	NM_014508.2	APOBEC3C	apolipoprotein B mRNA editing enzyme, catalytic polypeptide-like 3C (APOBEC3C), mRNA.
ILMN_1675695	23047	NM_015032.1	PDS5B	PDS5, regulator of cohesion maintenance, homolog B (S. cerevisiae) (PDS5B), mRNA.
ILMN_1675709	55738	NM_018209.2	ARFGAP1	ADP-ribosylation factor GTPase activating protein 1 (ARFGAP1), transcript variant 1, mRNA.
ILMN_1675721	54926	NM_017811.3	UBE2R2	ubiquitin-conjugating enzyme E2R 2 (UBE2R2), mRNA.
ILMN_1675776	56853	XM_943573.1	BRUNOL4	PREDICTED: bruno-like 4, RNA binding protein (Drosophila), transcript variant 7 (BRUNOL4), mRNA.
ILMN_1675788	7728	NM_007147.2	ZNF175	zinc finger protein 175 (ZNF175), mRNA.
ILMN_1675797	54749	NM_017549.3	EPDR1	ependymin related protein 1 (zebrafish) (EPDR1), mRNA.
ILMN_1675848	10627	NM_006471.2	MRCL3	myosin regulatory light chain MRCL3 (MRCL3), mRNA.
ILMN_1675852	650518	XM_937285.1	LOC650518	PREDICTED: similar to Proteasome subunit alpha type 6 (Proteasome iota chain) (Macropain iota chain) (Multicatalytic endopeptidase complex iota chain) (LOC650518), mRNA.
ILMN_1675869	5892	NM_133629.1	RAD51L3	RAD51-like 3 (S. cerevisiae) (RAD51L3), transcript variant 4, mRNA.
ILMN_1675939	3459	NM_000416.1	IFNGR1	interferon gamma receptor 1 (IFNGR1), mRNA.
[truncated: 9,705 more rows]
