# Supplementary material for: Colorectal cancer cell-derived microvesicles are enriched in cell cycle-related mRNAs that promote proliferation of endothelial cells
Source: BMC Genomics. 2009 Nov 25;10:556. doi: 10.1186/1471-2164-10-556 (PMC2788585; doi:10.1186/1471-2164-10-556)
Supplement: Additional file 3 — A comparison of microvesicular mRNAs in our study with those in two previous studies. The table shows microvesicular mRNAs detected in 1) MC/9-derived microvesicles from Valadi et al[1], 2) glioblastoma (GBM)-derived microvesicles from Skog et al[2], and 3) SW480 cell-derived microvesicles from our study. For MC/9 data, MGI 4.0 human-mouse orthology was used to map mouse genes into their human orthologous genes http://www.informatics.jax.org. [file 1471-2164-10-556-S3.XLSX]

## Sheet: Additional file 3
Additional file 3. A comparison of microvesicular mRNAs in our study with those in two previous studies
Entrez	Symbol	Description	SW480-derived microvesicles	MC/9-derived microvesiclesa	GBM-derived microvesiclesb
1	A1BG	alpha-1-B glycoprotein	-	-	O
2	A2M	alpha-2-macroglobulin	-	-	O
9	NAT1	N-acetyltransferase 1 (arylamine N-acetyltransferase)	O	-	O
10	NAT2	N-acetyltransferase 2 (arylamine N-acetyltransferase)	-	-	O
12	SERPINA3	serpin peptidase inhibitor, clade A (alpha-1 antiproteinase, antitrypsin), member 3	-	-	O
13	AADAC	arylacetamide deacetylase (esterase)	-	-	O
14	AAMP	angio-associated, migratory cell protein	O	-	O
15	AANAT	arylalkylamine N-acetyltransferase	-	-	O
16	AARS	alanyl-tRNA synthetase	O	-	O
18	ABAT	4-aminobutyrate aminotransferase	O	-	O
19	ABCA1	ATP-binding cassette, sub-family A (ABC1), member 1	-	-	O
20	ABCA2	ATP-binding cassette, sub-family A (ABC1), member 2	O	-	O
21	ABCA3	ATP-binding cassette, sub-family A (ABC1), member 3	O	-	O
22	ABCB7	ATP-binding cassette, sub-family B (MDR/TAP), member 7	O	-	O
23	ABCF1	ATP-binding cassette, sub-family F (GCN20), member 1	O	-	O
24	ABCA4	ATP-binding cassette, sub-family A (ABC1), member 4	-	-	O
25	ABL1	c-abl oncogene 1, receptor tyrosine kinase	O	-	O
26	ABP1	amiloride binding protein 1 (amine oxidase (copper-containing))	O	-	O
27	ABL2	v-abl Abelson murine leukemia viral oncogene homolog 2 (arg, Abelson-related gene)	O	-	O
28	ABO	ABO blood group (transferase A, alpha 1-3-N-acetylgalactosaminyltransferase; transferase B, alpha 1-3-galactosyltransferase)	-	-	O
29	ABR	active BCR-related gene	O	-	O
30	ACAA1	acetyl-Coenzyme A acyltransferase 1	O	-	O
31	ACACA	acetyl-Coenzyme A carboxylase alpha	O	-	O
32	ACACB	acetyl-Coenzyme A carboxylase beta	O	-	O
34	ACADM	acyl-Coenzyme A dehydrogenase, C-4 to C-12 straight chain	O	-	O
35	ACADS	acyl-Coenzyme A dehydrogenase, C-2 to C-3 short chain	O	-	O
36	ACADSB	acyl-Coenzyme A dehydrogenase, short/branched chain	O	-	O
37	ACADVL	acyl-Coenzyme A dehydrogenase, very long chain	O	-	O
38	ACAT1	acetyl-Coenzyme A acetyltransferase 1 (acetoacetyl Coenzyme A thiolase)	O	-	O
39	ACAT2	acetyl-Coenzyme A acetyltransferase 2	O	-	O
40	ACCN1	amiloride-sensitive cation channel 1, neuronal (degenerin)	-	-	O
41	ACCN2	amiloride-sensitive cation channel 2, neuronal	O	-	O
43	ACHE	acetylcholinesterase (Yt blood group)	-	-	O
47	ACLY	ATP citrate lyase	O	-	O
48	ACO1	aconitase 1, soluble	O	-	O
49	ACR	acrosin	-	-	O
50	ACO2	aconitase 2, mitochondrial	O	-	O
51	ACOX1	acyl-Coenzyme A oxidase 1, palmitoyl	O	-	O
52	ACP1	acid phosphatase 1, soluble	O	O	O
53	ACP2	acid phosphatase 2, lysosomal	O	-	O
54	ACP5	acid phosphatase 5, tartrate resistant	-	-	O
55	ACPP	acid phosphatase, prostate	-	-	O
56	ACRV1	acrosomal vesicle protein 1	-	-	O
58	ACTA1	actin, alpha 1, skeletal muscle	-	-	O
59	ACTA2	actin, alpha 2, smooth muscle, aorta	O	-	O
60	ACTB	actin, beta	O	O	O
70	ACTC1	actin, alpha, cardiac muscle 1	-	-	O
71	ACTG1	actin, gamma 1	O	O	O
72	ACTG2	actin, gamma 2, smooth muscle, enteric	-	-	O
81	ACTN4	actinin, alpha 4	O	-	O
86	ACTL6A	actin-like 6A	O	-	O
87	ACTN1	actinin, alpha 1	O	-	O
88	ACTN2	actinin, alpha 2	-	-	O
89	ACTN3	actinin, alpha 3	-	-	O
90	ACVR1	activin A receptor, type I	O	O	O
91	ACVR1B	activin A receptor, type IB	O	-	O
93	ACVR2B	activin A receptor, type IIB	O	-	O
94	ACVRL1	activin A receptor type II-like 1	-	-	O
95	ACY1	aminoacylase 1	O	-	O
97	ACYP1	acylphosphatase 1, erythrocyte (common) type	O	-	O
98	ACYP2	acylphosphatase 2, muscle type	-	-	O
100	ADA	adenosine deaminase	O	-	O
101	ADAM8	ADAM metallopeptidase domain 8	-	-	O
102	ADAM10	ADAM metallopeptidase domain 10	O	-	O
103	ADAR	adenosine deaminase, RNA-specific	O	O	O
104	ADARB1	adenosine deaminase, RNA-specific, B1 (RED1 homolog rat)	O	-	O
105	ADARB2	adenosine deaminase, RNA-specific, B2 (RED2 homolog rat)	-	-	O
107	ADCY1	adenylate cyclase 1 (brain)	-	-	O
108	ADCY2	adenylate cyclase 2 (brain)	-	-	O
109	ADCY3	adenylate cyclase 3	O	-	O
111	ADCY5	adenylate cyclase 5	-	-	O
112	ADCY6	adenylate cyclase 6	O	-	O
113	ADCY7	adenylate cyclase 7	O	-	O
114	ADCY8	adenylate cyclase 8 (brain)	-	-	O
115	ADCY9	adenylate cyclase 9	O	-	O
116	ADCYAP1	adenylate cyclase activating polypeptide 1 (pituitary)	-	-	O
117	ADCYAP1R1	adenylate cyclase activating polypeptide 1 (pituitary) receptor type I	-	-	O
118	ADD1	adducin 1 (alpha)	O	-	O
119	ADD2	adducin 2 (beta)	-	-	O
120	ADD3	adducin 3 (gamma)	O	-	O
123	ADFP	adipose differentiation-related protein	O	-	O
124	ADH1A	alcohol dehydrogenase 1A (class I), alpha polypeptide	-	-	O
126	ADH1C	alcohol dehydrogenase 1C (class I), gamma polypeptide	-	-	O
127	ADH4	alcohol dehydrogenase 4 (class II), pi polypeptide	-	-	O
128	ADH5	alcohol dehydrogenase 5 (class III), chi polypeptide	O	-	O
130	ADH6	alcohol dehydrogenase 6 (class V)	-	-	O
132	ADK	adenosine kinase	O	-	O
133	ADM	adrenomedullin	O	-	O
134	ADORA1	adenosine A1 receptor	-	-	O
135	ADORA2A	adenosine A2a receptor	-	-	O
136	ADORA2B	adenosine A2b receptor	O	-	O
140	ADORA3	adenosine A3 receptor	-	-	O
141	ADPRH	ADP-ribosylarginine hydrolase	O	-	O
142	PARP1	poly (ADP-ribose) polymerase family, member 1	O	-	O
143	PARP4	poly (ADP-ribose) polymerase family, member 4	O	-	O
146	ADRA1D	adrenergic, alpha-1D-, receptor	O	-	O
147	ADRA1B	adrenergic, alpha-1B-, receptor	O	-	O
148	ADRA1A	adrenergic, alpha-1A-, receptor	O	-	O
150	ADRA2A	adrenergic, alpha-2A-, receptor	-	-	O
151	ADRA2B	adrenergic, alpha-2B-, receptor	O	-	O
152	ADRA2C	adrenergic, alpha-2C-, receptor	O	-	O
153	ADRB1	adrenergic, beta-1-, receptor	-	-	O
154	ADRB2	adrenergic, beta-2-, receptor, surface	-	-	O
155	ADRB3	adrenergic, beta-3-, receptor	-	-	O
156	ADRBK1	adrenergic, beta, receptor kinase 1	-	-	O
157	ADRBK2	adrenergic, beta, receptor kinase 2	-	-	O
158	ADSL	adenylosuccinate lyase	O	-	O
159	ADSS	adenylosuccinate synthase	O	-	O
160	AP2A1	adaptor-related protein complex 2, alpha 1 subunit	O	-	O
161	AP2A2	adaptor-related protein complex 2, alpha 2 subunit	O	-	O
162	AP1B1	adaptor-related protein complex 1, beta 1 subunit	O	-	O
163	AP2B1	adaptor-related protein complex 2, beta 1 subunit	O	-	O
164	AP1G1	adaptor-related protein complex 1, gamma 1 subunit	O	-	O
165	AEBP1	AE binding protein 1	-	-	O
166	AES	amino-terminal enhancer of split	O	-	O
167	CRISP1	cysteine-rich secretory protein 1	-	-	O
172	AFG3L1	AFG3 ATPase family gene 3-like 1 (S. cerevisiae)	-	-	O
173	AFM	afamin	-	-	O
175	AGA	aspartylglucosaminidase	O	-	O
176	AGC1	aggrecan 1 (chondroitin sulfate proteoglycan 1, large aggregating proteoglycan, antigen identified by monoclonal antibody A0122)	-	-	O
177	AGER	advanced glycosylation end product-specific receptor	-	-	O
178	AGL	amylo-1, 6-glucosidase, 4-alpha-glucanotransferase (glycogen debranching enzyme, glycogen storage disease type III)	O	-	O
181	AGRP	agouti related protein homolog (mouse)	-	-	O
182	JAG1	jagged 1 (Alagille syndrome)	O	-	O
183	AGT	angiotensinogen (serpin peptidase inhibitor, clade A, member 8)	-	-	O
185	AGTR1	angiotensin II receptor, type 1	-	-	O
186	AGTR2	angiotensin II receptor, type 2	-	-	O
187	AGTRL1	angiotensin II receptor-like 1	-	-	O
189	AGXT	alanine-glyoxylate aminotransferase (oxalosis I; hyperoxaluria I; glycolicaciduria; serine-pyruvate aminotransferase)	-	-	O
190	NR0B1	nuclear receptor subfamily 0, group B, member 1	-	-	O
191	AHCY	S-adenosylhomocysteine hydrolase	O	-	O
196	AHR	aryl hydrocarbon receptor	O	-	O
197	AHSG	alpha-2-HS-glycoprotein	-	-	O
199	AIF1	allograft inflammatory factor 1	-	-	O
202	AIM1	absent in melanoma 1	-	-	O
203	AK1	adenylate kinase 1	O	-	O
204	AK2	adenylate kinase 2	O	-	O
205	AK3L1	adenylate kinase 3-like 1	O	O	-
207	AKT1	v-akt murine thymoma viral oncogene homolog 1	O	-	O
208	AKT2	v-akt murine thymoma viral oncogene homolog 2	-	-	O
210	ALAD	aminolevulinate, delta-, dehydratase	O	-	O
211	ALAS1	aminolevulinate, delta-, synthase 1	O	-	O
212	ALAS2	aminolevulinate, delta-, synthase 2 (sideroblastic/hypochromic anemia)	-	-	O
213	ALB	albumin	-	-	O
214	ALCAM	activated leukocyte cell adhesion molecule	O	-	O
215	ABCD1	ATP-binding cassette, sub-family D (ALD), member 1	O	-	O
216	ALDH1A1	aldehyde dehydrogenase 1 family, member A1	-	-	O
217	ALDH2	aldehyde dehydrogenase 2 family (mitochondrial)	O	-	O
218	ALDH3A1	aldehyde dehydrogenase 3 family, memberA1	O	-	O
219	ALDH1B1	aldehyde dehydrogenase 1 family, member B1	O	-	O
220	ALDH1A3	aldehyde dehydrogenase 1 family, member A3	O	-	O
221	ALDH3B1	aldehyde dehydrogenase 3 family, member B1	O	-	O
222	ALDH3B2	aldehyde dehydrogenase 3 family, member B2	-	-	O
223	ALDH9A1	aldehyde dehydrogenase 9 family, member A1	O	-	O
224	ALDH3A2	aldehyde dehydrogenase 3 family, member A2	O	-	O
226	ALDOA	aldolase A, fructose-bisphosphate	O	O	O
228	ALDOAP2	aldolase A, fructose-bisphosphate pseudogene 2	-	-	O
229	ALDOB	aldolase B, fructose-bisphosphate	-	-	O
230	ALDOC	aldolase C, fructose-bisphosphate	O	-	O
231	AKR1B1	aldo-keto reductase family 1, member B1 (aldose reductase)	O	-	-
238	ALK	anaplastic lymphoma receptor tyrosine kinase	O	-	O
239	ALOX12	arachidonate 12-lipoxygenase	-	-	O
240	ALOX5	arachidonate 5-lipoxygenase	-	-	O
241	ALOX5AP	arachidonate 5-lipoxygenase-activating protein	O	-	O
242	ALOX12B	arachidonate 12-lipoxygenase, 12R type	O	-	O
244	ANXA8L2	annexin A8-like 2	O	-	O
245	ALOX12P2	arachidonate 12-lipoxygenase pseudogene 2	-	-	O
246	ALOX15	arachidonate 15-lipoxygenase	-	-	O
247	ALOX15B	arachidonate 15-lipoxygenase, type B	-	-	O
248	ALPI	alkaline phosphatase, intestinal	-	-	O
249	ALPL	alkaline phosphatase, liver/bone/kidney	O	-	O
250	ALPP	alkaline phosphatase, placental (Regan isozyme)	O	-	O
251	ALPPL2	alkaline phosphatase, placental-like 2	-	-	O
257	ALX3	aristaless-like homeobox 3	-	-	O
258	AMBN	ameloblastin (enamel matrix protein)	-	-	O
259	AMBP	alpha-1-microglobulin/bikunin precursor	-	-	O
262	AMD1	adenosylmethionine decarboxylase 1	O	O	O
265	AMELX	amelogenin (amelogenesis imperfecta 1, X-linked)	-	-	O
267	AMFR	autocrine motility factor receptor	O	-	O
268	AMH	anti-Mullerian hormone	O	-	O
269	AMHR2	anti-Mullerian hormone receptor, type II	-	-	O
270	AMPD1	adenosine monophosphate deaminase 1 (isoform M)	-	-	O
271	AMPD2	adenosine monophosphate deaminase 2 (isoform L)	-	-	O
272	AMPD3	adenosine monophosphate deaminase (isoform E)	O	-	O
273	AMPH	amphiphysin (Stiff-Man syndrome with breast cancer 128kDa autoantigen)	-	-	O
274	BIN1	bridging integrator 1	O	-	O
275	AMT	aminomethyltransferase	-	-	O
277	AMY1B	amylase, alpha 1B (salivary)	O	-	-
278	AMY1C	amylase, alpha 1C (salivary)	O	-	O
283	ANG	angiogenin, ribonuclease, RNase A family, 5	O	-	O
284	ANGPT1	angiopoietin 1	-	-	O
285	ANGPT2	angiopoietin 2	-	-	O
286	ANK1	ankyrin 1, erythrocytic	-	-	O
287	ANK2	ankyrin 2, neuronal	O	-	O
288	ANK3	ankyrin 3, node of Ranvier (ankyrin G)	O	O	O
290	ANPEP	alanyl (membrane) aminopeptidase (aminopeptidase N, aminopeptidase M, microsomal aminopeptidase, CD13, p150)	-	-	O
291	SLC25A4	solute carrier family 25 (mitochondrial carrier; adenine nucleotide translocator), member 4	O	-	O
292	SLC25A5	solute carrier family 25 (mitochondrial carrier; adenine nucleotide translocator), member 5	O	O	O
293	SLC25A6	solute carrier family 25 (mitochondrial carrier; adenine nucleotide translocator), member 6	O	-	-
301	ANXA1	annexin A1	O	-	O
302	ANXA2	annexin A2	O	-	O
303	ANXA2P1	annexin A2 pseudogene 1	-	-	O
305	ANXA2P3	annexin A2 pseudogene 3	-	-	O
306	ANXA3	annexin A3	O	-	O
307	ANXA4	annexin A4	O	-	O
308	ANXA5	annexin A5	O	-	O
309	ANXA6	annexin A6	-	-	O
310	ANXA7	annexin A7	O	-	O
311	ANXA11	annexin A11	O	-	O
312	ANXA13	annexin A13	-	-	O
313	AOAH	acyloxyacyl hydrolase (neutrophil)	-	-	O
314	AOC2	amine oxidase, copper containing 2 (retina-specific)	-	-	O
316	AOX1	aldehyde oxidase 1	-	-	O
317	APAF1	apoptotic peptidase activating factor 1	O	-	O
318	NUDT2	nudix (nucleoside diphosphate linked moiety X)-type motif 2	O	-	O
319	APOF	apolipoprotein F	-	-	O
320	APBA1	amyloid beta (A4) precursor protein-binding, family A, member 1 (X11)	-	-	O
321	APBA2	amyloid beta (A4) precursor protein-binding, family A, member 2 (X11-like)	-	-	O
322	APBB1	amyloid beta (A4) precursor protein-binding, family B, member 1 (Fe65)	-	-	O
323	APBB2	amyloid beta (A4) precursor protein-binding, family B, member 2 (Fe65-like)	-	-	O
324	APC	adenomatosis polyposis coli	-	-	O
325	APCS	amyloid P component, serum	-	-	O
326	AIRE	autoimmune regulator (autoimmune polyendocrinopathy candidiasis ectodermal dystrophy)	-	-	O
327	APEH	N-acylaminoacyl-peptide hydrolase	O	-	O
328	APEX1	APEX nuclease (multifunctional DNA repair enzyme) 1	O	-	O
329	BIRC2	baculoviral IAP repeat-containing 2	O	-	O
330	BIRC3	baculoviral IAP repeat-containing 3	O	-	O
331	XIAP	X-linked inhibitor of apoptosis	O	-	O
332	BIRC5	baculoviral IAP repeat-containing 5 (survivin)	O	-	O
333	APLP1	amyloid beta (A4) precursor-like protein 1	-	-	O
334	APLP2	amyloid beta (A4) precursor-like protein 2	O	O	O
335	APOA1	apolipoprotein A-I	-	-	O
337	APOA4	apolipoprotein A-IV	-	-	O
338	APOB	apolipoprotein B (including Ag(x) antigen)	-	-	O
339	APOBEC1	apolipoprotein B mRNA editing enzyme, catalytic polypeptide 1	-	-	O
341	APOC1	apolipoprotein C-I	O	-	O
343	AQP8	aquaporin 8	-	-	O
344	APOC2	apolipoprotein C-II	-	-	O
345	APOC3	apolipoprotein C-III	-	-	O
346	APOC4	apolipoprotein C-IV	-	-	O
348	APOE	apolipoprotein E	O	-	O
350	APOH	apolipoprotein H (beta-2-glycoprotein I)	-	-	O
351	APP	amyloid beta (A4) precursor protein (peptidase nexin-II, Alzheimer disease)	O	O	O
353	APRT	adenine phosphoribosyltransferase	O	-	-
354	KLK3	kallikrein-related peptidase 3	O	-	O
355	FAS	Fas (TNF receptor superfamily, member 6)	O	-	O
356	FASLG	Fas ligand (TNF superfamily, member 6)	-	-	O
357	SHROOM2	shroom family member 2	O	-	O
358	AQP1	aquaporin 1 (Colton blood group)	-	-	O
359	AQP2	aquaporin 2 (collecting duct)	-	-	O
360	AQP3	aquaporin 3 (Gill blood group)	-	-	O
361	AQP4	aquaporin 4	-	-	O
362	AQP5	aquaporin 5	-	-	O
363	AQP6	aquaporin 6, kidney specific	-	-	O
364	AQP7	aquaporin 7	-	-	O
366	AQP9	aquaporin 9	-	-	O
367	AR	androgen receptor (dihydrotestosterone receptor; testicular feminization; spinal and bulbar muscular atrophy; Kennedy disease)	O	-	O
368	ABCC6	ATP-binding cassette, sub-family C (CFTR/MRP), member 6	-	-	O
369	ARAF	v-raf murine sarcoma 3611 viral oncogene homolog	O	-	O
372	ARCN1	archain 1	O	-	O
373	TRIM23	tripartite motif-containing 23	O	-	O
374	AREG	amphiregulin (schwannoma-derived growth factor)	-	-	O
375	ARF1	ADP-ribosylation factor 1	O	O	O
377	ARF3	ADP-ribosylation factor 3	O	-	O
378	ARF4	ADP-ribosylation factor 4	O	-	O
379	ARL4D	ADP-ribosylation factor-like 4D	O	-	O
381	ARF5	ADP-ribosylation factor 5	O	-	O
382	ARF6	ADP-ribosylation factor 6	-	O	O
383	ARG1	arginase, liver	-	-	O
384	ARG2	arginase, type II	O	-	O
387	RHOA	ras homolog gene family, member A	O	-	O
388	RHOB	ras homolog gene family, member B	O	-	O
389	RHOC	ras homolog gene family, member C	O	-	O
390	RND3	Rho family GTPase 3	O	-	O
391	RHOG	ras homolog gene family, member G (rho G)	O	-	O
392	ARHGAP1	Rho GTPase activating protein 1	O	-	O
393	ARHGAP4	Rho GTPase activating protein 4	O	-	O
394	ARHGAP5	Rho GTPase activating protein 5	O	-	O
395	ARHGAP6	Rho GTPase activating protein 6	-	-	O
396	ARHGDIA	Rho GDP dissociation inhibitor (GDI) alpha	O	-	O
397	ARHGDIB	Rho GDP dissociation inhibitor (GDI) beta	O	-	O
398	ARHGDIG	Rho GDP dissociation inhibitor (GDI) gamma	-	-	O
399	RHOH	ras homolog gene family, member H	-	-	O
400	ARL1	ADP-ribosylation factor-like 1	O	-	O
401	PHOX2A	paired-like (aristaless) homeobox 2a	-	-	O
402	ARL2	ADP-ribosylation factor-like 2	O	O	O
403	ARL3	ADP-ribosylation factor-like 3	O	-	O
405	ARNT	aryl hydrocarbon receptor nuclear translocator	O	-	O
406	ARNTL	aryl hydrocarbon receptor nuclear translocator-like	O	-	O
407	ARR3	arrestin 3, retinal (X-arrestin)	-	-	O
408	ARRB1	arrestin, beta 1	O	-	O
409	ARRB2	arrestin, beta 2	-	-	O
410	ARSA	arylsulfatase A	-	-	O
411	ARSB	arylsulfatase B	O	-	O
412	STS	steroid sulfatase (microsomal), arylsulfatase C, isozyme S	-	-	O
414	ARSD	arylsulfatase D	O	-	O
415	ARSE	arylsulfatase E (chondrodysplasia punctata 1)	-	-	O
416	ARSF	arylsulfatase F	-	-	O
417	ART1	ADP-ribosyltransferase 1	-	-	O
419	ART3	ADP-ribosyltransferase 3	-	-	O
420	ART4	ADP-ribosyltransferase 4 (Dombrock blood group)	-	-	O
421	ARVCF	armadillo repeat gene deletes in velocardiofacial syndrome	O	-	O
427	ASAH1	N-acylsphingosine amidohydrolase (acid ceramidase) 1	O	-	O
429	ASCL1	achaete-scute complex homolog 1 (Drosophila)	-	-	O
430	ASCL2	achaete-scute complex homolog 2 (Drosophila)	O	-	O
432	ASGR1	asialoglycoprotein receptor 1	O	-	O
433	ASGR2	asialoglycoprotein receptor 2	-	-	O
434	ASIP	agouti signaling protein, nonagouti homolog (mouse)	-	O	O
435	ASL	argininosuccinate lyase	O	-	O
438	ASMT	acetylserotonin O-methyltransferase	-	-	O
439	ASNA1	arsA arsenite transporter, ATP-binding, homolog 1 (bacterial)	O	-	O
440	ASNS	asparagine synthetase	O	O	O
443	ASPA	aspartoacylase (Canavan disease)	-	-	O
444	ASPH	aspartate beta-hydroxylase	O	-	O
445	ASS1	argininosuccinate synthetase 1	O	-	O
460	ASTN1	astrotactin 1	-	-	O
462	SERPINC1	serpin peptidase inhibitor, clade C (antithrombin), member 1	-	-	O
463	ZFHX3	zinc finger homeobox 3	O	O	O
466	ATF1	activating transcription factor 1	O	-	O
467	ATF3	activating transcription factor 3	O	-	O
468	ATF4	activating transcription factor 4 (tax-responsive enhancer element B67)	O	-	O
471	ATIC	5-aminoimidazole-4-carboxamide ribonucleotide formyltransferase/IMP cyclohydrolase	O	-	O
472	ATM	ataxia telangiectasia mutated	O	-	O
473	RERE	arginine-glutamic acid dipeptide (RE) repeats	O	-	O
474	ATOH1	atonal homolog 1 (Drosophila)	-	O	O
475	ATOX1	ATX1 antioxidant protein 1 homolog (yeast)	O	-	O
476	ATP1A1	ATPase, Na+/K+ transporting, alpha 1 polypeptide	O	-	O
477	ATP1A2	ATPase, Na+/K+ transporting, alpha 2 (+) polypeptide	-	-	O
478	ATP1A3	ATPase, Na+/K+ transporting, alpha 3 polypeptide	-	-	O
479	ATP12A	ATPase, H+/K+ transporting, nongastric, alpha polypeptide	-	-	O
480	ATP1A4	ATPase, Na+/K+ transporting, alpha 4 polypeptide	-	-	O
481	ATP1B1	ATPase, Na+/K+ transporting, beta 1 polypeptide	O	-	O
482	ATP1B2	ATPase, Na+/K+ transporting, beta 2 polypeptide	-	-	O
483	ATP1B3	ATPase, Na+/K+ transporting, beta 3 polypeptide	O	-	O
486	FXYD2	FXYD domain containing ion transport regulator 2	-	-	O
487	ATP2A1	ATPase, Ca++ transporting, cardiac muscle, fast twitch 1	-	-	O
488	ATP2A2	ATPase, Ca++ transporting, cardiac muscle, slow twitch 2	O	-	O
489	ATP2A3	ATPase, Ca++ transporting, ubiquitous	-	-	O
490	ATP2B1	ATPase, Ca++ transporting, plasma membrane 1	-	-	O
491	ATP2B2	ATPase, Ca++ transporting, plasma membrane 2	-	-	O
492	ATP2B3	ATPase, Ca++ transporting, plasma membrane 3	-	-	O
493	ATP2B4	ATPase, Ca++ transporting, plasma membrane 4	O	-	O
495	ATP4A	ATPase, H+/K+ exchanging, alpha polypeptide	-	-	O
496	ATP4B	ATPase, H+/K+ exchanging, beta polypeptide	-	-	O
498	ATP5A1	ATP synthase, H+ transporting, mitochondrial F1 complex, alpha subunit 1, cardiac muscle	O	-	-
501	ALDH7A1	aldehyde dehydrogenase 7 family, member A1	O	-	O
506	ATP5B	ATP synthase, H+ transporting, mitochondrial F1 complex, beta polypeptide	O	-	O
509	ATP5C1	ATP synthase, H+ transporting, mitochondrial F1 complex, gamma polypeptide 1	-	-	O
513	ATP5D	ATP synthase, H+ transporting, mitochondrial F1 complex, delta subunit	O	-	O
514	ATP5E	ATP synthase, H+ transporting, mitochondrial F1 complex, epsilon subunit	-	-	O
515	ATP5F1	ATP synthase, H+ transporting, mitochondrial F0 complex, subunit B1	O	-	O
516	ATP5G1	ATP synthase, H+ transporting, mitochondrial F0 complex, subunit C1 (subunit 9)	O	-	-
517	ATP5G2	ATP synthase, H+ transporting, mitochondrial F0 complex, subunit C2 (subunit 9)	O	-	O
518	ATP5G3	ATP synthase, H+ transporting, mitochondrial F0 complex, subunit C3 (subunit 9)	O	-	O
521	ATP5I	ATP synthase, H+ transporting, mitochondrial F0 complex, subunit E	O	-	O
522	ATP5J	ATP synthase, H+ transporting, mitochondrial F0 complex, subunit F6	O	-	O
523	ATP6V1A	ATPase, H+ transporting, lysosomal 70kDa, V1 subunit A	O	O	O
525	ATP6V1B1	ATPase, H+ transporting, lysosomal 56/58kDa, V1 subunit B1 (Renal tubular acidosis with deafness)	O	-	O
526	ATP6V1B2	ATPase, H+ transporting, lysosomal 56/58kDa, V1 subunit B2	O	-	O
527	ATP6V0C	ATPase, H+ transporting, lysosomal 16kDa, V0 subunit c	O	O	O
528	ATP6V1C1	ATPase, H+ transporting, lysosomal 42kDa, V1 subunit C1	O	-	O
529	ATP6V1E1	ATPase, H+ transporting, lysosomal 31kDa, V1 subunit E1	O	-	O
533	ATP6V0B	ATPase, H+ transporting, lysosomal 21kDa, V0 subunit b	O	-	O
534	ATP6V1G2	ATPase, H+ transporting, lysosomal 13kDa, V1 subunit G2	O	-	O
535	ATP6V0A1	ATPase, H+ transporting, lysosomal V0 subunit a1	O	-	O
537	ATP6AP1	ATPase, H+ transporting, lysosomal accessory protein 1	O	-	O
539	ATP5O	ATP synthase, H+ transporting, mitochondrial F1 complex, O subunit (oligomycin sensitivity conferring protein)	O	-	O
540	ATP7B	ATPase, Cu++ transporting, beta polypeptide	O	-	O
545	ATR	ataxia telangiectasia and Rad3 related	-	-	O
546	ATRX	alpha thalassemia/mental retardation syndrome X-linked (RAD54 homolog, S. cerevisiae)	O	-	O
547	KIF1A	kinesin family member 1A	O	-	O
549	AUH	AU RNA binding protein/enoyl-Coenzyme A hydratase	O	-	O
550	AUP1	ancient ubiquitous protein 1	O	-	O
551	AVP	arginine vasopressin (neurophysin II, antidiuretic hormone, diabetes insipidus, neurohypophyseal)	-	-	O
552	AVPR1A	arginine vasopressin receptor 1A	-	-	O
553	AVPR1B	arginine vasopressin receptor 1B	-	-	O
554	AVPR2	arginine vasopressin receptor 2 (nephrogenic diabetes insipidus)	O	-	O
558	AXL	AXL receptor tyrosine kinase	O	-	O
563	AZGP1	alpha-2-glycoprotein 1, zinc-binding	-	-	O
566	AZU1	azurocidin 1 (cationic antimicrobial protein 37)	-	-	O
567	B2M	beta-2-microglobulin	O	-	O
570	BAAT	bile acid Coenzyme A: amino acid N-acyltransferase (glycine N-choloyltransferase)	-	-	O
571	BACH1	BTB and CNC homology 1, basic leucine zipper transcription factor 1	-	O	O
572	BAD	BCL2-antagonist of cell death	O	-	O
573	BAG1	BCL2-associated athanogene	O	-	O
574	BAGE	B melanoma antigen	-	-	O
575	BAI1	brain-specific angiogenesis inhibitor 1	-	-	O
576	BAI2	brain-specific angiogenesis inhibitor 2	O	-	O
577	BAI3	brain-specific angiogenesis inhibitor 3	-	-	O
578	BAK1	BCL2-antagonist/killer 1	O	-	O
579	NKX3-2	NK3 homeobox 2	O	-	O
580	BARD1	BRCA1 associated RING domain 1	O	-	O
581	BAX	BCL2-associated X protein	O	-	O
582	BBS1	Bardet-Biedl syndrome 1	O	-	O
583	BBS2	Bardet-Biedl syndrome 2	O	-	O
585	BBS4	Bardet-Biedl syndrome 4	O	-	O
586	BCAT1	branched chain aminotransferase 1, cytosolic	-	-	O
587	BCAT2	branched chain aminotransferase 2, mitochondrial	O	-	O
590	BCHE	butyrylcholinesterase	-	-	O
593	BCKDHA	branched chain keto acid dehydrogenase E1, alpha polypeptide	O	-	O
594	BCKDHB	branched chain keto acid dehydrogenase E1, beta polypeptide (maple syrup urine disease)	O	-	O
595	CCND1	cyclin D1	O	-	O
596	BCL2	B-cell CLL/lymphoma 2	O	-	O
597	BCL2A1	BCL2-related protein A1	-	-	O
598	BCL2L1	BCL2-like 1	O	-	O
599	BCL2L2	BCL2-like 2	O	-	O
602	BCL3	B-cell CLL/lymphoma 3	O	-	O
604	BCL6	B-cell CLL/lymphoma 6 (zinc finger protein 51)	O	-	O
605	BCL7A	B-cell CLL/lymphoma 7A	O	-	O
607	BCL9	B-cell CLL/lymphoma 9	O	-	O
608	TNFRSF17	tumor necrosis factor receptor superfamily, member 17	-	-	O
610	HCN2	hyperpolarization activated cyclic nucleotide-gated potassium channel 2	-	-	O
611	OPN1SW	opsin 1 (cone pigments), short-wave-sensitive (color blindness, tritan)	-	-	O
613	BCR	breakpoint cluster region	O	-	O
617	BCS1L	BCS1-like (yeast)	O	-	O
622	BDH1	3-hydroxybutyrate dehydrogenase, type 1	O	-	O
623	BDKRB1	bradykinin receptor B1	-	-	O
624	BDKRB2	bradykinin receptor B2	-	-	O
627	BDNF	brain-derived neurotrophic factor	O	-	O
629	CFB	complement factor B	-	-	O
631	BFSP1	beaded filament structural protein 1, filensin	O	-	O
632	BGLAP	bone gamma-carboxyglutamate (gla) protein (osteocalcin)	O	-	O
633	BGN	biglycan	-	-	O
634	CEACAM1	carcinoembryonic antigen-related cell adhesion molecule 1 (biliary glycoprotein)	O	-	O
635	BHMT	betaine-homocysteine methyltransferase	-	O	O
636	BICD1	bicaudal D homolog 1 (Drosophila)	O	-	O
637	BID	BH3 interacting domain death agonist	O	-	O
638	BIK	BCL2-interacting killer (apoptosis-inducing)	O	-	O
639	PRDM1	PR domain containing 1, with ZNF domain	O	O	O
640	BLK	B lymphoid tyrosine kinase	-	-	O
641	BLM	Bloom syndrome	O	-	O
642	BLMH	bleomycin hydrolase	O	-	O
643	BLR1	Burkitt lymphoma receptor 1, GTP binding protein (chemokine (C-X-C motif) receptor 5)	-	-	O
644	BLVRA	biliverdin reductase A	O	-	O
645	BLVRB	biliverdin reductase B (flavin reductase (NADPH))	O	-	O
646	BNC1	basonuclin 1	-	-	O
648	BMI1	BMI1 polycomb ring finger oncogene	O	-	O
649	BMP1	bone morphogenetic protein 1	O	-	O
650	BMP2	bone morphogenetic protein 2	-	-	O
651	BMP3	bone morphogenetic protein 3 (osteogenic)	-	-	O
652	BMP4	bone morphogenetic protein 4	O	-	O
653	BMP5	bone morphogenetic protein 5	-	O	O
654	BMP6	bone morphogenetic protein 6	O	O	O
655	BMP7	bone morphogenetic protein 7	O	-	O
656	BMP8B	bone morphogenetic protein 8b (osteogenic protein 2)	-	-	O
657	BMPR1A	bone morphogenetic protein receptor, type IA	O	-	O
658	BMPR1B	bone morphogenetic protein receptor, type IB	-	-	O
659	BMPR2	bone morphogenetic protein receptor, type II (serine/threonine kinase)	O	-	O
660	BMX	BMX non-receptor tyrosine kinase	-	-	O
661	POLR3D	polymerase (RNA) III (DNA directed) polypeptide D, 44kDa	O	-	O
662	BNIP1	BCL2/adenovirus E1B 19kDa interacting protein 1	O	-	O
663	BNIP2	BCL2/adenovirus E1B 19kDa interacting protein 2	O	-	O
664	BNIP3	BCL2/adenovirus E1B 19kDa interacting protein 3	-	-	O
665	BNIP3L	BCL2/adenovirus E1B 19kDa interacting protein 3-like	O	-	O
666	BOK	BCL2-related ovarian killer	O	-	O
667	DST	dystonin	-	-	O
668	FOXL2	forkhead box L2	O	-	O
669	BPGM	2,3-bisphosphoglycerate mutase	O	-	O
670	BPHL	biphenyl hydrolase-like (serine hydrolase; breast epithelial mucin-associated antigen)	O	-	O
671	BPI	bactericidal/permeability-increasing protein	-	-	O
672	BRCA1	breast cancer 1, early onset	O	-	O
673	BRAF	v-raf murine sarcoma viral oncogene homolog B1	O	O	O
675	BRCA2	breast cancer 2, early onset	-	-	O
677	ZFP36L1	zinc finger protein 36, C3H type-like 1	O	-	O
678	ZFP36L2	zinc finger protein 36, C3H type-like 2	-	-	O
680	BRS3	bombesin-like receptor 3	-	-	O
682	BSG	basigin (Ok blood group)	O	-	O
683	BST1	bone marrow stromal cell antigen 1	-	-	O
684	BST2	bone marrow stromal cell antigen 2	O	-	O
685	BTC	betacellulin	-	-	O
686	BTD	biotinidase	O	-	O
687	KLF9	Kruppel-like factor 9	O	-	O
688	KLF5	Kruppel-like factor 5 (intestinal)	O	-	O
689	BTF3	basic transcription factor 3	O	-	O
694	BTG1	B-cell translocation gene 1, anti-proliferative	O	-	O
695	BTK	Bruton agammaglobulinemia tyrosine kinase	-	-	O
696	BTN1A1	butyrophilin, subfamily 1, member A1	-	-	O
699	BUB1	BUB1 budding uninhibited by benzimidazoles 1 homolog (yeast)	O	-	O
701	BUB1B	BUB1 budding uninhibited by benzimidazoles 1 homolog beta (yeast)	O	-	O
705	BYSL	bystin-like	O	-	O
706	TSPO	translocator protein (18kDa)	O	-	O
708	C1QBP	complement component 1, q subcomponent binding protein	O	-	-
710	SERPING1	serpin peptidase inhibitor, clade G (C1 inhibitor), member 1, (angioedema, hereditary)	-	-	O
711	C3orf51	chromosome 3 open reading frame 51	-	-	O
712	C1QA	complement component 1, q subcomponent, A chain	-	-	O
713	C1QB	complement component 1, q subcomponent, B chain	-	-	O
714	C1QC	complement component 1, q subcomponent, C chain	-	-	O
715	C1R	complement component 1, r subcomponent	-	-	O
716	C1S	complement component 1, s subcomponent	-	-	O
717	C2	complement component 2	-	-	O
718	C3	complement component 3	-	-	O
719	C3AR1	complement component 3a receptor 1	-	-	O
721	C4B	complement component 4B (Childo blood group)	-	-	O
722	C4BPA	complement component 4 binding protein, alpha	-	-	O
725	C4BPB	complement component 4 binding protein, beta	-	-	O
726	CAPN5	calpain 5	O	-	O
727	C5	complement component 5	O	-	O
728	C5AR1	complement component 5a receptor 1	-	-	O
729	C6	complement component 6	-	-	O
730	C7	complement component 7	-	-	O
731	C8A	complement component 8, alpha polypeptide	-	-	O
732	C8B	complement component 8, beta polypeptide	O	-	O
733	C8G	complement component 8, gamma polypeptide	-	-	O
734	OSGIN2	oxidative stress induced growth inhibitor family member 2	O	-	O
735	C9	complement component 9	-	-	O
738	C11orf2	chromosome 11 open reading frame2	O	-	O
740	MRPL49	mitochondrial ribosomal protein L49	O	-	O
741	ZNHIT2	zinc finger, HIT type 2	O	-	O
744	MPPED2	metallophosphoesterase domain containing 2	-	-	O
745	C11orf9	chromosome 11 open reading frame 9	O	-	O
746	C11orf10	chromosome 11 open reading frame 10	O	-	O
750	C16orf3	chromosome 16 open reading frame 3	-	-	O
752	FMNL1	formin-like 1	O	-	O
753	C18orf1	chromosome 18 open reading frame 1	-	-	O
754	PTTG1IP	pituitary tumor-transforming 1 interacting protein	O	-	O
755	C21orf2	chromosome 21 open reading frame 2	O	-	O
757	TMEM50B	transmembrane protein 50B	-	-	O
758	MPPED1	metallophosphoesterase domain containing 1	-	-	O
759	CA1	carbonic anhydrase I	-	-	O
760	CA2	carbonic anhydrase II	-	-	O
761	CA3	carbonic anhydrase III, muscle specific	-	-	O
762	CA4	carbonic anhydrase IV	-	-	O
763	CA5A	carbonic anhydrase VA, mitochondrial	-	-	O
765	CA6	carbonic anhydrase VI	-	-	O
766	CA7	carbonic anhydrase VII	-	-	O
767	CA8	carbonic anhydrase VIII	O	-	O
768	CA9	carbonic anhydrase IX	-	-	O
770	CA11	carbonic anhydrase XI	O	-	O
771	CA12	carbonic anhydrase XII	-	-	O
773	CACNA1A	calcium channel, voltage-dependent, P/Q type, alpha 1A subunit	-	-	O
774	CACNA1B	calcium channel, voltage-dependent, L type, alpha 1B subunit	-	-	O
775	CACNA1C	calcium channel, voltage-dependent, L type, alpha 1C subunit	-	-	O
776	CACNA1D	calcium channel, voltage-dependent, L type, alpha 1D subunit	-	-	O
777	CACNA1E	calcium channel, voltage-dependent, alpha 1E subunit	-	-	O
778	CACNA1F	calcium channel, voltage-dependent, alpha 1F subunit	-	-	O
779	CACNA1S	calcium channel, voltage-dependent, L type, alpha 1S subunit	-	-	O
780	DDR1	discoidin domain receptor tyrosine kinase 1	O	-	O
781	CACNA2D1	calcium channel, voltage-dependent, alpha 2/delta subunit 1	-	-	O
782	CACNB1	calcium channel, voltage-dependent, beta 1 subunit	-	-	O
783	CACNB2	calcium channel, voltage-dependent, beta 2 subunit	-	-	O
784	CACNB3	calcium channel, voltage-dependent, beta 3 subunit	-	-	O
785	CACNB4	calcium channel, voltage-dependent, beta 4 subunit	O	-	O
786	CACNG1	calcium channel, voltage-dependent, gamma subunit 1	-	-	O
788	SLC25A20	solute carrier family 25 (carnitine/acylcarnitine translocase), member 20	O	-	O
790	CAD	carbamoyl-phosphate synthetase 2, aspartate transcarbamylase, and dihydroorotase	O	-	O
793	CALB1	calbindin 1, 28kDa	-	-	O
794	CALB2	calbindin 2, 29kDa (calretinin)	-	-	O
795	S100G	S100 calcium binding protein G	-	-	O
796	CALCA	calcitonin/calcitonin-related polypeptide, alpha	-	-	O
799	CALCR	calcitonin receptor	-	-	O
800	CALD1	caldesmon 1	O	-	O
801	CALM1	calmodulin 1 (phosphorylase kinase, delta)	O	-	O
805	CALM2	calmodulin 2 (phosphorylase kinase, delta)	O	-	O
808	CALM3	calmodulin 3 (phosphorylase kinase, delta)	O	-	O
810	CALML3	calmodulin-like 3	-	-	O
811	CALR	calreticulin	O	-	O
813	CALU	calumenin	O	-	O
814	CAMK4	calcium/calmodulin-dependent protein kinase IV	-	-	O
815	CAMK2A	calcium/calmodulin-dependent protein kinase (CaM kinase) II alpha	-	-	O
816	CAMK2B	calcium/calmodulin-dependent protein kinase (CaM kinase) II beta	O	-	O
817	CAMK2D	calcium/calmodulin-dependent protein kinase (CaM kinase) II delta	O	-	O
818	CAMK2G	calcium/calmodulin-dependent protein kinase (CaM kinase) II gamma	O	-	O
819	CAMLG	calcium modulating ligand	O	-	O
820	CAMP	cathelicidin antimicrobial peptide	-	-	O
821	CANX	calnexin	O	-	O
822	CAPG	capping protein (actin filament), gelsolin-like	O	-	O
823	CAPN1	calpain 1, (mu/I) large subunit	O	-	O
824	CAPN2	calpain 2, (m/II) large subunit	O	-	O
825	CAPN3	calpain 3, (p94)	-	-	O
826	CAPNS1	calpain, small subunit 1	O	-	O
827	CAPN6	calpain 6	O	-	O
828	CAPS	calcyphosine	-	-	O
829	CAPZA1	capping protein (actin filament) muscle Z-line, alpha 1	O	-	O
830	CAPZA2	capping protein (actin filament) muscle Z-line, alpha 2	O	-	O
831	CAST	calpastatin	O	-	O
832	CAPZB	capping protein (actin filament) muscle Z-line, beta	O	-	O
833	CARS	cysteinyl-tRNA synthetase	O	-	O
834	CASP1	caspase 1, apoptosis-related cysteine peptidase (interleukin 1, beta, convertase)	-	-	O
835	CASP2	caspase 2, apoptosis-related cysteine peptidase (neural precursor cell expressed, developmentally down-regulated 2)	O	-	O
836	CASP3	caspase 3, apoptosis-related cysteine peptidase	O	-	O
837	CASP4	caspase 4, apoptosis-related cysteine peptidase	O	-	O
838	CASP5	caspase 5, apoptosis-related cysteine peptidase	-	-	O
839	CASP6	caspase 6, apoptosis-related cysteine peptidase	O	-	O
840	CASP7	caspase 7, apoptosis-related cysteine peptidase	O	-	O
841	CASP8	caspase 8, apoptosis-related cysteine peptidase	O	O	O
842	CASP9	caspase 9, apoptosis-related cysteine peptidase	O	-	O
843	CASP10	caspase 10, apoptosis-related cysteine peptidase	-	-	O
844	CASQ1	calsequestrin 1 (fast-twitch, skeletal muscle)	-	-	O
845	CASQ2	calsequestrin 2 (cardiac muscle)	-	-	O
846	CASR	calcium-sensing receptor (hypocalciuric hypercalcemia 1, severe neonatal hyperparathyroidism)	-	-	O
847	CAT	catalase	O	-	O
856	CATR1	CATR tumorigenicity conversion 1	-	-	O
857	CAV1	caveolin 1, caveolae protein, 22kDa	O	-	O
858	CAV2	caveolin 2	O	-	O
859	CAV3	caveolin 3	-	-	O
860	RUNX2	runt-related transcription factor 2	O	-	O
861	RUNX1	runt-related transcription factor 1 (acute myeloid leukemia 1; aml1 oncogene)	O	O	O
862	RUNX1T1	runt-related transcription factor 1; translocated to, 1 (cyclin D-related)	-	O	O
863	CBFA2T3	core-binding factor, runt domain, alpha subunit 2; translocated to, 3	-	-	O
864	RUNX3	runt-related transcription factor 3	O	-	O
865	CBFB	core-binding factor, beta subunit	O	-	O
866	SERPINA6	serpin peptidase inhibitor, clade A (alpha-1 antiproteinase, antitrypsin), member 6	-	-	O
867	CBL	Cas-Br-M (murine) ecotropic retroviral transforming sequence	O	-	O
868	CBLB	Cas-Br-M (murine) ecotropic retroviral transforming sequence b	O	O	O
869	CBLN1	cerebellin 1 precursor	-	-	O
871	SERPINH1	serpin peptidase inhibitor, clade H (heat shock protein 47), member 1, (collagen binding protein 1)	O	-	O
873	CBR1	carbonyl reductase 1	O	-	O
874	CBR3	carbonyl reductase 3	O	-	O
875	CBS	cystathionine-beta-synthase	O	-	O
881	CCIN	calicin	-	-	O
883	CCBL1	cysteine conjugate-beta lyase, cytoplasmic	O	-	O
885	CCK	cholecystokinin	-	-	O
886	CCKAR	cholecystokinin A receptor	-	-	O
887	CCKBR	cholecystokinin B receptor	-	-	O
889	KRIT1	KRIT1, ankyrin repeat containing	O	-	O
890	CCNA2	cyclin A2	O	-	O
891	CCNB1	cyclin B1	O	-	O
892	CCNC	cyclin C	O	-	O
894	CCND2	cyclin D2	O	O	O
896	CCND3	cyclin D3	O	-	O
898	CCNE1	cyclin E1	O	-	O
899	CCNF	cyclin F	O	-	O
900	CCNG1	cyclin G1	O	O	O
901	CCNG2	cyclin G2	O	-	O
902	CCNH	cyclin H	O	-	O
904	CCNT1	cyclin T1	O	-	O
905	CCNT2	cyclin T2	O	-	O
908	CCT6A	chaperonin containing TCP1, subunit 6A (zeta 1)	O	-	O
909	CD1A	CD1a molecule	-	-	O
910	CD1B	CD1b molecule	-	-	O
911	CD1C	CD1c molecule	-	-	O
912	CD1D	CD1d molecule	-	-	O
913	CD1E	CD1e molecule	-	-	O
914	CD2	CD2 molecule	-	-	O
915	CD3D	CD3d molecule, delta (CD3-TCR complex)	-	-	O
916	CD3E	CD3e molecule, epsilon (CD3-TCR complex)	-	-	O
917	CD3G	CD3g molecule, gamma (CD3-TCR complex)	-	-	O
919	CD247	CD247 molecule	-	-	O
920	CD4	CD4 molecule	-	-	O
921	CD5	CD5 molecule	-	-	O
922	CD5L	CD5 molecule-like	-	O	O
923	CD6	CD6 molecule	-	-	O
924	CD7	CD7 molecule	-	-	O
925	CD8A	CD8a molecule	O	-	O
926	CD8B	CD8b molecule	O	O	O
928	CD9	CD9 molecule	O	-	O
929	CD14	CD14 molecule	-	-	O
930	CD19	CD19 molecule	-	-	O
931	MS4A1	membrane-spanning 4-domains, subfamily A, member 1	-	-	O
932	MS4A3	membrane-spanning 4-domains, subfamily A, member 3 (hematopoietic cell-specific)	-	-	O
933	CD22	CD22 molecule	-	-	O
934	CD24	CD24 molecule	O	-	O
939	CD27	CD27 molecule	O	-	O
940	CD28	CD28 molecule	-	-	O
941	CD80	CD80 molecule	-	-	O
942	CD86	CD86 molecule	-	-	O
943	TNFRSF8	tumor necrosis factor receptor superfamily, member 8	-	-	O
944	TNFSF8	tumor necrosis factor (ligand) superfamily, member 8	-	-	O
945	CD33	CD33 molecule	-	-	O
946	SIGLEC6	sialic acid binding Ig-like lectin 6	O	-	O
947	CD34	CD34 molecule	-	-	O
948	CD36	CD36 molecule (thrombospondin receptor)	-	-	O
949	SCARB1	scavenger receptor class B, member 1	O	-	O
950	SCARB2	scavenger receptor class B, member 2	O	-	O
951	CD37	CD37 molecule	-	-	O
952	CD38	CD38 molecule	-	-	O
954	ENTPD2	ectonucleoside triphosphate diphosphohydrolase 2	-	-	O
955	ENTPD6	ectonucleoside triphosphate diphosphohydrolase 6 (putative function)	O	-	O
956	ENTPD3	ectonucleoside triphosphate diphosphohydrolase 3	-	-	O
957	ENTPD5	ectonucleoside triphosphate diphosphohydrolase 5	-	-	O
958	CD40	CD40 molecule, TNF receptor superfamily member 5	-	-	O
959	CD40LG	CD40 ligand (TNF superfamily, member 5, hyper-IgM syndrome)	-	-	O
960	CD44	CD44 molecule (Indian blood group)	O	-	O
961	CD47	CD47 molecule	O	-	O
962	CD48	CD48 molecule	-	-	O
963	CD53	CD53 molecule	-	-	O
965	CD58	CD58 molecule	O	-	O
966	CD59	CD59 molecule, complement regulatory protein	O	-	O
967	CD63	CD63 molecule	O	-	O
968	CD68	CD68 molecule	O	-	O
969	CD69	CD69 molecule	-	-	O
970	CD70	CD70 molecule	O	-	-
971	CD72	CD72 molecule	O	-	O
972	CD74	CD74 molecule, major histocompatibility complex, class II invariant chain	O	-	O
973	CD79A	CD79a molecule, immunoglobulin-associated alpha	-	-	O
974	CD79B	CD79b molecule, immunoglobulin-associated beta	O	-	O
975	CD81	CD81 molecule	O	-	O
976	CD97	CD97 molecule	O	-	O
977	CD151	CD151 molecule (Raph blood group)	O	-	O
978	CDA	cytidine deaminase	O	-	O
983	CDC2	cell division cycle 2, G1 to S and G2 to M	O	-	O
984	CDC2L1	cell division cycle 2-like 1 (PITSLRE proteins)	O	-	O
985	CDC2L2	cell division cycle 2-like 2 (PITSLRE proteins)	-	-	O
987	LRBA	LPS-responsive vesicle trafficking, beach and anchor containing	O	-	O
988	CDC5L	CDC5 cell division cycle 5-like (S. pombe)	O	O	O
989	39698	septin 7	O	-	O
990	CDC6	cell division cycle 6 homolog (S. cerevisiae)	O	-	O
991	CDC20	cell division cycle 20 homolog (S. cerevisiae)	O	-	O
993	CDC25A	cell division cycle 25 homolog A (S. pombe)	O	-	O
994	CDC25B	cell division cycle 25 homolog B (S. pombe)	O	-	O
995	CDC25C	cell division cycle 25 homolog C (S. pombe)	O	-	O
996	CDC27	cell division cycle 27 homolog (S. cerevisiae)	O	-	O
997	CDC34	cell division cycle 34 homolog (S. cerevisiae)	O	-	O
998	CDC42	cell division cycle 42 (GTP binding protein, 25kDa)	O	-	O
999	CDH1	cadherin 1, type 1, E-cadherin (epithelial)	O	-	O
1000	CDH2	cadherin 2, type 1, N-cadherin (neuronal)	-	-	O
1001	CDH3	cadherin 3, type 1, P-cadherin (placental)	O	-	O
1002	CDH4	cadherin 4, type 1, R-cadherin (retinal)	-	-	O
1003	CDH5	cadherin 5, type 2, VE-cadherin (vascular epithelium)	-	-	O
1004	CDH6	cadherin 6, type 2, K-cadherin (fetal kidney)	-	-	O
1005	CDH7	cadherin 7, type 2	-	-	O
1006	CDH8	cadherin 8, type 2	-	-	O
1007	CDH9	cadherin 9, type 2 (T1-cadherin)	O	-	O
1008	CDH10	cadherin 10, type 2 (T2-cadherin)	-	O	O
1009	CDH11	cadherin 11, type 2, OB-cadherin (osteoblast)	-	-	O
1010	CDH12	cadherin 12, type 2 (N-cadherin 2)	-	-	O
1012	CDH13	cadherin 13, H-cadherin (heart)	O	-	O
1013	CDH15	cadherin 15, M-cadherin (myotubule)	-	-	O
1014	CDH16	cadherin 16, KSP-cadherin	-	-	O
1016	CDH18	cadherin 18, type 2	-	-	O
1017	CDK2	cyclin-dependent kinase 2	O	-	O
1018	CDK3	cyclin-dependent kinase 3	-	-	O
1019	CDK4	cyclin-dependent kinase 4	O	-	-
1020	CDK5	cyclin-dependent kinase 5	O	-	O
1021	CDK6	cyclin-dependent kinase 6	O	-	O
1022	CDK7	cyclin-dependent kinase 7	O	-	O
1024	CDK8	cyclin-dependent kinase 8	O	-	O
1025	CDK9	cyclin-dependent kinase 9	O	-	O
1026	CDKN1A	cyclin-dependent kinase inhibitor 1A (p21, Cip1)	O	-	O
1027	CDKN1B	cyclin-dependent kinase inhibitor 1B (p27, Kip1)	O	-	O
1028	CDKN1C	cyclin-dependent kinase inhibitor 1C (p57, Kip2)	O	-	O
1029	CDKN2A	cyclin-dependent kinase inhibitor 2A (melanoma, p16, inhibits CDK4)	O	-	O
1030	CDKN2B	cyclin-dependent kinase inhibitor 2B (p15, inhibits CDK4)	O	-	O
1031	CDKN2C	cyclin-dependent kinase inhibitor 2C (p18, inhibits CDK4)	O	-	O
1032	CDKN2D	cyclin-dependent kinase inhibitor 2D (p19, inhibits CDK4)	O	-	O
1033	CDKN3	cyclin-dependent kinase inhibitor 3 (CDK2-associated dual specificity phosphatase)	O	-	O
1036	CDO1	cysteine dioxygenase, type I	-	-	O
1038	CDR1	cerebellar degeneration-related protein 1, 34kDa	-	-	O
1039	CDR2	cerebellar degeneration-related protein 2, 62kDa	O	-	O
1040	CDS1	CDP-diacylglycerol synthase (phosphatidate cytidylyltransferase) 1	O	-	O
1041	CDSN	corneodesmosin	-	-	O
1043	CD52	CD52 molecule	-	-	O
1044	CDX1	caudal type homeobox transcription factor 1	-	-	O
1045	CDX2	caudal type homeobox 2	O	-	O
1046	CDX4	caudal type homeobox transcription factor 4	-	-	O
1047	CLGN	calmegin	-	-	O
1048	CEACAM5	carcinoembryonic antigen-related cell adhesion molecule 5	-	-	O
1050	CEBPA	CCAAT/enhancer binding protein (C/EBP), alpha	O	-	O
1051	CEBPB	CCAAT/enhancer binding protein (C/EBP), beta	O	-	O
1052	CEBPD	CCAAT/enhancer binding protein (C/EBP), delta	O	-	O
1053	CEBPE	CCAAT/enhancer binding protein (C/EBP), epsilon	-	-	O
1054	CEBPG	CCAAT/enhancer binding protein (C/EBP), gamma	O	-	O
1056	CEL	carboxyl ester lipase (bile salt-stimulated lipase)	-	-	O
1058	CENPA	centromere protein A	O	-	O
1059	CENPB	centromere protein B, 80kDa	O	-	O
1060	CENPC1	centromere protein C 1	O	-	O
1062	CENPE	centromere protein E, 312kDa	O	-	O
1063	CENPF	centromere protein F, 350/400ka (mitosin)	O	-	O
1066	CES1	carboxylesterase 1 (monocyte/macrophage serine esterase 1)	-	-	O
1068	CETN1	centrin, EF-hand protein, 1	-	-	O
1069	CETN2	centrin, EF-hand protein, 2	O	-	O
1070	CETN3	centrin, EF-hand protein, 3 (CDC31 homolog, yeast)	O	-	O
1071	CETP	cholesteryl ester transfer protein, plasma	-	-	O
1072	CFL1	cofilin 1 (non-muscle)	O	-	O
1073	CFL2	cofilin 2 (muscle)	O	-	O
1075	CTSC	cathepsin C	O	-	O
1080	CFTR	cystic fibrosis transmembrane conductance regulator (ATP-binding cassette sub-family C, member 7)	-	-	O
1081	CGA	glycoprotein hormones, alpha polypeptide	-	-	O
1082	CGB	chorionic gonadotropin, beta polypeptide	-	-	O
1084	CEACAM3	carcinoembryonic antigen-related cell adhesion molecule 3	-	-	O
1087	CEACAM7	carcinoembryonic antigen-related cell adhesion molecule 7	-	-	O
1088	CEACAM8	carcinoembryonic antigen-related cell adhesion molecule 8	-	-	O
1089	CEACAM4	carcinoembryonic antigen-related cell adhesion molecule 4	-	-	O
1101	CHAD	chondroadherin	-	-	O
1102	RCBTB2	regulator of chromosome condensation (RCC1) and BTB (POZ) domain containing protein 2	-	-	O
1103	CHAT	choline acetyltransferase	-	-	O
1104	RCC1	regulator of chromosome condensation 1	-	-	O
1105	CHD1	chromodomain helicase DNA binding protein 1	O	-	O
1106	CHD2	chromodomain helicase DNA binding protein 2	-	-	O
1107	CHD3	chromodomain helicase DNA binding protein 3	O	-	O
1108	CHD4	chromodomain helicase DNA binding protein 4	O	-	O
1111	CHEK1	CHK1 checkpoint homolog (S. pombe)	O	-	O
1112	FOXN3	forkhead box N3	O	-	O
1114	CHGB	chromogranin B (secretogranin 1)	O	-	O
1116	CHI3L1	chitinase 3-like 1 (cartilage glycoprotein-39)	-	-	O
1117	CHI3L2	chitinase 3-like 2	-	-	O
1118	CHIT1	chitinase 1 (chitotriosidase)	-	-	O
1119	CHKA	choline kinase alpha	O	-	O
1120	CHKB	choline kinase beta	O	-	O
1121	CHM	choroideremia (Rab escort protein 1)	O	-	O
1122	CHML	choroideremia-like (Rab escort protein 2)	-	-	O
1123	CHN1	chimerin (chimaerin) 1	O	-	O
1124	CHN2	chimerin (chimaerin) 2	O	-	-
1128	CHRM1	cholinergic receptor, muscarinic 1	-	-	O
1129	CHRM2	cholinergic receptor, muscarinic 2	-	-	O
1130	LYST	lysosomal trafficking regulator	-	-	O
1131	CHRM3	cholinergic receptor, muscarinic 3	-	-	O
1132	CHRM4	cholinergic receptor, muscarinic 4	-	-	O
1133	CHRM5	cholinergic receptor, muscarinic 5	-	-	O
1134	CHRNA1	cholinergic receptor, nicotinic, alpha 1 (muscle)	-	-	O
1135	CHRNA2	cholinergic receptor, nicotinic, alpha 2 (neuronal)	-	-	O
1136	CHRNA3	cholinergic receptor, nicotinic, alpha 3	-	-	O
1137	CHRNA4	cholinergic receptor, nicotinic, alpha 4	-	-	O
1138	CHRNA5	cholinergic receptor, nicotinic, alpha 5	O	-	O
1139	CHRNA7	cholinergic receptor, nicotinic, alpha 7	-	-	O
1140	CHRNB1	cholinergic receptor, nicotinic, beta 1 (muscle)	O	-	O
1141	CHRNB2	cholinergic receptor, nicotinic, beta 2 (neuronal)	O	-	O
1142	CHRNB3	cholinergic receptor, nicotinic, beta 3	O	-	O
1143	CHRNB4	cholinergic receptor, nicotinic, beta 4	-	-	O
1144	CHRND	cholinergic receptor, nicotinic, delta	-	-	O
1145	CHRNE	cholinergic receptor, nicotinic, epsilon	-	-	O
1146	CHRNG	cholinergic receptor, nicotinic, gamma	-	-	O
1147	CHUK	conserved helix-loop-helix ubiquitous kinase	O	-	O
1149	CIDEA	cell death-inducing DFFA-like effector a	-	-	O
1152	CKB	creatine kinase, brain	O	-	O
1153	CIRBP	cold inducible RNA binding protein	O	-	O
1154	CISH	cytokine inducible SH2-containing protein	-	-	O
1155	TBCB	tubulin folding cofactor B	O	-	O
1158	CKM	creatine kinase, muscle	-	-	O
1159	CKMT1B	creatine kinase, mitochondrial 1B	O	-	O
1160	CKMT2	creatine kinase, mitochondrial 2 (sarcomeric)	O	-	O
1161	ERCC8	excision repair cross-complementing rodent repair deficiency, complementation group 8	O	-	O
1163	CKS1B	CDC28 protein kinase regulatory subunit 1B	O	-	O
1164	CKS2	CDC28 protein kinase regulatory subunit 2	O	O	O
1173	AP2M1	adaptor-related protein complex 2, mu 1 subunit	O	-	O
1174	AP1S1	adaptor-related protein complex 1, sigma 1 subunit	O	-	O
1175	AP2S1	adaptor-related protein complex 2, sigma 1 subunit	O	-	O
1176	AP3S1	adaptor-related protein complex 3, sigma 1 subunit	-	-	O
1178	CLC	Charcot-Leyden crystal protein	-	-	O
1179	CLCA1	chloride channel, calcium activated, family member 1	-	-	O
1180	CLCN1	chloride channel 1, skeletal muscle (Thomsen disease, autosomal dominant)	-	-	O
1181	CLCN2	chloride channel 2	O	-	O
1182	CLCN3	chloride channel 3	O	-	O
1183	CLCN4	chloride channel 4	-	-	O
1184	CLCN5	chloride channel 5 (nephrolithiasis 2, X-linked, Dent disease)	-	-	O
1185	CLCN6	chloride channel 6	O	-	O
1186	CLCN7	chloride channel 7	O	-	O
1187	CLCNKA	chloride channel Ka	-	-	O
1188	CLCNKB	chloride channel Kb	-	-	O
1191	CLU	clusterin	-	-	O
1192	CLIC1	chloride intracellular channel 1	O	-	O
1193	CLIC2	chloride intracellular channel 2	-	-	O
1195	CLK1	CDC-like kinase 1	O	-	O
1196	CLK2	CDC-like kinase 2	O	-	O
1198	CLK3	CDC-like kinase 3	O	-	O
1200	TPP1	tripeptidyl peptidase I	O	-	O
1201	CLN3	ceroid-lipofuscinosis, neuronal 3, juvenile (Batten, Spielmeyer-Vogt disease)	O	O	O
1203	CLN5	ceroid-lipofuscinosis, neuronal 5	O	-	O
1207	CLNS1A	chloride channel, nucleotide-sensitive, 1A	O	-	O
1208	CLPS	colipase, pancreatic	-	-	O
1209	CLPTM1	cleft lip and palate associated transmembrane protein 1	O	-	O
1211	CLTA	clathrin, light chain (Lca)	O	-	O
1212	CLTB	clathrin, light chain (Lcb)	O	-	O
1213	CLTC	clathrin, heavy chain (Hc)	O	-	-
1215	CMA1	chymase 1, mast cell	-	-	O
1230	CCR1	chemokine (C-C motif) receptor 1	-	-	O
1231	CCR2	chemokine (C-C motif) receptor 2	-	-	O
1232	CCR3	chemokine (C-C motif) receptor 3	-	-	O
1233	CCR4	chemokine (C-C motif) receptor 4	-	-	O
1234	CCR5	chemokine (C-C motif) receptor 5	-	-	O
1235	CCR6	chemokine (C-C motif) receptor 6	-	-	O
1236	CCR7	chemokine (C-C motif) receptor 7	O	-	O
1237	CCR8	chemokine (C-C motif) receptor 8	-	-	O
1238	CCBP2	chemokine binding protein 2	-	-	O
1240	CMKLR1	chemokine-like receptor 1	-	-	O
1241	LTB4R	leukotriene B4 receptor	-	-	O
1244	ABCC2	ATP-binding cassette, sub-family C (CFTR/MRP), member 2	-	-	O
1258	CNGB1	cyclic nucleotide gated channel beta 1	-	-	O
1259	CNGA1	cyclic nucleotide gated channel alpha 1	-	-	O
1261	CNGA3	cyclic nucleotide gated channel alpha 3	-	-	O
1262	CNGA4	cyclic nucleotide gated channel alpha 4	-	-	O
1263	PLK3	polo-like kinase 3 (Drosophila)	O	-	O
1264	CNN1	calponin 1, basic, smooth muscle	-	-	O
1265	CNN2	calponin 2	O	-	O
1266	CNN3	calponin 3, acidic	-	-	O
1267	CNP	2',3'-cyclic nucleotide 3' phosphodiesterase	O	-	O
1268	CNR1	cannabinoid receptor 1 (brain)	-	-	O
1269	CNR2	cannabinoid receptor 2 (macrophage)	-	-	O
1272	CNTN1	contactin 1	-	-	O
1277	COL1A1	collagen, type I, alpha 1	-	-	O
1278	COL1A2	collagen, type I, alpha 2	-	-	O
1280	COL2A1	collagen, type II, alpha 1 (primary osteoarthritis, spondyloepiphyseal dysplasia, congenital)	-	-	O
1281	COL3A1	collagen, type III, alpha 1 (Ehlers-Danlos syndrome type IV, autosomal dominant)	-	-	O
1282	COL4A1	collagen, type IV, alpha 1	-	-	O
1284	COL4A2	collagen, type IV, alpha 2	O	-	O
1285	COL4A3	collagen, type IV, alpha 3 (Goodpasture antigen)	-	-	O
1286	COL4A4	collagen, type IV, alpha 4	-	-	O
1287	COL4A5	collagen, type IV, alpha 5 (Alport syndrome)	-	-	O
1288	COL4A6	collagen, type IV, alpha 6	-	-	O
1289	COL5A1	collagen, type V, alpha 1	-	-	O
1290	COL5A2	collagen, type V, alpha 2	-	-	O
1291	COL6A1	collagen, type VI, alpha 1	O	-	O
1292	COL6A2	collagen, type VI, alpha 2	-	-	O
1293	COL6A3	collagen, type VI, alpha 3	O	-	O
1294	COL7A1	collagen, type VII, alpha 1 (epidermolysis bullosa, dystrophic, dominant and recessive)	O	-	O
1295	COL8A1	collagen, type VIII, alpha 1	-	-	O
1296	COL8A2	collagen, type VIII, alpha 2	O	-	O
1297	COL9A1	collagen, type IX, alpha 1	-	-	O
1298	COL9A2	collagen, type IX, alpha 2	-	-	O
1299	COL9A3	collagen, type IX, alpha 3	O	-	O
1300	COL10A1	collagen, type X, alpha 1(Schmid metaphyseal chondrodysplasia)	-	-	O
1301	COL11A1	collagen, type XI, alpha 1	-	-	O
1302	COL11A2	collagen, type XI, alpha 2	-	-	O
1303	COL12A1	collagen, type XII, alpha 1	-	-	O
1305	COL13A1	collagen, type XIII, alpha 1	O	-	O
1306	COL15A1	collagen, type XV, alpha 1	-	-	O
1307	COL16A1	collagen, type XVI, alpha 1	O	-	-
1308	COL17A1	collagen, type XVII, alpha 1	-	-	O
1310	COL19A1	collagen, type XIX, alpha 1	-	-	O
1311	COMP	cartilage oligomeric matrix protein	-	-	O
1312	COMT	catechol-O-methyltransferase	O	-	O
1314	COPA	coatomer protein complex, subunit alpha	O	-	O
1315	COPB1	coatomer protein complex, subunit beta 1	O	-	O
1316	KLF6	Kruppel-like factor 6	O	-	O
1317	SLC31A1	solute carrier family 31 (copper transporters), member 1	O	-	O
1318	SLC31A2	solute carrier family 31 (copper transporters), member 2	O	-	O
1325	CORT	cortistatin	-	-	O
1326	MAP3K8	mitogen-activated protein kinase kinase kinase 8	O	-	O
1327	COX4I1	cytochrome c oxidase subunit IV isoform 1	O	-	O
1329	COX5B	cytochrome c oxidase subunit Vb	O	O	O
1337	COX6A1	cytochrome c oxidase subunit VIa polypeptide 1	O	-	O
1339	COX6A2	cytochrome c oxidase subunit VIa polypeptide 2	-	-	O
1340	COX6B1	cytochrome c oxidase subunit Vib polypeptide 1 (ubiquitous)	O	-	O
1345	COX6C	cytochrome c oxidase subunit VIc	O	-	O
1346	COX7A1	cytochrome c oxidase subunit VIIa polypeptide 1 (muscle)	-	-	O
1347	COX7A2	cytochrome c oxidase subunit VIIa polypeptide 2 (liver)	O	O	O
1349	COX7B	cytochrome c oxidase subunit VIIb	O	-	O
1350	COX7C	cytochrome c oxidase subunit VIIc	O	-	O
1351	COX8A	cytochrome c oxidase subunit 8A (ubiquitous)	O	-	O
1352	COX10	COX10 homolog, cytochrome c oxidase assembly protein, heme A: farnesyltransferase (yeast)	O	-	O
1353	COX11	COX11 homolog, cytochrome c oxidase assembly protein (yeast)	O	-	O
1355	COX15	COX15 homolog, cytochrome c oxidase assembly protein (yeast)	O	-	O
1356	CP	ceruloplasmin (ferroxidase)	-	-	O
1357	CPA1	carboxypeptidase A1 (pancreatic)	-	-	O
1358	CPA2	carboxypeptidase A2 (pancreatic)	-	-	O
1359	CPA3	carboxypeptidase A3 (mast cell)	-	-	O
1360	CPB1	carboxypeptidase B1 (tissue)	-	-	O
1361	CPB2	carboxypeptidase B2 (plasma, carboxypeptidase U)	-	-	O
1362	CPD	carboxypeptidase D	O	-	O
1363	CPE	carboxypeptidase E	-	-	O
1364	CLDN4	claudin 4	O	-	O
1365	CLDN3	claudin 3	O	-	O
1366	CLDN7	claudin 7	O	-	O
1368	CPM	carboxypeptidase M	O	-	O
1369	CPN1	carboxypeptidase N, polypeptide 1, 50kD	-	-	O
1370	CPN2	carboxypeptidase N, polypeptide 2, 83kD	-	-	O
1371	CPOX	coproporphyrinogen oxidase	O	-	O
1373	CPS1	carbamoyl-phosphate synthetase 1, mitochondrial	-	-	O
1374	CPT1A	carnitine palmitoyltransferase 1A (liver)	O	-	O
1375	CPT1B	carnitine palmitoyltransferase 1B (muscle)	O	-	O
1376	CPT2	carnitine palmitoyltransferase II	O	-	O
1378	CR1	complement component (3b/4b) receptor 1 (Knops blood group)	-	-	O
1380	CR2	complement component (3d/Epstein Barr virus) receptor 2	-	-	O
1381	CRABP1	cellular retinoic acid binding protein 1	O	-	O
1382	CRABP2	cellular retinoic acid binding protein 2	O	-	O
1384	CRAT	carnitine acetyltransferase	O	-	O
1385	CREB1	cAMP responsive element binding protein 1	O	-	O
1386	ATF2	activating transcription factor 2	O	-	O
1387	CREBBP	CREB binding protein (Rubinstein-Taybi syndrome)	O	-	O
1388	CREBL1	cAMP responsive element binding protein-like 1	O	-	O
1389	CREBL2	cAMP responsive element binding protein-like 2	O	-	O
1390	CREM	cAMP responsive element modulator	O	-	O
1392	CRH	corticotropin releasing hormone	-	-	O
1393	CRHBP	corticotropin releasing hormone binding protein	-	-	O
1394	CRHR1	corticotropin releasing hormone receptor 1	-	-	O
1395	CRHR2	corticotropin releasing hormone receptor 2	-	-	O
1396	CRIP1	cysteine-rich protein 1 (intestinal)	O	-	O
1397	CRIP2	cysteine-rich protein 2	O	-	O
1398	CRK	v-crk sarcoma virus CT10 oncogene homolog (avian)	O	-	O
1399	CRKL	v-crk sarcoma virus CT10 oncogene homolog (avian)-like	O	-	O
1400	CRMP1	collapsin response mediator protein 1	O	-	O
1401	CRP	C-reactive protein, pentraxin-related	-	-	O
1404	HAPLN1	hyaluronan and proteoglycan link protein 1	-	O	O
1406	CRX	cone-rod homeobox	-	-	O
1407	CRY1	cryptochrome 1 (photolyase-like)	O	-	O
1408	CRY2	cryptochrome 2 (photolyase-like)	O	-	O
1409	CRYAA	crystallin, alpha A	-	-	O
1410	CRYAB	crystallin, alpha B	O	-	O
1411	CRYBA1	crystallin, beta A1	-	-	O
1412	CRYBA2	crystallin, beta A2	O	-	O
1413	CRYBA4	crystallin, beta A4	-	-	O
1414	CRYBB1	crystallin, beta B1	-	-	O
1415	CRYBB2	crystallin, beta B2	O	-	O
1417	CRYBB3	crystallin, beta B3	-	-	O
1418	CRYGA	crystallin, gamma A	-	-	O
1419	CRYGB	crystallin, gamma B	O	-	O
1420	CRYGC	crystallin, gamma C	-	-	O
1421	CRYGD	crystallin, gamma D	-	-	O
1427	CRYGS	crystallin, gamma S	O	-	O
1428	CRYM	crystallin, mu	O	-	O
1429	CRYZ	crystallin, zeta (quinone reductase)	O	-	O
1431	CS	citrate synthase	O	O	O
1432	MAPK14	mitogen-activated protein kinase 14	O	-	O
1434	CSE1L	CSE1 chromosome segregation 1-like (yeast)	O	-	O
1435	CSF1	colony stimulating factor 1 (macrophage)	-	-	O
1436	CSF1R	colony stimulating factor 1 receptor, formerly McDonough feline sarcoma viral (v-fms) oncogene homolog	-	-	O
1437	CSF2	colony stimulating factor 2 (granulocyte-macrophage)	O	-	O
1438	CSF2RA	colony stimulating factor 2 receptor, alpha, low-affinity (granulocyte-macrophage)	O	-	O
1439	CSF2RB	colony stimulating factor 2 receptor, beta, low-affinity (granulocyte-macrophage)	-	O	O
1440	CSF3	colony stimulating factor 3 (granulocyte)	-	-	O
1441	CSF3R	colony stimulating factor 3 receptor (granulocyte)	-	-	O
1442	CSH1	chorionic somatomammotropin hormone 1 (placental lactogen)	-	-	O
1443	CSH2	chorionic somatomammotropin hormone 2	-	-	O
1444	CSHL1	chorionic somatomammotropin hormone-like 1	-	-	O
1445	CSK	c-src tyrosine kinase	O	-	O
1446	CSN1S1	casein alpha s1	-	-	O
1447	CSN2	casein beta	-	-	O
1448	CSN3	casein kappa	-	-	O
1452	CSNK1A1	casein kinase 1, alpha 1	O	-	O
1453	CSNK1D	casein kinase 1, delta	O	-	O
1454	CSNK1E	casein kinase 1, epsilon	O	-	O
1455	CSNK1G2	casein kinase 1, gamma 2	O	-	O
1456	CSNK1G3	casein kinase 1, gamma 3	O	-	O
1457	CSNK2A1	casein kinase 2, alpha 1 polypeptide	O	-	O
1459	CSNK2A2	casein kinase 2, alpha prime polypeptide	O	-	O
1460	CSNK2B	casein kinase 2, beta polypeptide	O	-	O
1463	CSPG3	chondroitin sulfate proteoglycan 3 (neurocan)	-	-	O
1464	CSPG4	chondroitin sulfate proteoglycan 4 (melanoma-associated)	-	-	O
1465	CSRP1	cysteine and glycine-rich protein 1	O	-	O
1466	CSRP2	cysteine and glycine-rich protein 2	O	-	O
1468	SLC25A10	solute carrier family 25 (mitochondrial carrier; dicarboxylate transporter), member 10	O	-	O
1469	CST1	cystatin SN	O	-	O
1470	CST2	cystatin SA	-	-	O
1471	CST3	cystatin C	O	-	O
1473	CST5	cystatin D	O	-	O
1474	CST6	cystatin E/M	O	-	O
1475	CSTA	cystatin A (stefin A)	-	-	O
1476	CSTB	cystatin B (stefin B)	O	-	-
1477	CSTF1	cleavage stimulation factor, 3' pre-RNA, subunit 1, 50kDa	O	-	O
1478	CSTF2	cleavage stimulation factor, 3' pre-RNA, subunit 2, 64kDa	O	-	O
1479	CSTF3	cleavage stimulation factor, 3' pre-RNA, subunit 3, 77kDa	O	-	O
1482	NKX2-5	NK2 transcription factor related, locus 5 (Drosophila)	-	-	O
1486	CTBS	chitobiase, di-N-acetyl-	O	-	O
1487	CTBP1	C-terminal binding protein 1	O	-	O
1488	CTBP2	C-terminal binding protein 2	O	-	O
1489	CTF1	cardiotrophin 1	-	-	O
1490	CTGF	connective tissue growth factor	O	-	O
1491	CTH	cystathionase (cystathionine gamma-lyase)	O	-	O
1493	CTLA4	cytotoxic T-lymphocyte-associated protein 4	O	-	O
1495	CTNNA1	catenin (cadherin-associated protein), alpha 1, 102kDa	O	-	O
1496	CTNNA2	catenin (cadherin-associated protein), alpha 2	-	-	O
1497	CTNS	cystinosis, nephropathic	O	-	O
1499	CTNNB1	catenin (cadherin-associated protein), beta 1, 88kDa	O	-	O
1500	CTNND1	catenin (cadherin-associated protein), delta 1	-	-	O
1501	CTNND2	catenin (cadherin-associated protein), delta 2 (neural plakophilin-related arm-repeat protein)	-	-	O
1503	CTPS	CTP synthase	O	-	O
1504	CTRB1	chymotrypsinogen B1	-	-	O
1506	CTRL	chymotrypsin-like	O	-	O
1508	CTSB	cathepsin B	O	-	O
1509	CTSD	cathepsin D	O	-	O
1510	CTSE	cathepsin E	-	O	O
1511	CTSG	cathepsin G	-	-	O
1512	CTSH	cathepsin H	-	-	O
1513	CTSK	cathepsin K	O	-	O
1514	CTSL1	cathepsin L1	O	-	O
1515	CTSL2	cathepsin L2	O	-	O
1519	CTSO	cathepsin O	-	-	O
1520	CTSS	cathepsin S	-	-	O
1521	CTSW	cathepsin W	-	-	O
1522	CTSZ	cathepsin Z	O	-	O
1523	CUX1	cut-like homeobox 1	O	-	O
1524	CX3CR1	chemokine (C-X3-C motif) receptor 1	O	-	O
1525	CXADR	coxsackie virus and adenovirus receptor	O	O	O
1527	CXorf2	chromosome X open reading frame 2	-	-	O
1528	CYB5A	cytochrome b5 type A (microsomal)	O	-	O
1534	CYB561	cytochrome b-561	O	-	O
1535	CYBA	cytochrome b-245, alpha polypeptide	O	-	O
1536	CYBB	cytochrome b-245, beta polypeptide (chronic granulomatous disease)	-	-	O
1537	CYC1	cytochrome c-1	O	-	O
1539	CYLC2	cylicin, basic protein of sperm head cytoskeleton 2	-	-	O
1540	CYLD	cylindromatosis (turban tumor syndrome)	O	-	O
1543	CYP1A1	cytochrome P450, family 1, subfamily A, polypeptide 1	-	-	O
1544	CYP1A2	cytochrome P450, family 1, subfamily A, polypeptide 2	-	-	O
1545	CYP1B1	cytochrome P450, family 1, subfamily B, polypeptide 1	-	-	O
1548	CYP2A6	cytochrome P450, family 2, subfamily A, polypeptide 6	-	-	O
1549	CYP2A7	cytochrome P450, family 2, subfamily A, polypeptide 7	-	-	O
1551	CYP3A7	cytochrome P450, family 3, subfamily A, polypeptide 7	O	-	O
1553	CYP2A13	cytochrome P450, family 2, subfamily A, polypeptide 13	-	-	O
1555	CYP2B6	cytochrome P450, family 2, subfamily B, polypeptide 6	-	-	O
1557	CYP2C19	cytochrome P450, family 2, subfamily C, polypeptide 19	-	-	O
1558	CYP2C8	cytochrome P450, family 2, subfamily C, polypeptide 8	-	-	O
1559	CYP2C9	cytochrome P450, family 2, subfamily C, polypeptide 9	-	-	O
1562	CYP2C18	cytochrome P450, family 2, subfamily C, polypeptide 18	-	-	O
1565	CYP2D6	cytochrome P450, family 2, subfamily D, polypeptide 6	-	-	O
1571	CYP2E1	cytochrome P450, family 2, subfamily E, polypeptide 1	-	-	O
1572	CYP2F1	cytochrome P450, family 2, subfamily F, polypeptide 1	-	-	O
1573	CYP2J2	cytochrome P450, family 2, subfamily J, polypeptide 2	O	-	O
1576	CYP3A4	cytochrome P450, family 3, subfamily A, polypeptide 4	-	-	O
1577	CYP3A5	cytochrome P450, family 3, subfamily A, polypeptide 5	O	-	O
1579	CYP4A11	cytochrome P450, family 4, subfamily A, polypeptide 11	-	-	O
1580	CYP4B1	cytochrome P450, family 4, subfamily B, polypeptide 1	-	-	O
1581	CYP7A1	cytochrome P450, family 7, subfamily A, polypeptide 1	-	-	O
1582	CYP8B1	cytochrome P450, family 8, subfamily B, polypeptide 1	-	-	O
1583	CYP11A1	cytochrome P450, family 11, subfamily A, polypeptide 1	-	-	O
1584	CYP11B1	cytochrome P450, family 11, subfamily B, polypeptide 1	-	-	O
1585	CYP11B2	cytochrome P450, family 11, subfamily B, polypeptide 2	-	-	O
1586	CYP17A1	cytochrome P450, family 17, subfamily A, polypeptide 1	-	-	O
1588	CYP19A1	cytochrome P450, family 19, subfamily A, polypeptide 1	-	-	O
1589	CYP21A2	cytochrome P450, family 21, subfamily A, polypeptide 2	-	-	O
1591	CYP24A1	cytochrome P450, family 24, subfamily A, polypeptide 1	O	-	O
1592	CYP26A1	cytochrome P450, family 26, subfamily A, polypeptide 1	O	-	O
1593	CYP27A1	cytochrome P450, family 27, subfamily A, polypeptide 1	O	-	O
1594	CYP27B1	cytochrome P450, family 27, subfamily B, polypeptide 1	O	-	O
1595	CYP51A1	cytochrome P450, family 51, subfamily A, polypeptide 1	O	-	O
1600	DAB1	disabled homolog 1 (Drosophila)	-	-	O
1601	DAB2	disabled homolog 2, mitogen-responsive phosphoprotein (Drosophila)	O	-	O
1602	DACH1	dachshund homolog 1 (Drosophila)	-	-	O
1603	DAD1	defender against cell death 1	O	-	O
1604	CD55	CD55 molecule, decay accelerating factor for complement (Cromer blood group)	O	-	O
1605	DAG1	dystroglycan 1 (dystrophin-associated glycoprotein 1)	O	-	O
1606	DGKA	diacylglycerol kinase, alpha 80kDa	O	-	O
1607	DGKB	diacylglycerol kinase, beta 90kDa	O	-	O
1608	DGKG	diacylglycerol kinase, gamma 90kDa	O	-	O
1609	DGKQ	diacylglycerol kinase, theta 110kDa	O	-	O
1610	DAO	D-amino-acid oxidase	-	-	O
1611	DAP	death-associated protein	O	-	O
1612	DAPK1	death-associated protein kinase 1	-	-	O
1613	DAPK3	death-associated protein kinase 3	O	-	O
1615	DARS	aspartyl-tRNA synthetase	O	-	-
1616	DAXX	death-associated protein 6	O	-	O
1618	DAZL	deleted in azoospermia-like	-	-	O
1620	DBC1	deleted in bladder cancer 1	-	-	O
1621	DBH	dopamine beta-hydroxylase (dopamine beta-monooxygenase)	O	-	O
1622	DBI	diazepam binding inhibitor (GABA receptor modulator, acyl-Coenzyme A binding protein)	O	-	-
1627	DBN1	drebrin 1	O	-	O
1628	DBP	D site of albumin promoter (albumin D-box) binding protein	O	-	O
1629	DBT	dihydrolipoamide branched chain transacylase E2	O	-	O
1630	DCC	deleted in colorectal carcinoma	-	-	O
1632	DCI	dodecenoyl-Coenzyme A delta isomerase (3,2 trans-enoyl-Coenzyme A isomerase)	O	-	O
1633	DCK	deoxycytidine kinase	O	-	O
1635	DCTD	dCMP deaminase	O	-	O
1636	ACE	angiotensin I converting enzyme (peptidyl-dipeptidase A) 1	-	-	O
1638	DCT	dopachrome tautomerase (dopachrome delta-isomerase, tyrosine-related protein 2)	-	-	O
1639	DCTN1	dynactin 1 (p150, glued homolog, Drosophila)	O	-	O
1641	DCX	doublecortex; lissencephaly, X-linked (doublecortin)	-	-	O
1642	DDB1	damage-specific DNA binding protein 1, 127kDa	O	-	O
1643	DDB2	damage-specific DNA binding protein 2, 48kDa	O	-	O
1644	DDC	dopa decarboxylase (aromatic L-amino acid decarboxylase)	-	-	O
1645	AKR1C1	aldo-keto reductase family 1, member C1 (dihydrodiol dehydrogenase 1; 20-alpha (3-alpha)-hydroxysteroid dehydrogenase)	-	-	O
1647	GADD45A	growth arrest and DNA-damage-inducible, alpha	O	-	O
1649	DDIT3	DNA-damage-inducible transcript 3	O	-	O
1650	DDOST	dolichyl-diphosphooligosaccharide-protein glycosyltransferase	O	O	O
1652	DDT	D-dopachrome tautomerase	O	-	-
1653	DDX1	DEAD (Asp-Glu-Ala-Asp) box polypeptide 1	O	-	O
1654	DDX3X	DEAD (Asp-Glu-Ala-Asp) box polypeptide 3, X-linked	O	-	O
1655	DDX5	DEAD (Asp-Glu-Ala-Asp) box polypeptide 5	O	-	O
1656	DDX6	DEAD (Asp-Glu-Ala-Asp) box polypeptide 6	O	O	O
1657	DMXL1	Dmx-like 1	-	-	O
1659	DHX8	DEAH (Asp-Glu-Ala-His) box polypeptide 8	O	-	O
1660	DHX9	DEAH (Asp-Glu-Ala-His) box polypeptide 9	O	-	O
1662	DDX10	DEAD (Asp-Glu-Ala-Asp) box polypeptide 10	O	O	O
1663	DDX11	DEAD/H (Asp-Glu-Ala-Asp/His) box polypeptide 11 (CHL1-like helicase homolog, S. cerevisiae)	-	-	O
1665	DHX15	DEAH (Asp-Glu-Ala-His) box polypeptide 15	O	-	O
1666	DECR1	2,4-dienoyl CoA reductase 1, mitochondrial	O	-	O
1667	DEFA1	defensin, alpha 1	-	-	O
1668	DEFA3	defensin, alpha 3, neutrophil-specific	-	-	O
1669	DEFA4	defensin, alpha 4, corticostatin	-	-	O
1670	DEFA5	defensin, alpha 5, Paneth cell-specific	O	-	O
1671	DEFA6	defensin, alpha 6, Paneth cell-specific	-	-	O
1672	DEFB1	defensin, beta 1	-	-	O
1673	DEFB4	defensin, beta 4	-	-	O
1674	DES	desmin	-	-	O
1675	CFD	complement factor D (adipsin)	O	-	O
1676	DFFA	DNA fragmentation factor, 45kDa, alpha polypeptide	O	-	O
1677	DFFB	DNA fragmentation factor, 40kDa, beta polypeptide (caspase-activated DNase)	O	-	O
1678	TIMM8A	translocase of inner mitochondrial membrane 8 homolog A (yeast)	O	-	O
1687	DFNA5	deafness, autosomal dominant 5	-	-	O
1690	COCH	coagulation factor C homolog, cochlin (Limulus polyphemus)	O	-	O
1716	DGUOK	deoxyguanosine kinase	O	-	-
1717	DHCR7	7-dehydrocholesterol reductase	O	-	O
1718	DHCR24	24-dehydrocholesterol reductase	O	-	O
1719	DHFR	dihydrofolate reductase	O	-	O
1723	DHODH	dihydroorotate dehydrogenase	O	-	O
1725	DHPS	deoxyhypusine synthase	O	-	O
1727	CYB5R3	cytochrome b5 reductase 3	O	-	O
1728	NQO1	NAD(P)H dehydrogenase, quinone 1	O	-	O
1729	DIAPH1	diaphanous homolog 1 (Drosophila)	O	O	O
1730	DIAPH2	diaphanous homolog 2 (Drosophila)	O	-	O
1731	39692	septin 1	-	-	O
1733	DIO1	deiodinase, iodothyronine, type I	-	-	O
1734	DIO2	deiodinase, iodothyronine, type II	-	-	O
1735	DIO3	deiodinase, iodothyronine, type III	-	-	O
1736	DKC1	dyskeratosis congenita 1, dyskerin	O	-	O
1737	DLAT	dihydrolipoamide S-acetyltransferase	O	-	O
1738	DLD	dihydrolipoamide dehydrogenase	O	-	O
1739	DLG1	discs, large homolog 1 (Drosophila)	O	-	O
1740	DLG2	discs, large homolog 2, chapsyn-110 (Drosophila)	O	-	O
1741	DLG3	discs, large homolog 3 (neuroendocrine-dlg, Drosophila)	O	-	O
1742	DLG4	discs, large homolog 4 (Drosophila)	O	-	O
1743	DLST	dihydrolipoamide S-succinyltransferase (E2 component of 2-oxo-glutarate complex)	O	-	O
1744	DLSTP	dihydrolipoamide S-succinyltransferase pseudogene (E2 component of 2-oxo-glutarate complex)	-	-	O
1745	DLX1	distal-less homeobox 1	O	-	O
1746	DLX2	distal-less homeobox 2	-	O	O
1747	DLX3	distal-less homeobox 3	O	-	O
1748	DLX4	distal-less homeobox 4	O	-	O
1749	DLX5	distal-less homeobox 5	-	-	O
1750	DLX6	distal-less homeobox 6	-	-	O
1755	DMBT1	deleted in malignant brain tumors 1	-	-	O
1756	DMD	dystrophin (muscular dystrophy, Duchenne and Becker types)	-	-	O
1757	SARDH	sarcosine dehydrogenase	-	-	O
1758	DMP1	dentin matrix acidic phosphoprotein	-	-	O
1759	DNM1	dynamin 1	O	-	O
1760	DMPK	dystrophia myotonica-protein kinase	-	-	O
1761	DMRT1	doublesex and mab-3 related transcription factor 1	O	-	O
1762	DMWD	dystrophia myotonica, WD repeat containing	O	-	O
1763	DNA2	DNA replication helicase 2 homolog (yeast)	O	-	O
1767	DNAH5	dynein, axonemal, heavy chain 5	-	-	O
1769	DNAH8	dynein, axonemal, heavy chain 8	-	-	O
1770	DNAH9	dynein, axonemal, heavy chain 9	-	-	O
1773	DNASE1	deoxyribonuclease I	O	-	O
1774	DNASE1L1	deoxyribonuclease I-like 1	O	-	O
1775	DNASE1L2	deoxyribonuclease I-like 2	-	-	O
1776	DNASE1L3	deoxyribonuclease I-like 3	-	-	O
1777	DNASE2	deoxyribonuclease II, lysosomal	O	-	O
1778	DYNC1H1	dynein, cytoplasmic 1, heavy chain 1	O	-	O
1780	DYNC1I1	dynein, cytoplasmic 1, intermediate chain 1	-	-	O
1781	DYNC1I2	dynein, cytoplasmic 1, intermediate chain 2	O	-	O
1783	DYNC1LI2	dynein, cytoplasmic 1, light intermediate chain 2	O	-	O
1785	DNM2	dynamin 2	O	-	O
1786	DNMT1	DNA (cytosine-5-)-methyltransferase 1	O	-	O
1787	TRDMT1	tRNA aspartic acid methyltransferase 1	-	-	O
1788	DNMT3A	DNA (cytosine-5-)-methyltransferase 3 alpha	O	-	O
1789	DNMT3B	DNA (cytosine-5-)-methyltransferase 3 beta	O	-	O
1793	DOCK1	dedicator of cytokinesis 1	O	-	O
1794	DOCK2	dedicator of cytokinesis 2	-	-	O
1795	DOCK3	dedicator of cytokinesis 3	O	-	O
1796	DOK1	docking protein 1, 62kDa (downstream of tyrosine kinase 1)	-	-	O
1797	DOM3Z	dom-3 homolog Z (C. elegans)	O	-	O
1798	DPAGT1	dolichyl-phosphate (UDP-N-acetylglucosamine) N-acetylglucosaminephosphotransferase 1 (GlcNAc-1-P transferase)	O	-	O
1800	DPEP1	dipeptidase 1 (renal)	-	-	O
1802	DPH2	DPH2 homolog (S. cerevisiae)	O	-	O
1803	DPP4	dipeptidyl-peptidase 4 (CD26, adenosine deaminase complexing protein 2)	-	-	O
1804	DPP6	dipeptidyl-peptidase 6	O	-	O
1805	DPT	dermatopontin	-	-	O
1806	DPYD	dihydropyrimidine dehydrogenase	-	-	O
1807	DPYS	dihydropyrimidinase	-	-	O
1808	DPYSL2	dihydropyrimidinase-like 2	O	-	O
1809	DPYSL3	dihydropyrimidinase-like 3	O	-	O
1810	DR1	down-regulator of transcription 1, TBP-binding (negative cofactor 2)	O	-	O
1811	SLC26A3	solute carrier family 26, member 3	-	-	O
1812	DRD1	dopamine receptor D1	-	-	O
1813	DRD2	dopamine receptor D2	-	-	O
1814	DRD3	dopamine receptor D3	-	-	O
1815	DRD4	dopamine receptor D4	-	-	O
1816	DRD5	dopamine receptor D5	-	-	O
1819	DRG2	developmentally regulated GTP binding protein 2	O	-	O
1820	ARID3A	AT rich interactive domain 3A (BRIGHT-like)	O	-	O
1821	DRP2	dystrophin related protein 2	-	-	O
1822	ATN1	atrophin 1	O	-	O
1823	DSC1	desmocollin 1	-	-	O
1824	DSC2	desmocollin 2	-	-	O
1825	DSC3	desmocollin 3	-	-	O
1826	DSCAM	Down syndrome cell adhesion molecule	-	-	O
1827	RCAN1	regulator of calcineurin 1	O	-	O
1828	DSG1	desmoglein 1	-	-	O
1829	DSG2	desmoglein 2	-	-	O
1830	DSG3	desmoglein 3 (pemphigus vulgaris antigen)	-	-	O
1831	TSC22D3	TSC22 domain family, member 3	O	-	O
1832	DSP	desmoplakin	O	-	O
1834	DSPP	dentin sialophosphoprotein	-	-	O
1836	SLC26A2	solute carrier family 26 (sulfate transporter), member 2	O	-	O
1837	DTNA	dystrobrevin, alpha	-	-	O
1838	DTNB	dystrobrevin, beta	O	O	O
1839	HBEGF	heparin-binding EGF-like growth factor	-	-	O
1840	DTX1	deltex homolog 1 (Drosophila)	-	-	O
1841	DTYMK	deoxythymidylate kinase (thymidylate kinase)	-	-	O
1842	ECM2	extracellular matrix protein 2, female organ and adipocyte specific	-	-	O
1843	DUSP1	dual specificity phosphatase 1	O	-	O
1844	DUSP2	dual specificity phosphatase 2	O	-	O
1845	DUSP3	dual specificity phosphatase 3	O	-	O
1846	DUSP4	dual specificity phosphatase 4	O	-	O
1847	DUSP5	dual specificity phosphatase 5	O	-	O
1848	DUSP6	dual specificity phosphatase 6	O	-	O
1849	DUSP7	dual specificity phosphatase 7	-	-	O
1850	DUSP8	dual specificity phosphatase 8	-	-	O
1852	DUSP9	dual specificity phosphatase 9	-	-	O
1854	DUT	deoxyuridine triphosphatase	O	-	O
1855	DVL1	dishevelled, dsh homolog 1 (Drosophila)	-	-	O
1856	DVL2	dishevelled, dsh homolog 2 (Drosophila)	O	-	O
1857	DVL3	dishevelled, dsh homolog 3 (Drosophila)	O	-	O
1859	DYRK1A	dual-specificity tyrosine-(Y)-phosphorylation regulated kinase 1A	O	-	O
1861	TOR1A	torsin family 1, member A (torsin A)	O	-	O
1869	E2F1	E2F transcription factor 1	O	-	O
1870	E2F2	E2F transcription factor 2	O	-	O
1871	E2F3	E2F transcription factor 3	O	-	O
1874	E2F4	E2F transcription factor 4, p107/p130-binding	O	-	O
1875	E2F5	E2F transcription factor 5, p130-binding	O	-	O
1876	E2F6	E2F transcription factor 6	O	-	O
1877	E4F1	E4F transcription factor 1	O	-	O
1879	EBF1	early B-cell factor 1	-	-	O
1880	EBI2	Epstein-Barr virus induced gene 2 (lymphocyte-specific G protein-coupled receptor)	-	-	O
1889	ECE1	endothelin converting enzyme 1	-	-	O
1890	ECGF1	endothelial cell growth factor 1 (platelet-derived)	-	-	O
1891	ECH1	enoyl Coenzyme A hydratase 1, peroxisomal	O	-	O
1892	ECHS1	enoyl Coenzyme A hydratase, short chain, 1, mitochondrial	O	-	O
1893	ECM1	extracellular matrix protein 1	-	-	O
1894	ECT2	epithelial cell transforming sequence 2 oncogene	O	-	O
1896	EDA	ectodysplasin A	O	-	O
1901	EDG1	endothelial differentiation, sphingolipid G-protein-coupled receptor, 1	-	-	O
1902	EDG2	endothelial differentiation, lysophosphatidic acid G-protein-coupled receptor, 2	-	-	O
1903	EDG3	endothelial differentiation, sphingolipid G-protein-coupled receptor, 3	-	-	O
1906	EDN1	endothelin 1	O	-	O
1907	EDN2	endothelin 2	-	-	O
1908	EDN3	endothelin 3	O	-	O
1909	EDNRA	endothelin receptor type A	-	-	O
1910	EDNRB	endothelin receptor type B	-	-	O
1911	PHC1	polyhomeotic homolog 1 (Drosophila)	O	-	O
1912	PHC2	polyhomeotic homolog 2 (Drosophila)	O	-	O
1915	EEF1A1	eukaryotic translation elongation factor 1 alpha 1	O	O	O
1917	EEF1A2	eukaryotic translation elongation factor 1 alpha 2	O	-	O
1933	EEF1B2	eukaryotic translation elongation factor 1 beta 2	O	-	O
1936	EEF1D	eukaryotic translation elongation factor 1 delta (guanine nucleotide exchange protein)	O	-	O
1937	EEF1G	eukaryotic translation elongation factor 1 gamma	-	-	O
1938	EEF2	eukaryotic translation elongation factor 2	O	O	O
1939	LGTN	ligatin	O	-	O
1942	EFNA1	ephrin-A1	O	-	O
1943	EFNA2	ephrin-A2	-	-	O
1944	EFNA3	ephrin-A3	O	-	O
1945	EFNA4	ephrin-A4	O	-	O
1946	EFNA5	ephrin-A5	-	-	O
1947	EFNB1	ephrin-B1	O	-	O
1948	EFNB2	ephrin-B2	O	-	O
1949	EFNB3	ephrin-B3	O	-	O
1950	EGF	epidermal growth factor (beta-urogastrone)	-	-	O
1951	CELSR3	cadherin, EGF LAG seven-pass G-type receptor 3 (flamingo homolog, Drosophila)	O	-	O
1952	CELSR2	cadherin, EGF LAG seven-pass G-type receptor 2 (flamingo homolog, Drosophila)	O	-	O
1953	MEGF6	multiple EGF-like-domains 6	-	-	O
1954	MEGF8	multiple EGF-like-domains 8	O	-	O
1956	EGFR	epidermal growth factor receptor (erythroblastic leukemia viral (v-erb-b) oncogene homolog, avian)	O	O	O
1958	EGR1	early growth response 1	O	-	O
1959	EGR2	early growth response 2 (Krox-20 homolog, Drosophila)	O	O	-
1960	EGR3	early growth response 3	-	-	O
1961	EGR4	early growth response 4	O	-	O
1962	EHHADH	enoyl-Coenzyme A, hydratase/3-hydroxyacyl Coenzyme A dehydrogenase	O	-	O
1964	EIF1AX	eukaryotic translation initiation factor 1A, X-linked	O	O	O
1965	EIF2S1	eukaryotic translation initiation factor 2, subunit 1 alpha, 35kDa	O	-	O
1967	EIF2B1	eukaryotic translation initiation factor 2B, subunit 1 alpha, 26kDa	O	-	O
1968	EIF2S3	eukaryotic translation initiation factor 2, subunit 3 gamma, 52kDa	O	-	O
1969	EPHA2	EPH receptor A2	O	-	O
1973	EIF4A1	eukaryotic translation initiation factor 4A, isoform 1	O	-	O
1974	EIF4A2	eukaryotic translation initiation factor 4A, isoform 2	O	-	O
1975	EIF4B	eukaryotic translation initiation factor 4B	O	-	O
1977	EIF4E	eukaryotic translation initiation factor 4E	-	-	O
1978	EIF4EBP1	eukaryotic translation initiation factor 4E binding protein 1	O	-	O
1979	EIF4EBP2	eukaryotic translation initiation factor 4E binding protein 2	O	-	O
1981	EIF4G1	eukaryotic translation initiation factor 4 gamma, 1	O	-	O
1982	EIF4G2	eukaryotic translation initiation factor 4 gamma, 2	O	-	O
1983	EIF5	eukaryotic translation initiation factor 5	O	O	O
1984	EIF5A	eukaryotic translation initiation factor 5A	O	O	O
1990	ELA1	elastase 1, pancreatic	-	-	O
1991	ELA2	elastase 2, neutrophil	-	-	O
1992	SERPINB1	serpin peptidase inhibitor, clade B (ovalbumin), member 1	O	-	O
1993	ELAVL2	ELAV (embryonic lethal, abnormal vision, Drosophila)-like 2 (Hu antigen B)	-	-	O
1994	ELAVL1	ELAV (embryonic lethal, abnormal vision, Drosophila)-like 1 (Hu antigen R)	-	-	O
1995	ELAVL3	ELAV (embryonic lethal, abnormal vision, Drosophila)-like 3 (Hu antigen C)	O	-	O
1996	ELAVL4	ELAV (embryonic lethal, abnormal vision, Drosophila)-like 4 (Hu antigen D)	-	-	O
1997	ELF1	E74-like factor 1 (ets domain transcription factor)	O	-	O
1998	ELF2	E74-like factor 2 (ets domain transcription factor)	O	-	O
1999	ELF3	E74-like factor 3 (ets domain transcription factor, epithelial-specific )	O	-	O
2000	ELF4	E74-like factor 4 (ets domain transcription factor)	O	-	O
2001	ELF5	E74-like factor 5 (ets domain transcription factor)	-	-	O
2002	ELK1	ELK1, member of ETS oncogene family	O	-	O
2004	ELK3	ELK3, ETS-domain protein (SRF accessory protein 2)	O	-	O
2005	ELK4	ELK4, ETS-domain protein (SRF accessory protein 1)	O	-	O
2006	ELN	elastin (supravalvular aortic stenosis, Williams-Beuren syndrome)	-	-	O
2009	EML1	echinoderm microtubule associated protein like 1	O	-	O
2010	EMD	emerin (Emery-Dreifuss muscular dystrophy)	O	-	O
2011	MARK2	MAP/microtubule affinity-regulating kinase 2	O	-	O
2012	EMP1	epithelial membrane protein 1	O	-	O
2013	EMP2	epithelial membrane protein 2	-	-	O
2014	EMP3	epithelial membrane protein 3	O	-	O
2015	EMR1	egf-like module containing, mucin-like, hormone receptor-like 1	-	-	O
2016	EMX1	empty spiracles homolog 1 (Drosophila)	-	-	O
2017	CTTN	cortactin	O	-	O
2018	EMX2	empty spiracles homolog 2 (Drosophila)	-	-	O
2019	EN1	engrailed homolog 1	-	-	O
2020	EN2	engrailed homeobox 2	O	-	O
2021	ENDOG	endonuclease G	O	-	O
2022	ENG	endoglin (Osler-Rendu-Weber syndrome 1)	-	-	O
2023	ENO1	enolase 1, (alpha)	O	O	O
2026	ENO2	enolase 2 (gamma, neuronal)	O	-	O
2027	ENO3	enolase 3 (beta, muscle)	O	-	O
2028	ENPEP	glutamyl aminopeptidase (aminopeptidase A)	-	-	O
2029	ENSA	endosulfine alpha	O	-	O
2030	SLC29A1	solute carrier family 29 (nucleoside transporters), member 1	O	-	O
2033	EP300	E1A binding protein p300	O	-	O
2034	EPAS1	endothelial PAS domain protein 1	O	-	O
2035	EPB41	erythrocyte membrane protein band 4.1 (elliptocytosis 1, RH-linked)	O	-	O
2036	EPB41L1	erythrocyte membrane protein band 4.1-like 1	O	-	O
2037	EPB41L2	erythrocyte membrane protein band 4.1-like 2	O	-	O
2038	EPB42	erythrocyte membrane protein band 4.2	-	-	O
2039	EPB49	erythrocyte membrane protein band 4.9 (dematin)	O	-	O
2040	STOM	stomatin	O	-	O
2041	EPHA1	EPH receptor A1	O	-	O
2042	EPHA3	EPH receptor A3	-	-	O
2043	EPHA4	EPH receptor A4	O	-	O
2044	EPHA5	EPH receptor A5	-	O	O
2045	EPHA7	EPH receptor A7	-	-	O
2046	EPHA8	EPH receptor A8	-	-	O
2047	EPHB1	EPH receptor B1	-	-	O
2048	EPHB2	EPH receptor B2	-	-	O
2049	EPHB3	EPH receptor B3	O	-	O
2050	EPHB4	EPH receptor B4	O	-	O
2051	EPHB6	EPH receptor B6	O	-	O
2052	EPHX1	epoxide hydrolase 1, microsomal (xenobiotic)	O	-	O
2053	EPHX2	epoxide hydrolase 2, cytoplasmic	O	-	O
2054	STX2	syntaxin 2	O	-	O
2055	CLN8	ceroid-lipofuscinosis, neuronal 8 (epilepsy, progressive with mental retardation)	-	-	O
2056	EPO	erythropoietin	-	-	O
2057	EPOR	erythropoietin receptor	O	-	O
2058	EPRS	glutamyl-prolyl-tRNA synthetase	O	-	O
2059	EPS8	epidermal growth factor receptor pathway substrate 8	O	O	O
2060	EPS15	epidermal growth factor receptor pathway substrate 15	O	-	O
2063	NR2F6	nuclear receptor subfamily 2, group F, member 6	O	-	O
2064	ERBB2	v-erb-b2 erythroblastic leukemia viral oncogene homolog 2, neuro/glioblastoma derived oncogene homolog (avian)	O	-	O
2065	ERBB3	v-erb-b2 erythroblastic leukemia viral oncogene homolog 3 (avian)	O	-	O
2066	ERBB4	v-erb-a erythroblastic leukemia viral oncogene homolog 4 (avian)	-	O	O
2067	ERCC1	excision repair cross-complementing rodent repair deficiency, complementation group 1 (includes overlapping antisense sequence)	O	-	O
2068	ERCC2	excision repair cross-complementing rodent repair deficiency, complementation group 2 (xeroderma pigmentosum D)	O	-	O
2069	EREG	epiregulin	-	-	O
2070	EYA4	eyes absent homolog 4 (Drosophila)	-	-	O
2071	ERCC3	excision repair cross-complementing rodent repair deficiency, complementation group 3 (xeroderma pigmentosum group B complementing)	O	-	O
2072	ERCC4	excision repair cross-complementing rodent repair deficiency, complementation group 4	-	-	O
2073	ERCC5	excision repair cross-complementing rodent repair deficiency, complementation group 5 (xeroderma pigmentosum, complementation group G (Cockayne syndrome))	O	-	O
2074	ERCC6	excision repair cross-complementing rodent repair deficiency, complementation group 6	O	-	O
2077	ERF	Ets2 repressor factor	O	-	O
2078	ERG	v-ets erythroblastosis virus E26 oncogene homolog (avian)	O	-	O
2079	ERH	enhancer of rudimentary homolog (Drosophila)	O	-	O
2081	ERN1	endoplasmic reticulum to nucleus signaling 1	O	-	O
2091	FBL	fibrillarin	O	-	-
2098	ESD	esterase D/formylglutathione hydrolase	O	-	O
2099	ESR1	estrogen receptor 1	-	-	O
2100	ESR2	estrogen receptor 2 (ER beta)	-	-	O
2101	ESRRA	estrogen-related receptor alpha	O	-	O
2103	ESRRB	estrogen-related receptor beta	-	-	O
2104	ESRRG	estrogen-related receptor gamma	-	-	O
2107	ETF1	eukaryotic translation termination factor 1	O	-	O
2108	ETFA	electron-transfer-flavoprotein, alpha polypeptide (glutaric aciduria II)	O	-	O
2109	ETFB	electron-transfer-flavoprotein, beta polypeptide	O	-	O
2110	ETFDH	electron-transferring-flavoprotein dehydrogenase	O	-	O
2113	ETS1	v-ets erythroblastosis virus E26 oncogene homolog 1 (avian)	O	-	O
2114	ETS2	v-ets erythroblastosis virus E26 oncogene homolog 2 (avian)	O	-	O
2115	ETV1	ets variant gene 1	-	-	O
2117	ETV3	ets variant gene 3	O	-	O
2118	ETV4	ets variant gene 4 (E1A enhancer binding protein, E1AF)	O	-	O
2119	ETV5	ets variant gene 5 (ets-related molecule)	O	-	O
2120	ETV6	ets variant gene 6 (TEL oncogene)	O	-	O
2121	EVC	Ellis van Creveld syndrome	-	-	O
2122	EVI1	ecotropic viral integration site 1	-	-	O
2123	EVI2A	ecotropic viral integration site 2A	O	-	O
2124	EVI2B	ecotropic viral integration site 2B	-	-	O
2125	EVPL	envoplakin	O	-	O
2130	EWSR1	Ewing sarcoma breakpoint region 1	O	-	O
2131	EXT1	exostoses (multiple) 1	O	-	O
2132	EXT2	exostoses (multiple) 2	O	-	O
2134	EXTL1	exostoses (multiple)-like 1	-	-	O
2135	EXTL2	exostoses (multiple)-like 2	O	-	O
2137	EXTL3	exostoses (multiple)-like 3	O	-	O
2138	EYA1	eyes absent homolog 1 (Drosophila)	-	-	O
2139	EYA2	eyes absent homolog 2 (Drosophila)	-	-	O
2140	EYA3	eyes absent homolog 3 (Drosophila)	O	-	O
2145	EZH1	enhancer of zeste homolog 1 (Drosophila)	O	-	O
2146	EZH2	enhancer of zeste homolog 2 (Drosophila)	O	-	O
2147	F2	coagulation factor II (thrombin)	-	-	O
2149	F2R	coagulation factor II (thrombin) receptor	-	-	O
2150	F2RL1	coagulation factor II (thrombin) receptor-like 1	O	-	O
2151	F2RL2	coagulation factor II (thrombin) receptor-like 2	-	-	O
2152	F3	coagulation factor III (thromboplastin, tissue factor)	-	-	O
2153	F5	coagulation factor V (proaccelerin, labile factor)	-	-	O
2155	F7	coagulation factor VII (serum prothrombin conversion accelerator)	-	-	O
2157	F8	coagulation factor VIII, procoagulant component (hemophilia A)	O	-	O
2158	F9	coagulation factor IX (plasma thromboplastic component, Christmas disease, hemophilia B)	-	-	O
2159	F10	coagulation factor X	O	-	O
2160	F11	coagulation factor XI (plasma thromboplastin antecedent)	-	-	O
2161	F12	coagulation factor XII (Hageman factor)	O	-	O
2162	F13A1	coagulation factor XIII, A1 polypeptide	O	-	O
2165	F13B	coagulation factor XIII, B polypeptide	-	-	O
2166	FAAH	fatty acid amide hydrolase	O	-	O
2167	FABP4	fatty acid binding protein 4, adipocyte	-	-	O
2168	FABP1	fatty acid binding protein 1, liver	-	-	O
2169	FABP2	fatty acid binding protein 2, intestinal	-	-	O
2170	FABP3	fatty acid binding protein 3, muscle and heart (mammary-derived growth inhibitor)	-	-	O
2171	FABP5	fatty acid binding protein 5 (psoriasis-associated)	O	O	O
2172	FABP6	fatty acid binding protein 6, ileal (gastrotropin)	-	-	O
2173	FABP7	fatty acid binding protein 7, brain	-	-	O
2175	FANCA	Fanconi anemia, complementation group A	-	-	O
2176	FANCC	Fanconi anemia, complementation group C	O	-	O
2177	FANCD2	Fanconi anemia, complementation group D2	O	-	O
2178	FANCE	Fanconi anemia, complementation group E	O	-	O
2180	ACSL1	acyl-CoA synthetase long-chain family member 1	O	-	O
2181	ACSL3	acyl-CoA synthetase long-chain family member 3	O	-	O
2182	ACSL4	acyl-CoA synthetase long-chain family member 4	O	-	O
2184	FAH	fumarylacetoacetate hydrolase (fumarylacetoacetase)	O	-	O
2185	PTK2B	PTK2B protein tyrosine kinase 2 beta	O	-	O
2186	BPTF	bromodomain PHD finger transcription factor	O	O	O
2187	FANCB	Fanconi anemia, complementation group B	O	-	O
2188	FANCF	Fanconi anemia, complementation group F	-	-	O
2189	FANCG	Fanconi anemia, complementation group G	O	-	O
2191	FAP	fibroblast activation protein, alpha	-	-	O
2192	FBLN1	fibulin 1	O	-	O
2193	FARSA	phenylalanyl-tRNA synthetase, alpha subunit	O	-	O
2194	FASN	fatty acid synthase	O	-	O
2195	FAT	FAT tumor suppressor homolog 1 (Drosophila)	O	-	O
2196	FAT2	FAT tumor suppressor homolog 2 (Drosophila)	-	-	O
2197	FAU	Finkel-Biskis-Reilly murine sarcoma virus (FBR-MuSV) ubiquitously expressed	O	-	O
2199	FBLN2	fibulin 2	-	-	O
2200	FBN1	fibrillin 1	-	-	O
2201	FBN2	fibrillin 2 (congenital contractural arachnodactyly)	-	-	O
2202	EFEMP1	EGF-containing fibulin-like extracellular matrix protein 1	-	-	O
2203	FBP1	fructose-1,6-bisphosphatase 1	O	-	O
2204	FCAR	Fc fragment of IgA, receptor for	-	-	O
2205	FCER1A	Fc fragment of IgE, high affinity I, receptor for; alpha polypeptide	-	-	O
2206	MS4A2	membrane-spanning 4-domains, subfamily A, member 2 (Fc fragment of IgE, high affinity I, receptor for; beta polypeptide)	-	-	O
2207	FCER1G	Fc fragment of IgE, high affinity I, receptor for; gamma polypeptide	-	-	O
2208	FCER2	Fc fragment of IgE, low affinity II, receptor for (CD23)	-	-	O
2210	FCGR1B	Fc fragment of IgG, high affinity Ib, receptor (CD64)	-	-	O
2212	FCGR2A	Fc fragment of IgG, low affinity IIa, receptor (CD32)	-	-	O
2213	FCGR2B	Fc fragment of IgG, low affinity IIb, receptor (CD32)	-	-	O
2214	FCGR3A	Fc fragment of IgG, low affinity IIIa, receptor (CD16a)	-	-	O
2215	FCGR3B	Fc fragment of IgG, low affinity IIIb, receptor (CD16b)	-	-	O
2217	FCGRT	Fc fragment of IgG, receptor, transporter, alpha	O	-	O
2218	FCMD	Fukuyama type congenital muscular dystrophy (fukutin)	-	-	O
2219	FCN1	ficolin (collagen/fibrinogen domain containing) 1	-	-	O
2220	FCN2	ficolin (collagen/fibrinogen domain containing lectin) 2 (hucolin)	-	-	O
2222	FDFT1	farnesyl-diphosphate farnesyltransferase 1	O	-	O
2224	FDPS	farnesyl diphosphate synthase (farnesyl pyrophosphate synthetase, dimethylallyltranstransferase, geranyltranstransferase)	O	-	O
2228	FDPSL4	farnesyl diphosphate synthase-like 4 (farnesyl pyrophosphate synthetase-like 4)	-	-	O
2230	FDX1	ferredoxin 1	O	-	O
2232	FDXR	ferredoxin reductase	O	-	O
2235	FECH	ferrochelatase (protoporphyria)	O	-	O
2237	FEN1	flap structure-specific endonuclease 1	O	-	O
2239	GPC4	glypican 4	O	-	O
2241	FER	fer (fps/fes related) tyrosine kinase	O	-	O
2242	FES	feline sarcoma oncogene	-	-	O
2243	FGA	fibrinogen alpha chain	-	-	O
2244	FGB	fibrinogen beta chain	-	-	O
2245	FGD1	FYVE, RhoGEF and PH domain containing 1 (faciogenital dysplasia)	-	-	O
2246	FGF1	fibroblast growth factor 1 (acidic)	-	-	O
2247	FGF2	fibroblast growth factor 2 (basic)	-	-	O
2248	FGF3	fibroblast growth factor 3 (murine mammary tumor virus integration site (v-int-2) oncogene homolog)	O	-	O
2249	FGF4	fibroblast growth factor 4 (heparin secretory transforming protein 1, Kaposi sarcoma oncogene)	-	-	O
2250	FGF5	fibroblast growth factor 5	-	-	O
2251	FGF6	fibroblast growth factor 6	O	-	O
2252	FGF7	fibroblast growth factor 7 (keratinocyte growth factor)	-	-	O
2253	FGF8	fibroblast growth factor 8 (androgen-induced)	-	-	O
2254	FGF9	fibroblast growth factor 9 (glia-activating factor)	O	-	O
2255	FGF10	fibroblast growth factor 10	-	-	O
2256	FGF11	fibroblast growth factor 11	O	-	O
2257	FGF12	fibroblast growth factor 12	-	-	O
2258	FGF13	fibroblast growth factor 13	O	-	O
2259	FGF14	fibroblast growth factor 14	-	-	O
2260	FGFR1	fibroblast growth factor receptor 1 (fms-related tyrosine kinase 2, Pfeiffer syndrome)	-	-	O
2261	FGFR3	fibroblast growth factor receptor 3 (achondroplasia, thanatophoric dwarfism)	O	-	O
2262	GPC5	glypican 5	-	-	O
2263	FGFR2	fibroblast growth factor receptor 2 (bacteria-expressed kinase, keratinocyte growth factor receptor, craniofacial dysostosis 1, Crouzon syndrome, Pfeiffer syndrome, Jackson-Weiss syndrome)	-	-	O
2264	FGFR4	fibroblast growth factor receptor 4	O	-	O
2266	FGG	fibrinogen gamma chain	-	-	O
2267	FGL1	fibrinogen-like 1	O	-	O
2268	FGR	Gardner-Rasheed feline sarcoma viral (v-fgr) oncogene homolog	-	-	O
2271	FH	fumarate hydratase	O	-	O
2272	FHIT	fragile histidine triad gene	-	-	O
2273	FHL1	four and a half LIM domains 1	O	-	O
2274	FHL2	four and a half LIM domains 2	O	-	O
2275	FHL3	four and a half LIM domains 3	O	-	O
2277	FIGF	c-fos induced growth factor (vascular endothelial growth factor D)	-	-	O
2280	FKBP1A	FK506 binding protein 1A, 12kDa	O	-	O
2281	FKBP1B	FK506 binding protein 1B, 12.6 kDa	-	-	O
2286	FKBP2	FK506 binding protein 2, 13kDa	O	-	O
2287	FKBP3	FK506 binding protein 3, 25kDa	O	-	O
2288	FKBP4	FK506 binding protein 4, 59kDa	O	O	O
2289	FKBP5	FK506 binding protein 5	O	-	O
2290	FOXG1	forkhead box G1	O	-	O
2294	FOXF1	forkhead box F1	-	-	O
2295	FOXF2	forkhead box F2	O	-	O
2296	FOXC1	forkhead box C1	O	-	O
2297	FOXD1	forkhead box D1	O	-	O
2298	FOXD4	forkhead box D4	-	-	O
2299	FOXI1	forkhead box I1	-	-	O
2300	FOXL1	forkhead box L1	-	-	O
2301	FOXE3	forkhead box E3	-	-	O
2302	FOXJ1	forkhead box J1	-	-	O
2303	FOXC2	forkhead box C2 (MFH-1, mesenchyme forkhead 1)	-	-	O
2304	FOXE1	forkhead box E1 (thyroid transcription factor 2)	-	-	O
2305	FOXM1	forkhead box M1	O	-	O
2306	FOXD2	forkhead box D2	O	-	O
2307	FKHL18	forkhead-like 18 (Drosophila)	-	-	O
2308	FOXO1	forkhead box O1	O	-	O
2309	FOXO3	forkhead box O3	O	-	O
2312	FLG	filaggrin	-	-	O
2313	FLI1	Friend leukemia virus integration 1	O	-	O
2314	FLII	flightless I homolog (Drosophila)	O	-	O
2315	MLANA	melan-A	-	-	O
2316	FLNA	filamin A, alpha (actin binding protein 280)	O	-	O
2317	FLNB	filamin B, beta (actin binding protein 278)	O	-	O
2318	FLNC	filamin C, gamma (actin binding protein 280)	O	-	O
2319	FLOT2	flotillin 2	O	-	O
2321	FLT1	fms-related tyrosine kinase 1 (vascular endothelial growth factor/vascular permeability factor receptor)	-	-	O
2322	FLT3	fms-related tyrosine kinase 3	-	-	O
2323	FLT3LG	fms-related tyrosine kinase 3 ligand	O	-	O
2324	FLT4	fms-related tyrosine kinase 4	-	-	O
2326	FMO1	flavin containing monooxygenase 1	-	-	O
2327	FMO2	flavin containing monooxygenase 2 (non-functional)	-	-	O
2328	FMO3	flavin containing monooxygenase 3	-	-	O
2329	FMO4	flavin containing monooxygenase 4	-	-	O
2330	FMO5	flavin containing monooxygenase 5	-	-	O
2331	FMOD	fibromodulin	-	-	O
2332	FMR1	fragile X mental retardation 1	-	-	O
2334	AFF2	AF4/FMR2 family, member 2	-	-	O
2335	FN1	fibronectin 1	-	-	O
2339	FNTA	farnesyltransferase, CAAX box, alpha	O	-	O
2342	FNTB	farnesyltransferase, CAAX box, beta	O	-	O
2346	FOLH1	folate hydrolase (prostate-specific membrane antigen) 1	-	-	O
2348	FOLR1	folate receptor 1 (adult)	O	-	O
2350	FOLR2	folate receptor 2 (fetal)	-	-	O
2352	FOLR3	folate receptor 3 (gamma)	-	-	O
2353	FOS	v-fos FBJ murine osteosarcoma viral oncogene homolog	O	-	O
2354	FOSB	FBJ murine osteosarcoma viral oncogene homolog B	O	-	O
2355	FOSL2	FOS-like antigen 2	O	-	O
2356	FPGS	folylpolyglutamate synthase	-	-	O
2357	FPR1	formyl peptide receptor 1	-	-	O
2358	FPRL1	formyl peptide receptor-like 1	-	-	O
2359	FPRL2	formyl peptide receptor-like 2	-	-	O
2395	FXN	frataxin	O	-	O
2444	FRK	fyn-related kinase	-	-	O
2475	FRAP1	FK506 binding protein 12-rapamycin associated protein 1	O	-	O
2483	FRG1	FSHD region gene 1	O	-	O
2487	FRZB	frizzled-related protein	-	-	O
2488	FSHB	follicle stimulating hormone, beta polypeptide	-	-	O
2491	CENPI	centromere protein I	O	-	O
2492	FSHR	follicle stimulating hormone receptor	-	-	O
2494	NR5A2	nuclear receptor subfamily 5, group A, member 2	-	O	O
2495	FTH1	ferritin, heavy polypeptide 1	O	-	O
2504	FTHL12	ferritin, heavy polypeptide-like 12	-	-	O
2512	FTL	ferritin, light polypeptide	O	O	O
2515	ADAM2	ADAM metallopeptidase domain 2 (fertilin beta)	-	-	O
2516	NR5A1	nuclear receptor subfamily 5, group A, member 1	-	-	O
2517	FUCA1	fucosidase, alpha-L- 1, tissue	O	-	O
2519	FUCA2	fucosidase, alpha-L- 2, plasma	O	-	O
2520	GAST	gastrin	-	-	O
2521	FUS	fusion (involved in t(12;16) in malignant liposarcoma)	-	-	O
2523	FUT1	fucosyltransferase 1 (galactoside 2-alpha-L-fucosyltransferase, H blood group)	O	-	O
2524	FUT2	fucosyltransferase 2 (secretor status included)	-	-	O
2525	FUT3	fucosyltransferase 3 (galactoside 3(4)-L-fucosyltransferase, Lewis blood group)	-	-	O
2526	FUT4	fucosyltransferase 4 (alpha (1,3) fucosyltransferase, myeloid-specific)	O	-	O
2527	FUT5	fucosyltransferase 5 (alpha (1,3) fucosyltransferase)	-	-	O
2528	FUT6	fucosyltransferase 6 (alpha (1,3) fucosyltransferase)	-	-	O
2529	FUT7	fucosyltransferase 7 (alpha (1,3) fucosyltransferase)	-	-	O
2530	FUT8	fucosyltransferase 8 (alpha (1,6) fucosyltransferase)	O	-	O
2531	KDSR	3-ketodihydrosphingosine reductase	O	-	O
2532	DARC	Duffy blood group, chemokine receptor	-	-	O
2533	FYB	FYN binding protein (FYB-120/130)	-	-	O
2534	FYN	FYN oncogene related to SRC, FGR, YES	O	-	O
2535	FZD2	frizzled homolog 2 (Drosophila)	O	-	O
2537	IFI6	interferon, alpha-inducible protein 6	O	-	O
2538	G6PC	glucose-6-phosphatase, catalytic subunit	-	-	O
2539	G6PD	glucose-6-phosphate dehydrogenase	O	-	O
2542	SLC37A4	solute carrier family 37 (glucose-6-phosphate transporter), member 4	O	-	O
2543	GAGE1	G antigen 1	-	-	O
2547	XRCC6	X-ray repair complementing defective repair in Chinese hamster cells 6 (Ku autoantigen, 70kDa)	O	-	O
2548	GAA	glucosidase, alpha; acid (Pompe disease, glycogen storage disease type II)	O	-	O
2549	GAB1	GRB2-associated binding protein 1	-	-	O
2550	GABBR1	gamma-aminobutyric acid (GABA) B receptor, 1	O	-	O
2551	GABPA	GA binding protein transcription factor, alpha subunit 60kDa	O	-	O
2553	GABPB2	GA binding protein transcription factor, beta subunit 2	O	-	O
2554	GABRA1	gamma-aminobutyric acid (GABA) A receptor, alpha 1	-	-	O
2555	GABRA2	gamma-aminobutyric acid (GABA) A receptor, alpha 2	-	-	O
2556	GABRA3	gamma-aminobutyric acid (GABA) A receptor, alpha 3	-	-	O
2559	GABRA6	gamma-aminobutyric acid (GABA) A receptor, alpha 6	-	-	O
2560	GABRB1	gamma-aminobutyric acid (GABA) A receptor, beta 1	-	-	O
2561	GABRB2	gamma-aminobutyric acid (GABA) A receptor, beta 2	-	-	O
2562	GABRB3	gamma-aminobutyric acid (GABA) A receptor, beta 3	-	-	O
2563	GABRD	gamma-aminobutyric acid (GABA) A receptor, delta	-	-	O
2564	GABRE	gamma-aminobutyric acid (GABA) A receptor, epsilon	O	-	O
2565	GABRG1	gamma-aminobutyric acid (GABA) A receptor, gamma 1	-	-	O
2566	GABRG2	gamma-aminobutyric acid (GABA) A receptor, gamma 2	-	-	O
2567	GABRG3	gamma-aminobutyric acid (GABA) A receptor, gamma 3	-	-	O
2568	GABRP	gamma-aminobutyric acid (GABA) A receptor, pi	-	-	O
2569	GABRR1	gamma-aminobutyric acid (GABA) receptor, rho 1	-	-	O
2570	GABRR2	gamma-aminobutyric acid (GABA) receptor, rho 2	-	-	O
2571	GAD1	glutamate decarboxylase 1 (brain, 67kDa)	O	-	O
2572	GAD2	glutamate decarboxylase 2 (pancreatic islets and brain, 65kDa)	-	-	O
2575	GAGE3	G antigen 3	-	-	O
2576	GAGE4	G antigen 4	O	-	-
2577	GAGE5	G antigen 5	O	-	-
2578	GAGE6	G antigen 6	O	-	-
2579	GAGE7	G antigen 7	-	-	O
2580	GAK	cyclin G associated kinase	O	-	O
2581	GALC	galactosylceramidase	O	-	O
2582	GALE	UDP-galactose-4-epimerase	O	-	O
2583	B4GALNT1	beta-1,4-N-acetyl-galactosaminyl transferase 1	-	-	O
2584	GALK1	galactokinase 1	O	-	O
2585	GALK2	galactokinase 2	O	-	O
2587	GALR1	galanin receptor 1	-	-	O
2588	GALNS	galactosamine (N-acetyl)-6-sulfate sulfatase (Morquio syndrome, mucopolysaccharidosis type IVA)	-	-	O
2589	GALNT1	UDP-N-acetyl-alpha-D-galactosamine:polypeptide N-acetylgalactosaminyltransferase 1 (GalNAc-T1)	O	-	O
2590	GALNT2	UDP-N-acetyl-alpha-D-galactosamine:polypeptide N-acetylgalactosaminyltransferase 2 (GalNAc-T2)	O	-	O
2591	GALNT3	UDP-N-acetyl-alpha-D-galactosamine:polypeptide N-acetylgalactosaminyltransferase 3 (GalNAc-T3)	O	-	O
2592	GALT	galactose-1-phosphate uridylyltransferase	O	-	O
2593	GAMT	guanidinoacetate N-methyltransferase	O	-	O
2596	GAP43	growth associated protein 43	-	-	O
2597	GAPDH	glyceraldehyde-3-phosphate dehydrogenase	O	O	O
2615	LRRC32	leucine rich repeat containing 32	-	-	O
2617	GARS	glycyl-tRNA synthetase	O	-	O
2618	GART	phosphoribosylglycinamide formyltransferase, phosphoribosylglycinamide synthetase, phosphoribosylaminoimidazole synthetase	O	-	O
2619	GAS1	growth arrest-specific 1	-	-	O
2620	GAS2	growth arrest-specific 2	-	-	O
2621	GAS6	growth arrest-specific 6	O	-	O
2622	GAS8	growth arrest-specific 8	O	-	O
2623	GATA1	GATA binding protein 1 (globin transcription factor 1)	O	-	O
2624	GATA2	GATA binding protein 2	O	-	O
2625	GATA3	GATA binding protein 3	-	-	O
2626	GATA4	GATA binding protein 4	-	-	O
2627	GATA6	GATA binding protein 6	-	-	O
2628	GATM	glycine amidinotransferase (L-arginine:glycine amidinotransferase)	-	-	O
2629	GBA	glucosidase, beta; acid (includes glucosylceramidase)	O	-	O
2630	GBAP	glucosidase, beta; acid, pseudogene	-	-	O
2631	GBAS	glioblastoma amplified sequence	O	-	O
2632	GBE1	glucan (1,4-alpha-), branching enzyme 1 (glycogen branching enzyme, Andersen disease, glycogen storage disease type IV)	O	-	O
2633	GBP1	guanylate binding protein 1, interferon-inducible, 67kDa	-	-	O
2634	GBP2	guanylate binding protein 2, interferon-inducible	-	-	O
2635	GBP3	guanylate binding protein 3	-	-	O
2637	GBX2	gastrulation brain homeobox 2	-	-	O
2638	GC	group-specific component (vitamin D binding protein)	-	-	O
2639	GCDH	glutaryl-Coenzyme A dehydrogenase	O	-	O
2641	GCG	glucagon	-	-	O
2642	GCGR	glucagon receptor	-	-	O
2643	GCH1	GTP cyclohydrolase 1 (dopa-responsive dystonia)	O	-	O
2644	GCHFR	GTP cyclohydrolase I feedback regulator	O	-	O
2645	GCK	glucokinase (hexokinase 4, maturity onset diabetes of the young 2)	-	-	O
2646	GCKR	glucokinase (hexokinase 4) regulator	-	-	O
2647	BLOC1S1	biogenesis of lysosome-related organelles complex-1, subunit 1	O	-	O
2648	KAT2A	K(lysine) acetyltransferase 2A	O	-	O
2649	NR6A1	nuclear receptor subfamily 6, group A, member 1	-	-	O
2650	GCNT1	glucosaminyl (N-acetyl) transferase 1, core 2 (beta-1,6-N-acetylglucosaminyltransferase)	O	-	O
2652	OPN1MW	opsin 1 (cone pigments), medium-wave-sensitive (color blindness, deutan)	-	-	O
2653	GCSH	glycine cleavage system protein H (aminomethyl carrier)	-	-	O
2657	GDF1	growth differentiation factor 1	-	-	O
2658	GDF2	growth differentiation factor 2	-	-	O
2660	GDF8	growth differentiation factor 8	-	-	O
2661	GDF9	growth differentiation factor 9	-	-	O
2662	GDF10	growth differentiation factor 10	-	-	O
2664	GDI1	GDP dissociation inhibitor 1	O	-	O
2665	GDI2	GDP dissociation inhibitor 2	O	-	O
2668	GDNF	glial cell derived neurotrophic factor	-	-	O
2669	GEM	GTP binding protein overexpressed in skeletal muscle	O	-	O
2670	GFAP	glial fibrillary acidic protein	-	-	O
2671	GFER	growth factor, augmenter of liver regeneration (ERV1 homolog, S. cerevisiae)	-	-	O
2672	GFI1	growth factor independent 1 transcription repressor	O	-	O
2673	GFPT1	glutamine-fructose-6-phosphate transaminase 1	O	-	O
2674	GFRA1	GDNF family receptor alpha 1	-	-	O
2675	GFRA2	GDNF family receptor alpha 2	-	-	O
2676	GFRA3	GDNF family receptor alpha 3	O	-	O
2677	GGCX	gamma-glutamyl carboxylase	O	-	O
2678	GGT1	gamma-glutamyltransferase 1	-	-	O
2679	GGT2	gamma-glutamyltransferase 2	-	-	O
2681	GGTA1	glycoprotein, alpha-galactosyltransferase 1	-	-	O
2683	B4GALT1	UDP-Gal:betaGlcNAc beta 1,4- galactosyltransferase, polypeptide 1	O	-	O
2686	GGTL3	gamma-glutamyltransferase-like 3	-	-	O
2687	GGTLA1	gamma-glutamyltransferase-like activity 1	-	-	O
2688	GH1	growth hormone 1	-	-	O
2689	GH2	growth hormone 2	-	-	O
2690	GHR	growth hormone receptor	-	-	O
2691	GHRH	growth hormone releasing hormone	-	-	O
2692	GHRHR	growth hormone releasing hormone receptor	-	-	O
2693	GHSR	growth hormone secretagogue receptor	-	-	O
2694	GIF	gastric intrinsic factor (vitamin B synthesis)	-	-	O
2695	GIP	gastric inhibitory polypeptide	O	-	O
2696	GIPR	gastric inhibitory polypeptide receptor	-	-	O
2697	GJA1	gap junction protein, alpha 1, 43kDa (connexin 43)	-	-	O
2700	GJA3	gap junction protein, alpha 3, 46kDa	O	-	O
2701	GJA4	gap junction protein, alpha 4, 37kDa (connexin 37)	-	-	O
2702	GJA5	gap junction protein, alpha 5, 40kDa	-	-	O
2703	GJA8	gap junction protein, alpha 8, 50kDa (connexin 50)	-	-	O
2705	GJB1	gap junction protein, beta 1, 32kDa	O	-	O
2706	GJB2	gap junction protein, beta 2, 26kDa	O	-	O
2707	GJB3	gap junction protein, beta 3, 31kDa	O	-	O
2709	GJB5	gap junction protein, beta 5 (connexin 31.1)	-	-	O
2710	GK	glycerol kinase	O	-	O
2712	GK2	glycerol kinase 2	-	-	O
2717	GLA	galactosidase, alpha	O	-	O
2719	GPC3	glypican 3	-	-	O
2720	GLB1	galactosidase, beta 1	O	-	O
2729	GCLC	glutamate-cysteine ligase, catalytic subunit	O	-	O
2730	GCLM	glutamate-cysteine ligase, modifier subunit	O	-	O
2731	GLDC	glycine dehydrogenase (decarboxylating)	-	-	O
2733	GLE1	GLE1 RNA export mediator homolog (yeast)	O	-	O
2734	GLG1	golgi apparatus protein 1	O	-	O
2735	GLI1	glioma-associated oncogene homolog 1 (zinc finger protein)	-	-	O
2736	GLI2	GLI-Kruppel family member GLI2	O	-	O
2737	GLI3	GLI-Kruppel family member GLI3 (Greig cephalopolysyndactyly syndrome)	O	-	O
2738	GLI4	GLI-Kruppel family member GLI4	-	-	O
2739	GLO1	glyoxalase I	O	-	O
2740	GLP1R	glucagon-like peptide 1 receptor	-	-	O
2741	GLRA1	glycine receptor, alpha 1 (startle disease/hyperekplexia, stiff man syndrome)	-	-	O
2742	GLRA2	glycine receptor, alpha 2	-	-	O
2743	GLRB	glycine receptor, beta	-	-	O
2744	GLS	glutaminase	O	-	O
2745	GLRX	glutaredoxin (thioltransferase)	O	-	O
2746	GLUD1	glutamate dehydrogenase 1	O	-	O
2747	GLUD2	glutamate dehydrogenase 2	-	-	O
2752	GLUL	glutamate-ammonia ligase (glutamine synthetase)	-	O	O
2760	GM2A	GM2 ganglioside activator	O	-	O
2762	GMDS	GDP-mannose 4,6-dehydratase	O	-	O
2764	GMFB	glia maturation factor, beta	O	-	O
2765	GML	GPI anchored molecule like protein	-	-	O
2766	GMPR	guanosine monophosphate reductase	O	-	O
2767	GNA11	guanine nucleotide binding protein (G protein), alpha 11 (Gq class)	O	-	O
2768	GNA12	guanine nucleotide binding protein (G protein) alpha 12	O	-	O
2769	GNA15	guanine nucleotide binding protein (G protein), alpha 15 (Gq class)	-	-	O
2770	GNAI1	guanine nucleotide binding protein (G protein), alpha inhibiting activity polypeptide 1	O	-	O
2771	GNAI2	guanine nucleotide binding protein (G protein), alpha inhibiting activity polypeptide 2	O	-	O
2773	GNAI3	guanine nucleotide binding protein (G protein), alpha inhibiting activity polypeptide 3	O	-	O
2774	GNAL	guanine nucleotide binding protein (G protein), alpha activating activity polypeptide, olfactory type	O	-	O
2775	GNAO1	guanine nucleotide binding protein (G protein), alpha activating activity polypeptide O	-	-	O
2776	GNAQ	guanine nucleotide binding protein (G protein), q polypeptide	O	-	O
2778	GNAS	GNAS complex locus	O	-	O
2779	GNAT1	guanine nucleotide binding protein (G protein), alpha transducing activity polypeptide 1	-	-	O
2780	GNAT2	guanine nucleotide binding protein (G protein), alpha transducing activity polypeptide 2	-	-	O
2781	GNAZ	guanine nucleotide binding protein (G protein), alpha z polypeptide	-	-	O
2782	GNB1	guanine nucleotide binding protein (G protein), beta polypeptide 1	O	-	O
2783	GNB2	guanine nucleotide binding protein (G protein), beta polypeptide 2	O	-	O
2784	GNB3	guanine nucleotide binding protein (G protein), beta polypeptide 3	-	-	O
2785	GNG3	guanine nucleotide binding protein (G protein), gamma 3	-	-	O
2786	GNG4	guanine nucleotide binding protein (G protein), gamma 4	O	-	O
2787	GNG5	guanine nucleotide binding protein (G protein), gamma 5	O	O	O
2788	GNG7	guanine nucleotide binding protein (G protein), gamma 7	-	-	O
2790	GNG10	guanine nucleotide binding protein (G protein), gamma 10	O	-	O
2791	GNG11	guanine nucleotide binding protein (G protein), gamma 11	O	-	O
2792	GNGT1	guanine nucleotide binding protein (G protein), gamma transducing activity polypeptide 1	-	-	O
2793	GNGT2	guanine nucleotide binding protein (G protein), gamma transducing activity polypeptide 2	-	-	O
2794	GNL1	guanine nucleotide binding protein-like 1	O	-	O
2796	GNRH1	gonadotropin-releasing hormone 1 (luteinizing-releasing hormone)	-	-	O
2797	GNRH2	gonadotropin-releasing hormone 2	-	-	O
2798	GNRHR	gonadotropin-releasing hormone receptor	-	-	O
2799	GNS	glucosamine (N-acetyl)-6-sulfatase (Sanfilippo disease IIID)	O	-	O
2800	GOLGA1	golgi autoantigen, golgin subfamily a, 1	O	-	O
2801	GOLGA2	golgi autoantigen, golgin subfamily a, 2	O	-	O
2802	GOLGA3	golgi autoantigen, golgin subfamily a, 3	O	-	O
2803	GOLGA4	golgi autoantigen, golgin subfamily a, 4	O	-	O
2804	GOLGB1	golgin B1, golgi integral membrane protein	O	-	O
2805	GOT1	glutamic-oxaloacetic transaminase 1, soluble (aspartate aminotransferase 1)	O	-	O
2806	GOT2	glutamic-oxaloacetic transaminase 2, mitochondrial (aspartate aminotransferase 2)	O	-	O
2810	SFN	stratifin	O	-	O
2811	GP1BA	glycoprotein Ib (platelet), alpha polypeptide	O	-	O
2813	GP2	glycoprotein 2 (zymogen granule membrane)	-	-	O
2814	GP5	glycoprotein V (platelet)	-	-	O
2815	GP9	glycoprotein IX (platelet)	-	-	O
2817	GPC1	glypican 1	O	-	O
2819	GPD1	glycerol-3-phosphate dehydrogenase 1 (soluble)	-	-	O
2820	GPD2	glycerol-3-phosphate dehydrogenase 2 (mitochondrial)	O	-	O
2821	GPI	glucose phosphate isomerase	O	O	-
2822	GPLD1	glycosylphosphatidylinositol specific phospholipase D1	-	-	O
2823	GPM6A	glycoprotein M6A	-	-	O
2824	GPM6B	glycoprotein M6B	-	-	O
2825	GPR1	G protein-coupled receptor 1	-	-	O
2826	CCR10	chemokine (C-C motif) receptor 10	-	-	O
2827	GPR3	G protein-coupled receptor 3	O	-	O
2828	GPR4	G protein-coupled receptor 4	-	-	O
2829	XCR1	chemokine (C motif) receptor 1	O	-	O
2830	GPR6	G protein-coupled receptor 6	-	-	O
2832	NPBWR2	neuropeptides B/W receptor 2	-	-	O
2833	CXCR3	chemokine (C-X-C motif) receptor 3	-	-	O
2834	PRLHR	prolactin releasing hormone receptor	-	-	O
2835	GPR12	G protein-coupled receptor 12	-	-	O
2837	UTS2R	urotensin 2 receptor	-	-	O
2838	GPR15	G protein-coupled receptor 15	-	-	O
2840	GPR17	G protein-coupled receptor 17	-	-	O
2841	GPR18	G protein-coupled receptor 18	-	-	O
2842	GPR19	G protein-coupled receptor 19	O	-	O
2843	GPR20	G protein-coupled receptor 20	-	-	O
2844	GPR21	G protein-coupled receptor 21	-	-	O
2845	GPR22	G protein-coupled receptor 22	-	-	O
2846	GPR23	G protein-coupled receptor 23	-	-	O
2847	MCHR1	melanin-concentrating hormone receptor 1	O	-	O
2848	GPR25	G protein-coupled receptor 25	-	-	O
2849	GPR26	G protein-coupled receptor 26	-	-	O
2850	GPR27	G protein-coupled receptor 27	O	-	O
2852	GPER	G protein-coupled estrogen receptor 1	O	-	O
2853	GPR31	G protein-coupled receptor 31	-	-	O
2854	GPR32	G protein-coupled receptor 32	-	-	O
2857	GPR34	G protein-coupled receptor 34	-	-	O
2859	GPR35	G protein-coupled receptor 35	O	-	O
2861	GPR37	G protein-coupled receptor 37 (endothelin receptor type B-like)	-	-	O
2862	MLNR	motilin receptor	-	-	O
2863	GPR39	G protein-coupled receptor 39	-	-	O
2864	FFAR1	free fatty acid receptor 1	-	-	O
2866	GPR42	G protein-coupled receptor 42	-	-	O
2867	FFAR2	free fatty acid receptor 2	-	O	O
2868	GRK4	G protein-coupled receptor kinase 4	-	-	O
2869	GRK5	G protein-coupled receptor kinase 5	O	O	O
2870	GRK6	G protein-coupled receptor kinase 6	O	-	O
2872	MKNK2	MAP kinase interacting serine/threonine kinase 2	O	-	O
2873	GPS1	G protein pathway suppressor 1	O	-	O
2874	GPS2	G protein pathway suppressor 2	O	-	O
2875	GPT	glutamic-pyruvate transaminase (alanine aminotransferase)	-	-	O
2876	GPX1	glutathione peroxidase 1	O	-	O
2877	GPX2	glutathione peroxidase 2 (gastrointestinal)	O	-	O
2878	GPX3	glutathione peroxidase 3 (plasma)	O	-	O
2879	GPX4	glutathione peroxidase 4 (phospholipid hydroperoxidase)	O	-	O
2880	GPX5	glutathione peroxidase 5 (epididymal androgen-related protein)	O	-	O
2882	GPX7	glutathione peroxidase 7	O	-	O
2885	GRB2	growth factor receptor-bound protein 2	O	-	O
2886	GRB7	growth factor receptor-bound protein 7	O	-	O
2887	GRB10	growth factor receptor-bound protein 10	O	-	O
2888	GRB14	growth factor receptor-bound protein 14	O	-	O
2889	RAPGEF1	Rap guanine nucleotide exchange factor (GEF) 1	O	-	O
2890	GRIA1	glutamate receptor, ionotropic, AMPA 1	-	-	O
2891	GRIA2	glutamate receptor, ionotropic, AMPA 2	-	-	O
2892	GRIA3	glutamate receptor, ionotrophic, AMPA 3	-	-	O
2893	GRIA4	glutamate receptor, ionotrophic, AMPA 4	-	-	O
2894	GRID1	glutamate receptor, ionotropic, delta 1	-	-	O
2895	GRID2	glutamate receptor, ionotropic, delta 2	-	-	O
2896	GRN	granulin	O	-	O
2897	GRIK1	glutamate receptor, ionotropic, kainate 1	-	O	O
2898	GRIK2	glutamate receptor, ionotropic, kainate 2	-	-	O
2899	GRIK3	glutamate receptor, ionotropic, kainate 3	-	-	O
2900	GRIK4	glutamate receptor, ionotropic, kainate 4	-	-	O
2901	GRIK5	glutamate receptor, ionotropic, kainate 5	-	-	O
2902	GRIN1	glutamate receptor, ionotropic, N-methyl D-aspartate 1	-	-	O
2903	GRIN2A	glutamate receptor, ionotropic, N-methyl D-aspartate 2A	-	-	O
2904	GRIN2B	glutamate receptor, ionotropic, N-methyl D-aspartate 2B	-	-	O
2905	GRIN2C	glutamate receptor, ionotropic, N-methyl D-aspartate 2C	-	-	O
2906	GRIN2D	glutamate receptor, ionotropic, N-methyl D-aspartate 2D	-	-	O
2907	GRINA	glutamate receptor, ionotropic, N-methyl D-aspartate-associated protein 1 (glutamate binding)	O	-	O
2908	NR3C1	nuclear receptor subfamily 3, group C, member 1 (glucocorticoid receptor)	-	-	O
2909	GRLF1	glucocorticoid receptor DNA binding factor 1	-	-	O
2911	GRM1	glutamate receptor, metabotropic 1	-	-	O
2912	GRM2	glutamate receptor, metabotropic 2	O	-	O
2913	GRM3	glutamate receptor, metabotropic 3	-	-	O
2914	GRM4	glutamate receptor, metabotropic 4	-	-	O
2915	GRM5	glutamate receptor, metabotropic 5	-	-	O
2917	GRM7	glutamate receptor, metabotropic 7	-	-	O
2918	GRM8	glutamate receptor, metabotropic 8	O	-	O
2919	CXCL1	chemokine (C-X-C motif) ligand 1 (melanoma growth stimulating activity, alpha)	O	O	O
2920	CXCL2	chemokine (C-X-C motif) ligand 2	-	-	O
2921	CXCL3	chemokine (C-X-C motif) ligand 3	O	-	O
2922	GRP	gastrin-releasing peptide	-	-	O
2923	PDIA3	protein disulfide isomerase family A, member 3	-	-	O
2925	GRPR	gastrin-releasing peptide receptor	-	-	O
2926	GRSF1	G-rich RNA sequence binding factor 1	O	-	O
2928	GSCL	goosecoid-like	-	-	O
2931	GSK3A	glycogen synthase kinase 3 alpha	-	-	O
2932	GSK3B	glycogen synthase kinase 3 beta	O	-	O
2934	GSN	gelsolin (amyloidosis, Finnish type)	O	-	O
2935	GSPT1	G1 to S phase transition 1	O	-	O
2936	GSR	glutathione reductase	O	-	O
2937	GSS	glutathione synthetase	O	-	O
2938	GSTA1	glutathione S-transferase A1	-	-	O
2939	GSTA2	glutathione S-transferase A2	-	-	O
2940	GSTA3	glutathione S-transferase A3	-	-	O
2941	GSTA4	glutathione S-transferase A4	O	-	O
2944	GSTM1	glutathione S-transferase M1	O	-	O
2946	GSTM2	glutathione S-transferase M2 (muscle)	-	-	O
2947	GSTM3	glutathione S-transferase M3 (brain)	-	-	O
2948	GSTM4	glutathione S-transferase M4	O	-	O
2949	GSTM5	glutathione S-transferase M5	-	-	O
2950	GSTP1	glutathione S-transferase pi 1	O	-	O
2952	GSTT1	glutathione S-transferase theta 1	O	-	O
2953	GSTT2	glutathione S-transferase theta 2	-	-	O
2954	GSTZ1	glutathione transferase zeta 1	O	-	O
2956	MSH6	mutS homolog 6 (E. coli)	O	-	O
2957	GTF2A1	general transcription factor IIA, 1, 19/37kDa	O	-	O
2958	GTF2A2	general transcription factor IIA, 2, 12kDa	O	-	O
2959	GTF2B	general transcription factor IIB	O	-	O
2960	GTF2E1	general transcription factor IIE, polypeptide 1, alpha 56kDa	O	-	O
2961	GTF2E2	general transcription factor IIE, polypeptide 2, beta 34kDa	O	-	O
2962	GTF2F1	general transcription factor IIF, polypeptide 1, 74kDa	O	-	O
2963	GTF2F2	general transcription factor IIF, polypeptide 2, 30kDa	O	-	O
2965	GTF2H1	general transcription factor IIH, polypeptide 1, 62kDa	O	-	O
2966	GTF2H2	general transcription factor IIH, polypeptide 2, 44kDa	O	-	-
2967	GTF2H3	general transcription factor IIH, polypeptide 3, 34kDa	O	-	O
2968	GTF2H4	general transcription factor IIH, polypeptide 4, 52kDa	O	-	O
2969	GTF2I	general transcription factor II, i	O	-	O
2971	GTF3A	general transcription factor IIIA	O	-	-
2972	BRF1	BRF1 homolog, subunit of RNA polymerase III transcription initiation factor IIIB (S. cerevisiae)	O	-	O
2975	GTF3C1	general transcription factor IIIC, polypeptide 1, alpha 220kDa	O	-	O
2976	GTF3C2	general transcription factor IIIC, polypeptide 2, beta 110kDa	O	-	O
2977	GUCY1A2	guanylate cyclase 1, soluble, alpha 2	-	-	O
2978	GUCA1A	guanylate cyclase activator 1A (retina)	-	-	O
2979	GUCA1B	guanylate cyclase activator 1B (retina)	-	-	O
2980	GUCA2A	guanylate cyclase activator 2A (guanylin)	-	-	O
2981	GUCA2B	guanylate cyclase activator 2B (uroguanylin)	-	-	O
2982	GUCY1A3	guanylate cyclase 1, soluble, alpha 3	-	-	O
2983	GUCY1B3	guanylate cyclase 1, soluble, beta 3	-	-	O
2984	GUCY2C	guanylate cyclase 2C (heat stable enterotoxin receptor)	-	-	O
2986	GUCY2F	guanylate cyclase 2F, retinal	-	-	O
2987	GUK1	guanylate kinase 1	O	-	O
2990	GUSB	glucuronidase, beta	O	-	O
2992	GYG1	glycogenin 1	-	-	O
2993	GYPA	glycophorin A (MNS blood group)	-	-	O
2994	GYPB	glycophorin B (MNS blood group)	-	-	O
2995	GYPC	glycophorin C (Gerbich blood group)	-	-	O
2996	GYPE	glycophorin E	-	-	O
2997	GYS1	glycogen synthase 1 (muscle)	O	-	O
2998	GYS2	glycogen synthase 2 (liver)	-	-	O
2999	GZMH	granzyme H (cathepsin G-like 2, protein h-CCPX)	-	-	O
3000	GUCY2D	guanylate cyclase 2D, membrane (retina-specific)	-	-	O
3001	GZMA	granzyme A (granzyme 1, cytotoxic T-lymphocyte-associated serine esterase 3)	-	-	O
[truncated: 18,152 more rows]
