# Supplementary material for: Colorectal cancer cell-derived microvesicles are enriched in cell cycle-related mRNAs that promote proliferation of endothelial cells
Source: BMC Genomics. 2009 Nov 25;10:556. doi: 10.1186/1471-2164-10-556 (PMC2788585; doi:10.1186/1471-2164-10-556)
Supplement: Additional file 4 — Two hundred and forty-one microvesicle-enriched mRNAs. The table shows 241 mRNAs whose expression levels were two fold higher in the microvesicles than in SW480 cells. [file 1471-2164-10-556-S4.XLSX]

## Sheet: Additional file 4
Additional file 4. Two hundred and forty-one microvesicle-enriched mRNAs
IlluminaProbeID	Entrez	RefSeq	Symbol	Description	Fold change (microvesicles/cells)	Annotation (BiNGO ver 2.0)
ILMN_1788180	5872	NM_002870.2	RAB13	RAB13, member RAS oncogene family (RAB13), mRNA.	50.8765	O
ILMN_1781691	66008	NM_015049.1	TRAK2	trafficking protein, kinesin binding 2 (TRAK2), mRNA.	19.8495
ILMN_1738830	9824	NM_014783.2	ARHGAP11A	Rho GTPase activating protein 11A (ARHGAP11A), transcript variant 1, mRNA.	10.5517	O
ILMN_1716279	1062	NM_001813.2	CENPE	centromere protein E, 312kDa (CENPE), mRNA.	10.3189	O
ILMN_1796749	10749	NM_006612.4	KIF1C	kinesin family member 1C (KIF1C), mRNA.	10.0993	O
ILMN_1684155	79640	NM_024588.3	FLJ23584	hypothetical protein FLJ23584 (FLJ23584), mRNA.	9.48421
ILMN_1781996	131870	NM_152395.1	NUDT16	nudix (nucleoside diphosphate linked moiety X)-type motif 16 (NUDT16), mRNA.	7.26393
ILMN_1711422	84069	NM_032129.1	PLEKHN1	pleckstrin homology domain containing, family N member 1 (PLEKHN1), mRNA.	6.87355
ILMN_1710954	283932	NM_175901.3	LOC283932	hypothetical protein LOC283932 (LOC283932), mRNA.	6.74593
ILMN_1680649	11113	NM_007174.1	CIT	citron (rho-interacting, serine/threonine kinase 21) (CIT), mRNA.	6.46432	O
ILMN_1686906	58476	NM_021202.1	TP53INP2	tumor protein p53 inducible nuclear protein 2 (TP53INP2), mRNA.	5.19827
ILMN_1743103	9644	NM_014631.2	SH3PXD2A	SH3 and PX domains 2A (SH3PXD2A), mRNA.	5.18962	O
ILMN_1792828	374920	NM_199341.2	LOC374920	hypothetical protein LOC374920 (LOC374920), mRNA.	4.92597
ILMN_1712204	645466	XR_017629.1	LOC645466	PREDICTED: similar to coiled-coil domain containing 55 (LOC645466), mRNA.	4.56303
ILMN_1761026	283349	NM_178169.2	RASSF3	Ras association (RalGDS/AF-6) domain family 3 (RASSF3), mRNA.	4.086	O
ILMN_1770244	10951	NM_006807.3	CBX1	chromobox homolog 1 (HP1 beta homolog Drosophila ) (CBX1), mRNA.	3.9595	O
ILMN_1746561	599	NM_004050.2	BCL2L2	BCL2-like 2 (BCL2L2), mRNA.	3.82733	O
ILMN_1719792	90102	NM_145753.1	PHLDB2	pleckstrin homology-like domain, family B, member 2 (PHLDB2), mRNA.	3.75259
ILMN_1739469	340719	NM_199461.2	NANOS1	nanos homolog 1 (Drosophila) (NANOS1), mRNA.	3.69265	O
ILMN_1758311	10276	NM_001047160.1	NET1	neuroepithelial cell transforming gene 1 (NET1), transcript variant 1, mRNA.	3.68534	O
ILMN_1809440	56992	NM_020242.1	KIF15	kinesin family member 15 (KIF15), mRNA.	3.62248	O
ILMN_1685854	492311	NM_001007189.1	LOC492311	similar to bovine IgA regulatory protein (LOC492311), mRNA.	3.61413
ILMN_1672605	222166	NM_152793.2	C7orf41	chromosome 7 open reading frame 41 (C7orf41), mRNA.	3.55221
ILMN_1755173	57664	NM_020904.1	PLEKHA4	pleckstrin homology domain containing, family A (phosphoinositide binding specific) member 4 (PLEKHA4), mRNA.	3.47023	O
ILMN_1668139	51575	NM_016649.3	ESF1	ESF1, nucleolar pre-rRNA processing protein, homolog (S. cerevisiae) (ESF1), mRNA.	3.45322	O
ILMN_1772489	9147	NM_004713.3	SDCCAG1	serologically defined colon cancer antigen 1 (SDCCAG1), mRNA.	3.4381
ILMN_1779190	91801	NM_138775.1	ALKBH8	alkB, alkylation repair homolog 8 (E. coli) (ALKBH8), mRNA.	3.24169
ILMN_1657235	342979	XM_292820.6	LOC342979	PREDICTED: hypothetical LOC342979 (LOC342979), mRNA.	3.22352
ILMN_1746208	55749	NM_018237.2	CCAR1	cell division cycle and apoptosis regulator 1 (CCAR1), mRNA.	3.10715	O
ILMN_1662550	390561	XR_016452.1	LOC390561	PREDICTED: similar to hect domain and RLD 2 (LOC390561), mRNA.	3.10478
ILMN_1788160	3799	NM_004521.1	KIF5B	kinesin family member 5B (KIF5B), mRNA.	3.09256	O
ILMN_1745132	10220	NM_005811.2	GDF11	growth differentiation factor 11 (GDF11), mRNA.	3.07138	O
ILMN_1656208	645304	XM_930263.1	LOC645304	PREDICTED: similar to Heat shock protein HSP 90-alpha (HSP 86), transcript variant 1 (LOC645304), mRNA.	3.03804
ILMN_1702541	84081	NM_032141.2	CCDC55	coiled-coil domain containing 55 (CCDC55), transcript variant 1, mRNA.	3.00134
ILMN_1732988	85376	XM_942124.2	KIAA1666	PREDICTED: KIAA1666 protein (KIAA1666), mRNA.	2.99486
ILMN_1753950	284695	NM_182976.1	ZNF326	zinc finger protein 326 (ZNF326), transcript variant 1, mRNA.	2.92099	O
ILMN_1739283	26019	NM_015542.2	UPF2	UPF2 regulator of nonsense transcripts homolog (yeast) (UPF2), transcript variant 2, mRNA.	2.89946	O
ILMN_1802819	55635	NM_017779.3	DEPDC1	DEP domain containing 1 (DEPDC1), mRNA.	2.89726	O
ILMN_1694847	7013	NM_017489.1	TERF1	telomeric repeat binding factor (NIMA-interacting) 1 (TERF1), transcript variant 1, mRNA.	2.88438	O
ILMN_1809439	10357	NM_001008735.1	HMG1L1	high-mobility group (nonhistone chromosomal) protein 1-like 1 (HMG1L1), mRNA.	2.87	O
ILMN_1700810	3324	XM_934529.1	HSPCAL3	PREDICTED: heat shock 90kDa protein 1, alpha-like 3, transcript variant 3 (HSPCAL3), mRNA.	2.853	O
ILMN_1778690	10059	NM_012062.2	DNM1L	dynamin 1-like (DNM1L), transcript variant 1, mRNA.	2.85039	O
ILMN_1790625	11335	NM_016587.2	CBX3	chromobox homolog 3 (HP1 gamma homolog, Drosophila) (CBX3), transcript variant 2, mRNA.	2.84521	O
ILMN_1703132	57226	NM_020466.4	LYRM2	LYR motif containing 2 (LYRM2), mRNA.	2.83787
ILMN_1745620	51315	NM_016618.1	KRCC1	lysine-rich coiled-coil 1 (KRCC1), mRNA.	2.82416
ILMN_1671442	23160	XM_944889.1	WDR43	PREDICTED: WD repeat domain 43, transcript variant 8 (WDR43), mRNA.	2.81494
ILMN_1806728	26146	NM_015650.2	TRAF3IP1	TNF receptor-associated factor 3 interacting protein 1 (TRAF3IP1), mRNA.	2.80833
ILMN_1657547	91057	NM_030771.1	CCDC34	coiled-coil domain containing 34 (CCDC34), transcript variant 1, mRNA.	2.80758
ILMN_1782331	6996	NM_003211.3	TDG	thymine-DNA glycosylase (TDG), mRNA.	2.77827	O
ILMN_1746276	80314	NM_025209.2	EPC1	enhancer of polycomb homolog 1 (Drosophila) (EPC1), mRNA.	2.77546	O
ILMN_1697665	653972	XM_938779.1	LOC653972	PREDICTED: similar to chromobox homolog 3 (LOC653972), mRNA.	2.75997
ILMN_1767642	120534	NM_152316.1	C11orf46	chromosome 11 open reading frame 46 (C11orf46), mRNA.	2.74661
ILMN_1694837	54865	NM_015590.2	GPATCH4	G patch domain containing 4 (GPATCH4), transcript variant 1, mRNA.	2.73968
ILMN_1741350	80321	NM_024491.2	CEP70	centrosomal protein 70kDa (CEP70), mRNA.	2.72661
ILMN_1680692	64710	NM_022731.2	NUCKS1	nuclear casein kinase and cyclin-dependent kinase substrate 1 (NUCKS1), mRNA.	2.72533
ILMN_1761486	79866	NM_024808.2	C13orf34	chromosome 13 open reading frame 34 (C13orf34), mRNA.	2.72475	O
ILMN_1736831	260429	NM_152891.2	PRSS33	protease, serine, 33 (PRSS33), mRNA.	2.71643	O
ILMN_1751776	150468	NM_152515.2	CKAP2L	cytoskeleton associated protein 2-like (CKAP2L), mRNA.	2.71273
ILMN_1808071	9928	NM_014875.1	KIF14	kinesin family member 14 (KIF14), mRNA.	2.69883	O
ILMN_1812970	51389	NM_016104.2	RWDD1	RWD domain containing 1 (RWDD1), transcript variant 2, mRNA.	2.69483	O
ILMN_1695020	4752	NM_152720.1	NEK3	NIMA (never in mitosis gene a)-related kinase 3 (NEK3), transcript variant 2, mRNA.	2.65871	O
ILMN_1748578	5885	NM_006265.1	RAD21	RAD21 homolog (S. pombe) (RAD21), mRNA.	2.64949	O
ILMN_1778034	11130	NM_001005413.1	ZWINT	ZW10 interactor (ZWINT), transcript variant 3, mRNA.	2.62973	O
ILMN_1677906	643287	XM_928075.2	LOC643287	PREDICTED: similar to prothymosin, alpha (gene sequence 28), transcript variant 1 (LOC643287), mRNA.	2.62213
ILMN_1761580	54765	NM_017583.3	TRIM44	tripartite motif-containing 44 (TRIM44), mRNA.	2.61491
ILMN_1670821	246126	NM_001005852.2	CYorf15A	chromosome Y open reading frame 15A (CYorf15A), mRNA.	2.61377
ILMN_1724753	51199	NM_020921.3	NIN	ninein (GSK3B interacting protein) (NIN), transcript variant 2, mRNA.	2.60138	O
ILMN_1697793	55333	NM_018373.1	SYNJ2BP	synaptojanin 2 binding protein (SYNJ2BP), mRNA.	2.59737
ILMN_1689955	91442	NM_152266.2	C19orf40	chromosome 19 open reading frame 40 (C19orf40), mRNA.	2.59306	O
ILMN_1808768	6093	NM_005406.2	ROCK1	Rho-associated, coiled-coil containing protein kinase 1 (ROCK1), mRNA.	2.58609	O
ILMN_1654920	3189	NM_012207.1	HNRPH3	heterogeneous nuclear ribonucleoprotein H3 (2H9) (HNRPH3), transcript variant 2H9, mRNA.	2.58251	O
ILMN_1658695	83540	NM_031423.3	NUF2	NUF2, NDC80 kinetochore complex component, homolog (S. cerevisiae) (NUF2), transcript variant 2, mRNA.	2.56135	O
ILMN_1659017	119710	NM_138787.2	C11orf74	chromosome 11 open reading frame 74 (C11orf74), mRNA.	2.55415
ILMN_1654421	10198	NM_022782.2	MPHOSPH9	M-phase phosphoprotein 9 (MPHOSPH9), mRNA.	2.55354	O
ILMN_1784880	51616	NM_015975.3	TAF9L	TAF9-like RNA polymerase II, TATA box binding protein (TBP)-associated factor, 31kDa (TAF9L), mRNA.	2.54437	O
ILMN_1655868	23520	NM_012403.1	ANP32C	acidic (leucine-rich) nuclear phosphoprotein 32 family, member C (ANP32C), mRNA.	2.54389
ILMN_1660544	91947	NM_183376.1	ARRDC4	arrestin domain containing 4 (ARRDC4), mRNA.	2.5364
ILMN_1739645	54443	NM_018685.2	ANLN	anillin, actin binding protein (ANLN), mRNA.	2.5336	O
ILMN_1741406	51361	NM_015888.4	HOOK1	hook homolog 1 (Drosophila) (HOOK1), mRNA.	2.52899	O
ILMN_1799981	51105	NM_032205.3	PHF20L1	PHD finger protein 20-like 1 (PHF20L1), transcript variant 2, mRNA.	2.51785
ILMN_1771048	728153	XM_001128002.1	LOC728153	PREDICTED: hypothetical protein LOC728153, transcript variant 1 (LOC728153), mRNA.	2.50608
ILMN_1793360	378708	NM_199295.1	APITD1	apoptosis-inducing, TAF9-like domain 1 (APITD1), transcript variant B, mRNA.	2.50171
ILMN_1659854	55660	NM_017892.3	PRPF40A	PRP40 pre-mRNA processing factor 40 homolog A (S. cerevisiae) (PRPF40A), mRNA.	2.49482	O
ILMN_1661137	153769	NM_152550.2	SH3RF2	SH3 domain containing ring finger 2 (SH3RF2), mRNA.	2.4838	O
ILMN_1684549	9584	NM_184237.1	RNPC2	RNA-binding region (RNP1, RRM) containing 2 (RNPC2), transcript variant 3, mRNA.	2.47174	O
ILMN_1810559	23433	NM_012249.3	RHOQ	ras homolog gene family, member Q (RHOQ), mRNA.	2.46758	O
ILMN_1808157	154661	NM_138290.1	RPIB9	Rap2-binding protein 9 (RPIB9), mRNA.	2.46722
ILMN_1673544	127428	NM_153035.1	C1orf83	chromosome 1 open reading frame 83 (C1orf83), mRNA.	2.46372	O
ILMN_1755707	343099	NM_206886.2	CCDC18	coiled-coil domain containing 18 (CCDC18), mRNA.	2.46137
ILMN_1728972	54478	NM_019013.1	FAM64A	family with sequence similarity 64, member A (FAM64A), mRNA.	2.45015
ILMN_1799104	9043	NM_003971.3	SPAG9	sperm associated antigen 9 (SPAG9), mRNA.	2.44697	O
ILMN_1786347	3842	NM_153188.2	TNPO1	transportin 1 (TNPO1), transcript variant 2, mRNA.	2.44073	O
ILMN_1781795	2079	NM_004450.1	ERH	enhancer of rudimentary homolog (Drosophila) (ERH), mRNA.	2.42832	O
ILMN_1737418	23305	NM_001009185.1	ACSL6	acyl-CoA synthetase long-chain family member 6 (ACSL6), transcript variant 2, mRNA.	2.42608	O
ILMN_1652008	90417	NM_033286.1	C15orf23	chromosome 15 open reading frame 23 (C15orf23), mRNA.	2.42436
ILMN_1700384	57648	NM_020888.2	KIAA1522	KIAA1522 (KIAA1522), mRNA.	2.42103
ILMN_1781251	653115	XM_926415.1	LOC653115	PREDICTED: similar to heterogeneous nuclear ribonucleoprotein A3, transcript variant 1 (LOC653115), mRNA.	2.4122
ILMN_1761474	654189	XM_942687.1	LOC654189	PREDICTED: similar to heterogeneous nuclear ribonucleoprotein A3, transcript variant 1 (LOC654189), mRNA.	2.40532
ILMN_1695357	54908	NM_017785.3	CCDC99	coiled-coil domain containing 99 (CCDC99), mRNA.	2.39543
ILMN_1798533	7570	NM_006963.3	ZNF22	zinc finger protein 22 (KOX 15) (ZNF22), mRNA.	2.39159	O
ILMN_1666305	1033	NM_005192.2	CDKN3	cyclin-dependent kinase inhibitor 3 (CDK2-associated dual specificity phosphatase) (CDKN3), mRNA.	2.39145	O
ILMN_1733421	5588	NM_006257.2	PRKCQ	protein kinase C, theta (PRKCQ), mRNA.	2.38801	O
ILMN_1807633	10247	NM_005836.2	HRSP12	heat-responsive protein 12 (HRSP12), mRNA.	2.3819	O
ILMN_1713411	84791	NM_032705.2	C1orf97	chromosome 1 open reading frame 97 (C1orf97), mRNA.	2.38184
ILMN_1702279	9371	NM_004798.2	KIF3B	kinesin family member 3B (KIF3B), mRNA.	2.38015	O
ILMN_1662263	145553	NM_138476.2	MDP-1	magnesium-dependent phosphatase 1 (MDP-1), mRNA.	2.38
ILMN_1652085	10199	NM_005791.1	MPHOSPH10	M-phase phosphoprotein 10 (U3 small nucleolar ribonucleoprotein) (MPHOSPH10), mRNA.	2.37993	O
ILMN_1726064	55003	NM_017906.2	PAK1IP1	PAK1 interacting protein 1 (PAK1IP1), mRNA.	2.37683	O
ILMN_1701058	83940	NM_032026.2	TATDN1	TatD DNase domain containing 1 (TATDN1), mRNA.	2.36744
ILMN_1747016	55165	NM_018131.3	CEP55	centrosomal protein 55kDa (CEP55), mRNA.	2.36288	O
ILMN_1683221	27336	NM_014500.3	HTATSF1	HIV-1 Tat specific factor 1 (HTATSF1), mRNA.	2.35986	O
ILMN_1803500	8125	NM_006305.2	ANP32A	acidic (leucine-rich) nuclear phosphoprotein 32 family, member A (ANP32A), mRNA.	2.35903	O
ILMN_1702140	29127	NM_013277.2	RACGAP1	Rac GTPase activating protein 1 (RACGAP1), mRNA.	2.3535	O
ILMN_1684836	9590	NM_144497.1	AKAP12	A kinase (PRKA) anchor protein (gravin) 12 (AKAP12), transcript variant 2, mRNA.	2.35248	O
ILMN_1682098	5685	NM_002789.3	PSMA4	proteasome (prosome, macropain) subunit, alpha type, 4 (PSMA4), mRNA.	2.34526	O
ILMN_1653822	4751	NM_002497.2	NEK2	NIMA (never in mitosis gene a)-related kinase 2 (NEK2), mRNA.	2.34224	O
ILMN_1671800	643911	XM_931911.2	LOC643911	PREDICTED: hypothetical LOC643911 (LOC643911), mRNA.	2.34104
ILMN_1797905	554313	NM_001034077.4	HIST2H4B	histone cluster 2, H4b (HIST2H4B), mRNA.	2.32832
ILMN_1686920	131076	NM_001017928.2	CCDC58	coiled-coil domain containing 58 (CCDC58), mRNA.	2.31753
ILMN_1681998	163	NM_001282.2	AP2B1	adaptor-related protein complex 2, beta 1 subunit (AP2B1), transcript variant 2, mRNA.	2.31255	O
ILMN_1665964	9846	NM_080491.1	GAB2	GRB2-associated binding protein 2 (GAB2), transcript variant 1, mRNA.	2.30829
ILMN_1680776	341346	XM_292021.6	LOC341346	PREDICTED: hypothetical LOC341346 (LOC341346), mRNA.	2.30578
ILMN_1786125	890	NM_001237.2	CCNA2	cyclin A2 (CCNA2), mRNA.	2.30282	O
ILMN_1765520	4528	NM_001005369.1	MTIF2	mitochondrial translational initiation factor 2 (MTIF2), nuclear gene encoding mitochondrial protein, transcript variant 1, mRNA.	2.29661	O
ILMN_1677080	56912	NM_020153.2	C11orf60	chromosome 11 open reading frame 60 (C11orf60), mRNA.	2.29599	O
ILMN_1752793	10284	NM_005870.3	SAP18	Sin3A-associated protein, 18kDa (SAP18), mRNA.	2.28822	O
ILMN_1664516	1063	NM_016343.3	CENPF	centromere protein F, 350/400ka (mitosin) (CENPF), mRNA.	2.28407	O
ILMN_1768050	60592	NM_032547.1	SCOC	short coiled-coil protein (SCOC), mRNA.	2.28321
ILMN_1746699	151246	NM_152524.3	SGOL2	shugoshin-like 2 (S. pombe) (SGOL2), mRNA.	2.28292	O
ILMN_1664706	653604	XM_497711.2	LOC653604	PREDICTED: similar to H3 histone, family 2 isoform 2 (LOC653604), mRNA.	2.28189
ILMN_1680850	5965	NM_002907.2	RECQL	RecQ protein-like (DNA helicase Q1-like) (RECQL), transcript variant 1, mRNA.	2.27922	O
ILMN_1767809	552891	NM_004125.2	LOC552891	hypothetical protein LOC552891 (LOC552891), mRNA.	2.2778
ILMN_1686731	5771	NM_002828.2	PTPN2	protein tyrosine phosphatase, non-receptor type 2 (PTPN2), transcript variant 1, mRNA.	2.272	O
ILMN_1800956	388165	XM_001128261.1	FLJ43276	PREDICTED: FLJ43276 protein (FLJ43276), mRNA.	2.26657
ILMN_1678423	53340	NM_017425.2	SPA17	sperm autoantigenic protein 17 (SPA17), mRNA.	2.26112	O
ILMN_1726842	127253	NM_138467.1	TYW3	tRNA-yW synthesizing protein 3 homolog (S. cerevisiae) (TYW3), mRNA.	2.26064	O
ILMN_1669140	8548	NM_003666.2	BLZF1	basic leucine zipper nuclear factor 1 (JEM-1) (BLZF1), mRNA.	2.25544	O
ILMN_1712386	54069	NM_018944.2	C21orf45	chromosome 21 open reading frame 45 (C21orf45), mRNA.	2.24479	O
ILMN_1718271	219402	NM_152912.3	MTIF3	mitochondrial translational initiation factor 3 (MTIF3), mRNA.	2.24193	O
ILMN_1693136	10490	NM_006370.1	VTI1B	vesicle transport through interaction with t-SNAREs homolog 1B (yeast) (VTI1B), mRNA.	2.24051	O
ILMN_1772651	4848	NM_014515.4	CNOT2	CCR4-NOT transcription complex, subunit 2 (CNOT2), mRNA.	2.2392	O
ILMN_1710571	64282	NM_001040285.1	PAPD5	PAP associated domain containing 5 (PAPD5), transcript variant 2, mRNA.	2.22789	O
ILMN_1767514	441155	XM_926112.2	LOC441155	PREDICTED: similar to Zinc finger CCCH-type domain-containing protein 11A, transcript variant 2 (LOC441155), mRNA.	2.22517	O
ILMN_1658010	2491	NM_006733.2	CENPI	centromere protein I (CENPI), mRNA.	2.22512	O
ILMN_1707493	751867	NM_001048197.1	SNHG3-RCC1	regulator of chromosome condensation 1 (SNHG3-RCC1), transcript variant 1, mRNA.	2.22357
ILMN_1747078	219844	NM_145014.1	HYLS1	hydrolethalus syndrome 1 (HYLS1), mRNA.	2.21395
ILMN_1801378	51805	NM_017421.3	COQ3	coenzyme Q3 homolog, methyltransferase (S. cerevisiae) (COQ3), mRNA.	2.21118	O
ILMN_1681031	5813	NM_005859.3	PURA	purine-rich element binding protein A (PURA), mRNA.	2.2099	O
ILMN_1656134	29883	NM_013354.5	CNOT7	CCR4-NOT transcription complex, subunit 7 (CNOT7), transcript variant 1, mRNA.	2.20762	O
ILMN_1815733	1983	NM_001969.3	EIF5	eukaryotic translation initiation factor 5 (EIF5), transcript variant 1, mRNA.	2.20654	O
ILMN_1747395	9187	NM_004727.2	SLC24A1	solute carrier family 24 (sodium/potassium/calcium exchanger), member 1 (SLC24A1), mRNA.	2.20508	O
ILMN_1708811	8366	NM_003544.2	HIST1H4B	histone cluster 1, H4b (HIST1H4B), mRNA.	2.20506
ILMN_1768117	58517	NM_021239.1	RBM25	RNA binding motif protein 25 (RBM25), mRNA.	2.20437	O
ILMN_1695199	8365	NM_003543.3	HIST1H4H	histone cluster 1, H4h (HIST1H4H), mRNA.	2.19649
ILMN_1702407	10927	NM_006717.2	SPIN1	spindlin 1 (SPIN1), mRNA.	2.18945	O
ILMN_1777449	80173	NM_001099222.1	IFT74	intraflagellar transport 74 homolog (Chlamydomonas) (IFT74), transcript variant 2, mRNA.	2.18898
ILMN_1688318	284802	NM_207350.1	MGC72104	similar to FRG1 protein (FSHD region gene 1 protein) (MGC72104), mRNA.	2.18781
ILMN_1678707	8148	NM_139215.1	TAF15	TAF15 RNA polymerase II, TATA box binding protein (TBP)-associated factor, 68kDa (TAF15), transcript variant 1, mRNA.	2.18691
ILMN_1761083	220988	NM_194247.2	HNRPA3	heterogeneous nuclear ribonucleoprotein A3 (HNRPA3), mRNA.	2.18677	O
ILMN_1800447	5257	NM_001031835.1	PHKB	phosphorylase kinase, beta (PHKB), transcript variant 2, mRNA.	2.18637	O
ILMN_1691946	134145	NM_199133.2	LOC134145	hypothetical protein LOC134145 (LOC134145), mRNA.	2.18537
ILMN_1673673	55872	NM_018492.2	PBK	PDZ binding kinase (PBK), mRNA.	2.17793	O
ILMN_1739497	404672	NM_207118.1	GTF2H5	general transcription factor IIH, polypeptide 5 (GTF2H5), mRNA.	2.16833	O
ILMN_1815134	55300	NM_018323.2	PI4K2B	phosphatidylinositol 4-kinase type 2 beta (PI4K2B), mRNA.	2.16713
ILMN_1779536	55857	NM_018474.3	C20orf19	chromosome 20 open reading frame 19 (C20orf19), mRNA.	2.16533
ILMN_1655329	55781	NM_018343.1	RIOK2	RIO kinase 2 (yeast) (RIOK2), mRNA.	2.16359
ILMN_1802053	7644	NM_003430.2	ZNF91	zinc finger protein 91 (ZNF91), mRNA.	2.15707	O
ILMN_1748432	170958	XM_375646.3	ZNF525	PREDICTED: zinc finger protein 525 (ZNF525), mRNA.	2.15677	O
ILMN_1795911	9652	NM_014639.2	KIAA0372	KIAA0372 (KIAA0372), mRNA.	2.15586
ILMN_1653260	651528	XM_944741.1	LOC651528	PREDICTED: hypothetical LOC651528 (LOC651528), mRNA.	2.15327
ILMN_1733615	22823	NM_007358.2	MTF2	metal response element binding transcription factor 2 (MTF2), mRNA.	2.15151
ILMN_1744240	93594	NM_145647.2	WDR67	WD repeat domain 67 (WDR67), mRNA.	2.15107	O
ILMN_1676938	649214	XM_945231.1	LOC649214	PREDICTED: similar to High mobility group protein 1-like 10 (HMG-1L10), transcript variant 4 (LOC649214), mRNA.	2.14776
ILMN_1749829	9787	NM_014750.3	DLG7	discs, large homolog 7 (Drosophila) (DLG7), mRNA.	2.14704	O
ILMN_1757074	2790	NM_001017998.2	GNG10	guanine nucleotide binding protein (G protein), gamma 10 (GNG10), mRNA.	2.14621	O
ILMN_1745686	9258	NM_004225.2	MFHAS1	malignant fibrous histiocytoma amplified sequence 1 (MFHAS1), mRNA.	2.14112	O
ILMN_1762115	9946	NM_145858.2	CRYZL1	crystallin, zeta (quinone reductase)-like 1 (CRYZL1), mRNA.	2.13734
ILMN_1714083	57563	NM_020803.3	KLHL8	kelch-like 8 (Drosophila) (KLHL8), mRNA.	2.13474
ILMN_1730679	23534	NM_012470.2	TNPO3	transportin 3 (TNPO3), mRNA.	2.13453	O
ILMN_1750412	80224	NM_025152.1	NUBPL	nucleotide binding protein-like (NUBPL), mRNA.	2.13287
ILMN_1703858	79017	NM_024051.2	C7orf24	chromosome 7 open reading frame 24 (C7orf24), mRNA.	2.13151
ILMN_1763379	151230	NM_144711.4	KLHL23	kelch-like 23 (Drosophila) (KLHL23), mRNA.	2.13143
ILMN_1735151	56648	NM_020390.5	EIF5A2	eukaryotic translation initiation factor 5A2 (EIF5A2), mRNA.	2.12914	O
ILMN_1760635	5889	NM_058216.1	RAD51C	RAD51 homolog C (S. cerevisiae) (RAD51C), transcript variant 1, mRNA.	2.12775	O
ILMN_1799667	24137	NM_012310.3	KIF4A	kinesin family member 4A (KIF4A), mRNA.	2.12623	O
ILMN_1766528	55186	NM_018155.1	SLC25A36	solute carrier family 25, member 36 (SLC25A36), mRNA.	2.12548	O
ILMN_1803302	1398	NM_016823.2	CRK	v-crk sarcoma virus CT10 oncogene homolog (avian) (CRK), transcript variant II, mRNA.	2.12272	O
ILMN_1742935	7582	NM_006955.1	ZNF33B	zinc finger protein 33B (ZNF33B), mRNA.	2.12159	O
ILMN_1664511	10403	NM_006101.1	NDC80	NDC80 homolog, kinetochore complex component (S. cerevisiae) (NDC80), mRNA.	2.1205	O
ILMN_1771905	389457	XM_374200.3	LOC389457	PREDICTED: hypothetical protein LOC389457 (LOC389457), mRNA.	2.11567
ILMN_1723212	6428	NM_003017.3	SFRS3	splicing factor, arginine/serine-rich 3 (SFRS3), mRNA.	2.1121	O
ILMN_1712561	6884	NM_005645.3	TAF13	TAF13 RNA polymerase II, TATA box binding protein (TBP)-associated factor, 18kDa (TAF13), mRNA.	2.10557	O
ILMN_1772998	647436	XM_937113.2	LOC647436	PREDICTED: similar to ribosomal protein L5, transcript variant 1 (LOC647436), mRNA.	2.10407
ILMN_1706990	10778	NM_006629.3	ZNF271	zinc finger protein 271 (ZNF271), mRNA.	2.09837	O
ILMN_1786658	388962	NM_001035505.1	BOLA3	bolA homolog 3 (E. coli) (BOLA3), transcript variant 2, mRNA.	2.09416
ILMN_1781420	28977	NM_014050.2	MRPL42	mitochondrial ribosomal protein L42 (MRPL42), nuclear gene encoding mitochondrial protein, transcript variant 1, mRNA.	2.09228	O
ILMN_1777913	1024	NM_001260.1	CDK8	cyclin-dependent kinase 8 (CDK8), mRNA.	2.09137	O
ILMN_1659099	9475	NM_004850.3	ROCK2	Rho-associated, coiled-coil containing protein kinase 2 (ROCK2), mRNA.	2.08678	O
ILMN_1689485	7707	NM_021964.2	ZNF148	zinc finger protein 148 (ZNF148), mRNA.	2.08667	O
ILMN_1776297	2803	NM_002078.3	GOLGA4	golgi autoantigen, golgin subfamily a, 4 (GOLGA4), mRNA.	2.08643	O
ILMN_1761247	8544	NM_001018109.1	PIR	pirin (iron-binding nuclear protein) (PIR), transcript variant 2, mRNA.	2.08557	O
ILMN_1766446	50854	NM_016947.1	C6orf48	chromosome 6 open reading frame 48 (C6orf48), mRNA.	2.08385
ILMN_1761922	647037	XM_930029.1	LOC647037	PREDICTED: similar to Peptidyl-prolyl cis-trans isomerase NIMA-interacting 4 (Rotamase Pin4) (PPIase Pin4) (Parvulin 14) (Par14) (Peptidyl-prolyl cis/trans isomerase EPVH) (hPar14) (LOC647037), mRNA.	2.07921
ILMN_1673966	10621	NM_006466.2	POLR3F	polymerase (RNA) III (DNA directed) polypeptide F, 39 kDa (POLR3F), mRNA.	2.07748	O
ILMN_1720526	55839	NM_018455.3	CENPN	centromere protein N (CENPN), mRNA.	2.07692
ILMN_1686835	79915	XM_001134002.1	C17orf41	PREDICTED: chromosome 17 open reading frame 41 (C17orf41), mRNA.	2.07574
ILMN_1761594	54537	NM_019054.2	FAM35A	family with sequence similarity 35, member A (FAM35A), mRNA.	2.07572
ILMN_1776337	26973	NM_012124.1	CHORDC1	cysteine and histidine-rich domain (CHORD)-containing 1 (CHORDC1), mRNA.	2.06928	O
ILMN_1703196	23683	NM_005813.3	PRKD3	protein kinase D3 (PRKD3), mRNA.	2.06655	O
ILMN_1726667	648638	XM_937706.1	LOC648638	PREDICTED: similar to Peptidyl-prolyl cis-trans isomerase NIMA-interacting 4 (Rotamase Pin4) (PPIase Pin4) (Parvulin 14) (Par14) (Peptidyl-prolyl cis/trans isomerase EPVH) (hPar14) (LOC648638), mRNA.	2.06618
ILMN_1682147	29911	NM_013312.2	HOOK2	hook homolog 2 (Drosophila) (HOOK2), transcript variant 1, mRNA.	2.06458
ILMN_1789558	51101	NM_016010.1	C8orf70	chromosome 8 open reading frame 70 (C8orf70), mRNA.	2.06076
ILMN_1798827	55133	NM_018079.3	SRBD1	S1 RNA binding domain 1 (SRBD1), mRNA.	2.05997
ILMN_1758778	11064	NM_007018.4	CEP110	centrosomal protein 110kDa (CEP110), mRNA.	2.05121
ILMN_1811472	9493	NM_004856.4	KIF23	kinesin family member 23 (KIF23), transcript variant 2, mRNA.	2.04982	O
ILMN_1713156	10943	NM_078629.1	MSL3L1	male-specific lethal 3-like 1 (Drosophila) (MSL3L1), transcript variant 1, mRNA.	2.04478	O
ILMN_1808765	219749	NM_145011.2	ZNF25	zinc finger protein 25 (ZNF25), mRNA.	2.04428	O
ILMN_1778617	6880	NM_001015891.1	TAF9	TAF9 RNA polymerase II, TATA box binding protein (TBP)-associated factor, 32kDa (TAF9), transcript variant 3, mRNA.	2.04389	O
ILMN_1761072	653631	XM_930476.2	LOC653631	PREDICTED: hypothetical LOC653631 (LOC653631), mRNA.	2.04301
ILMN_1668540	54680	NM_017953.2	C1orf181	chromosome 1 open reading frame 181 (C1orf181), mRNA.	2.04047
ILMN_1671527	494143	NM_001008708.2	CHAC2	ChaC, cation transport regulator homolog 2 (E. coli) (CHAC2), mRNA.	2.03982
ILMN_1784946	23595	NM_181837.1	ORC3L	origin recognition complex, subunit 3-like (yeast) (ORC3L), transcript variant 1, mRNA.	2.03962	O
ILMN_1741628	27	NM_007314.2	ABL2	v-abl Abelson murine leukemia viral oncogene homolog 2 (arg, Abelson-related gene) (ABL2), transcript variant b, mRNA.	2.03541	O
ILMN_1696302	2171	NM_001444.1	FABP5	fatty acid binding protein 5 (psoriasis-associated) (FABP5), mRNA.	2.03084	O
ILMN_1727644	10196	NM_005788.2	PRMT3	protein arginine methyltransferase 3 (PRMT3), mRNA.	2.02695	O
ILMN_1772703	51633	NM_016023.2	OTUD6B	OTU domain containing 6B (OTUD6B), mRNA.	2.02482
ILMN_1658016	128611	NM_178457.1	C20orf174	chromosome 20 open reading frame 174 (C20orf174), mRNA.	2.02415
ILMN_1660110	641750	XM_935596.1	LOC641750	PREDICTED: similar to 60S ribosomal protein L7, transcript variant 1 (LOC641750), mRNA.	2.02391
ILMN_1693323	57150	NM_020425.4	C6orf162	chromosome 6 open reading frame 162 (C6orf162), transcript variant 2, mRNA.	2.02275
ILMN_1698252	2187	NM_152633.2	FANCB	Fanconi anemia, complementation group B (FANCB), transcript variant 2, mRNA.	2.02191	O
ILMN_1778951	51250	NM_016487.2	C6orf203	chromosome 6 open reading frame 203 (C6orf203), mRNA.	2.01967
ILMN_1691402	644162	XM_933956.1	LOC644162	PREDICTED: similar to septin 7, transcript variant 4 (LOC644162), mRNA.	2.01956
ILMN_1692092	11059	NM_007013.3	WWP1	WW domain containing E3 ubiquitin protein ligase 1 (WWP1), mRNA.	2.01614	O
ILMN_1732278	730996	XM_001128017.1	LOC730996	PREDICTED: similar to chromosome 1 open reading frame 80 (LOC730996), mRNA.	2.01606
ILMN_1727996	9530	NM_004874.2	BAG4	BCL2-associated athanogene 4 (BAG4), mRNA.	2.01272	O
ILMN_1671906	84057	NM_032117.2	MND1	meiotic nuclear divisions 1 homolog (S. cerevisiae) (MND1), mRNA.	2.01004
ILMN_1781942	3161	NM_012485.1	HMMR	hyaluronan-mediated motility receptor (RHAMM) (HMMR), transcript variant 2, mRNA.	2.00828	O
ILMN_1694979	83894	NM_031956.2	TTC29	tetratricopeptide repeat domain 29 (TTC29), mRNA.	2.00721
ILMN_1694878	644979	XM_928051.1	LOC644979	PREDICTED: hypothetical LOC644979 (LOC644979), mRNA.	2.00525
ILMN_1766094	158747	NM_152581.2	MOSPD2	motile sperm domain containing 2 (MOSPD2), mRNA.	2.00501
ILMN_1782688	79896	NM_024838.4	THNSL1	threonine synthase-like 1 (S. cerevisiae) (THNSL1), mRNA.	2.00233	O
