# Supplementary material for: Colorectal cancer cell-derived microvesicles are enriched in cell cycle-related mRNAs that promote proliferation of endothelial cells
Source: BMC Genomics. 2009 Nov 25;10:556. doi: 10.1186/1471-2164-10-556 (PMC2788585; doi:10.1186/1471-2164-10-556)
Supplement: Additional file 5 — GOBPs overrepresented by the 241 microvesicle-enriched mRNAs. The table shows GOBPs overrepresented by the 241 microvesicle-enriched mRNAs, 136 genes with GO annotations were used. [file 1471-2164-10-556-S5.XLSX]

## Sheet: Additional file 5
Additional file 5. GOBPs overrepresented by the 241 microvesicle-enriched mRNAs
GO ID	GO description	p-value	adj p-value	cluster freq.	total freq.	Genes
51301	cell division	2.8292e-15	1.4712e-12	21/136 15.4%	213/13460 1.5%	6093 11130 890 7013 29127 10403 1063 4752 1062 11113 54443 1024 79866 55165 83540 9493 4751 5885 151246 64282 9475
87	M phase of mitotic cell cycle	1.0413e-14	2.7074e-12	20/136 14.7%	200/13460 1.4%	56992 11130 890 55872 7013 10403 1063 4752 1062 11113 54443 79866 55165 83540 10198 9493 4751 9787 5885 64282
7067	mitosis	1.0817e-13	1.8749e-11	19/136 13.9%	198/13460 1.4%	56992 11130 890 55872 7013 10403 1063 4752 1062 11113 54443 79866 55165 83540 9493 4751 9787 5885 64282
278	mitotic cell cycle	2.5691e-13	3.3398e-11	21/136 15.4%	267/13460 1.9%	56992 11130 890 55872 7013 10403 1063 4752 1062 11113 54443 79866 1033 55165 83540 10198 9493 4751 9787 5885 64282
279	M phase	6.2666e-13	6.5173e-11	20/136 14.7%	248/13460 1.8%	56992 11130 890 55872 7013 10403 1063 4752 1062 11113 54443 79866 55165 83540 10198 9493 4751 9787 5885 64282
22403	cell cycle phase	2.6345e-12	2.2833e-10	21/136 15.4%	301/13460 2.2%	56992 11130 890 55872 7013 10403 1063 4752 1062 11113 54443 79866 1033 55165 83540 10198 9493 4751 9787 5885 64282
7049	cell cycle	2.9831e-08	2.216e-06	27/136 19.8%	808/13460 6.0%	55749 11130 29127 10403 4752 79866 1024 1033 55165 10927 10198 9493 5885 56992 55872 890 7013 1063 1062 11113 54443 2079 83540 4751 151246 9787 64282
22402	cell cycle process	9.4435e-08	6.1383e-06	24/136 17.6%	690/13460 5.1%	56992 11130 890 55872 7013 29127 10403 1063 4752 1062 11113 54443 1024 79866 1033 2079 55165 83540 10198 9493 4751 9787 5885 64282
7059	chromosome segregation	1.2696e-07	7.3356e-06	8/136 5.8%	59/13460 0.4%	11130 83540 10403 9787 5885 151246 1063 1062
7017	microtubule-based process	3.068e-07	1.5954e-05	12/136 8.8%	182/13460 1.3%	11130 56992 9493 29911 10403 10749 51361 24137 1062 9928 9371 3799
7018	microtubule-based movement	5.5502e-06	0.00026237	8/136 5.8%	96/13460 0.7%	56992 9493 10749 24137 1062 9928 9371 3799
16043	cellular component organization and biogenesis	7.9438e-06	0.00034423	45/136 33.0%	2362/13460 17.5%	11130 10247 29127 26019 10951 55186 10403 24137 3842 8125 9928 51616 10943 51199 10276 80314 10199 29911 9493 5885 8548 9590 3799 6093 56992 7013 5588 10059 10490 6884 51361 1063 1062 54443 6880 9371 1398 1983 163 4528 56648 219402 9787 10749 11335
6996	organelle organization and biogenesis	8.6874e-06	0.0003475	26/136 19.1%	1015/13460 7.5%	11130 29127 10951 10403 24137 9928 10943 80314 10199 9493 29911 5885 3799 6093 56992 7013 10059 1063 51361 1062 54443 9371 1398 10749 9787 11335
7010	cytoskeleton organization and biogenesis	9.7968e-06	0.00036388	16/136 11.7%	442/13460 3.2%	6093 56992 11130 29127 10403 51361 24137 1062 54443 9928 9371 1398 29911 9493 10749 3799
30705	cytoskeleton-dependent intracellular transport	1.7384e-05	0.00060266	8/136 5.8%	112/13460 0.8%	56992 9493 10749 24137 1062 9928 9371 3799
50000	chromosome localization	1.9737e-05	0.00060372	3/136 2.2%	6/13460 0.0%	9787 1063 1062
51303	establishment of chromosome localization	1.9737e-05	0.00060372	3/136 2.2%	6/13460 0.0%	9787 1063 1062
7088	regulation of mitosis	3.0477e-05	0.00088043	6/136 4.4%	60/13460 0.4%	11130 890 4751 9787 1063 54443
7079	mitotic chromosome movement towards spindle pole	0.00010135	0.002635	2/136 1.4%	2/13460 0.0%	9787 1062
51305	chromosome movement towards spindle pole	0.00010135	0.002635	2/136 1.4%	2/13460 0.0%	9787 1062
16288	cytokinesis	0.00012544	0.003106	4/136 2.9%	26/13460 0.1%	6093 29127 54443 9475
51641	cellular localization	0.00014927	0.0035282	20/136 14.7%	799/13460 5.9%	11130 56992 26019 10490 55186 1063 24137 3842 1062 8125 9928 9371 163 51199 9493 9787 10749 8548 9590 3799
16359	mitotic sister chromatid segregation	0.00016912	0.0038237	4/136 2.9%	28/13460 0.2%	11130 10403 9787 1062
819	sister chromatid segregation	0.00019465	0.0042175	4/136 2.9%	29/13460 0.2%	11130 10403 9787 1062
69	kinetochore assembly	0.00030203	0.0061613	2/136 1.4%	3/13460 0.0%	1063 1062
51649	establishment of cellular localization	0.00030807	0.0061613	19/136 13.9%	779/13460 5.7%	11130 56992 26019 10490 55186 1063 24137 3842 1062 8125 9928 9371 163 9493 9787 10749 8548 9590 3799
51640	organelle localization	0.00032504	0.0062599	4/136 2.9%	33/13460 0.2%	51199 9787 1063 1062
6139	nucleobase, nucleoside, nucleotide and nucleic acid metabolic process	0.00044431	0.0082515	53/136 38.9%	3461/13460 25.7%	170958 127253 51575 219749 55133 7707 10951 80314 10199 220988 27336 11059 5885 5889 7644 5588 7582 8544 6884 127428 4848 6880 3189 9584 10621 29883 11335 26019 404672 1024 7570 51616 10943 10778 5965 58517 55660 8548 890 7013 284695 10284 1063 6996 10357 5813 1398 2079 2187 6428 91442 64282 23595
8089	anterograde axon cargo transport	0.00060004	0.010065	2/136 1.4%	4/13460 0.0%	24137 9371
51310	metaphase plate congression	0.00060004	0.010065	2/136 1.4%	4/13460 0.0%	1063 1062
51383	kinetochore organization and biogenesis	0.00060004	0.010065	2/136 1.4%	4/13460 0.0%	1063 1062
226	microtubule cytoskeleton organization and biogenesis	0.00069944	0.011366	5/136 3.6%	70/13460 0.5%	11130 9493 29911 10403 51361
46907	intracellular transport	0.00081951	0.012914	16/136 11.7%	647/13460 4.8%	56992 26019 10490 55186 24137 3842 1062 8125 9928 9371 163 9493 10749 9590 8548 3799
7051	spindle organization and biogenesis	0.0011745	0.017963	3/136 2.2%	21/13460 0.1%	11130 9493 10403
51276	chromosome organization and biogenesis	0.0013807	0.020514	11/136 8.0%	372/13460 2.7%	10943 11130 80314 7013 10951 10403 9787 5885 1063 1062 11335
51656	establishment of organelle localization	0.001972	0.028485	3/136 2.2%	25/13460 0.1%	9787 1063 1062
7093	mitotic cell cycle checkpoint	0.0022129	0.0311	3/136 2.2%	26/13460 0.1%	11130 890 1063
43623	cellular protein complex assembly	0.0022823	0.031232	4/136 2.9%	55/13460 0.4%	1063 1062 3842 54443
8088	axon cargo transport	0.0027268	0.036357	2/136 1.4%	8/13460 0.0%	24137 9371
7001	chromosome organization and biogenesis (sensu Eukaryota)	0.0034922	0.045399	10/136 7.3%	359/13460 2.6%	10943 11130 80314 7013 10951 10403 9787 5885 1062 11335
6454	translational initiation	0.0037464	0.047515	4/136 2.9%	63/13460 0.4%	1983 4528 56648 219402
