# Supplementary material for: Colorectal cancer cell-derived microvesicles are enriched in cell cycle-related mRNAs that promote proliferation of endothelial cells
Source: BMC Genomics. 2009 Nov 25;10:556. doi: 10.1186/1471-2164-10-556 (PMC2788585; doi:10.1186/1471-2164-10-556)
Supplement: Additional file 7 — Various mRNA subsets described in the text. The table shows various mRNA subsets of the 27 cell-cycle-associated microvesicle-enriched mRNAs and 36 mRNAs identified from the patients with CRC described in the text. [file 1471-2164-10-556-S7.XLSX]

## Sheet: Additional file 7
Additional file 7. Various mRNA subsets described in the text
A. 27 cell cycle related genes (Fig. 5B)			B. 20 M phase related genes (Fig. 5B)			C. 20 genes closely interacting with cell cycle related processes (Fig. 5C)			D. 7 genes not connected to the main network			E. 36 genes showing differential expression patterns in CRC patients (Fig. 5D)			F. 17 cell cycle related genes overlapping with the 36 genes (Fig. 5D)			G. 15 M phase related genes overlapping with the 36 genes (Fig. 5D)
Entrez	Symbol		Entrez	Symbol		Entrez	Symbol		Entrez	Symbol		Entrez	Symbol		Entrez	Symbol		Entrez	Symbol
1033	CDKN3		56992	KIF15		54443	ANLN		79866	C13orf34		1062	CENPE		9493	KIF23		9493	KIF23
2079	ERH		11130	ZWINT		55165	CEP55		4752	NEK3		56992	KIF15		55165	CEP55		55165	CEP55
10927	SPIN1		890	CCNA2		83540	NUF2		7013	TERF1		284695	ZNF326		11130	ZWINT		11130	ZWINT
55749	CCAR1		55872	PBK		1063	CENPF		151246	SGOL2		55635	DEPDC1		54443	ANLN		54443	ANLN
10198	MPHOSPH9		7013	TERF1		1062	CENPE		64282	PAPD5		91057	CCDC34		9787	DLG7		9787	DLG7
55872	PBK		10403	NDC80		11130	ZWINT		10198	MPHOSPH9		79866	C13orf34		55872	PBK		55872	PBK
56992	KIF15		1063	CENPF		10403	NDC80		10927	SPIN1		150468	CKAP2L		83540	NUF2		83540	NUF2
1024	CDK8		4752	NEK3		4751	NEK2					9928	KIF14		890	CCNA2		890	CCNA2
151246	SGOL2		1062	CENPE		55872	PBK					11130	ZWINT		1063	CENPF		1063	CENPF
890	CCNA2		11113	CIT		56992	KIF15					83540	NUF2		11113	CIT		11113	CIT
7013	TERF1		54443	ANLN		11113	CIT					54443	ANLN		1062	CENPE		1062	CENPE
4752	NEK3		79866	C13orf34		9493	KIF23					54478	FAM64A		79866	C13orf34		79866	C13orf34
79866	C13orf34		55165	CEP55		890	CCNA2					90417	C15orf23		4751	NEK2		4751	NEK2
55165	CEP55		83540	NUF2		5885	RAD21					1033	CDKN3		10403	NDC80		10403	NDC80
9493	KIF23		10198	MPHOSPH9		1024	CDK8					55165	CEP55		56992	KIF15		56992	KIF15
4751	NEK2		9493	KIF23		1033	CDKN3					27336	HTATSF1		29127	RACGAP1
11113	CIT		4751	NEK2		55749	CCAR1					29127	RACGAP1		1033	CDKN3
29127	RACGAP1		9787	DLG7		2079	ERH					4751	NEK2
54443	ANLN		5885	RAD21		29127	RACGAP1					890	CCNA2		The overlapping genes with M phase related genes
9787	DLG7		64282	PAPD5		9787	DLG7					1063	CENPF
64282	PAPD5											54069	C21orf45
11130	ZWINT		The overlapping genes with those in Fig. 4c			The overlapping genes with M phase related genes						2491	CENPI
10403	NDC80											51805	COQ3
83540	NUF2											55872	PBK
5885	RAD21											9787	DLG7
1063	CENPF											79017	C7orf24
1062	CENPE											24137	KIF4A
												10403	NDC80
The overlapping genes with the M phase related genes												6428	SFRS3
												388962	BOLA3
												55839	CENPN
												9493	KIF23
												494143	CHAC2
												84057	MND1
												3161	HMMR
												11113	CIT
