# Supplementary material for: Colorectal cancer cell-derived microvesicles are enriched in cell cycle-related mRNAs that promote proliferation of endothelial cells
Source: BMC Genomics. 2009 Nov 25;10:556. doi: 10.1186/1471-2164-10-556 (PMC2788585; doi:10.1186/1471-2164-10-556)
Supplement: Additional file 10 — Specific primer pairs for RT-PCR. The table shows the primers used in this study. [file 1471-2164-10-556-S10.XLSX]

## Sheet: Additional file 10
Additional file 10. Specific primer pairs for RT-PCR
Gene	Sequence
16S ribosomal RNA	5'-AAG GCG ACG ATC CCT AGC TG-3'
	5'-TTG AGC CCG GGG ATT TCA CA-3'
18S ribosomal RNA	5'-GAT TCC GGA GAG GGA GCC TG-3'
	5'-GTC ATG GGA ATA ACG CCG CC-3'
β-actin	5'-TCT ACA ATG AGC TG-3'
	5'-ATG GCT GGG GTG TTG AAG-3'
β-catenin	5'-GCG TGG ACA ATG GCT ACT CA-3'
	5'-GT GGT AGT GGC ACC AGA ATG-3'
RAB13	5'-CGC TTT GCA GAG GAC AAC TT-3'
	5'-CCA CAG TGC GGA TCT TGA-3'
CXCR4	5'-GGA TAT AAT GAA GTC ACT ATG GGA AAA-3'
	5'-GGG CAC AAG AGA ATT AAT GTA GAA T-3'
MYC	5'-TTT TTC GGG TAG TGG AAA ACC-3'
	5'-TTC CTG TTG GTG AAG CTA ACG-3'
CENPE	5'-TCA AGT TTA GGC CTT TGT CCA-3'
	5'-CCT GGC TGA GAA TCC ACA CT-3'
KIF15	5'-CCA TGC AGA AGG GAT GAG AT-3'
	5'-CAG GCA GCT CAA TGA TCG-3'
CEP55	5'-AAA TAA CAC AGT TGG AAT CCT TGA A-3'
	5'-TCA GTC TCT CCT TGG AAA GTG AC-3'
CCNA2	5'-GGT ACT GAA GTC CGG GAA CC-3'
	5'-TCC ACA GCT TCT TTG GGT TT-3'
NEK2	5'-CAT TGG CAC AGG CTC CTA C-3'
	5'- GAG CCA TAG TCA AGT TCT TTC CA-3'
PBK	5'-CCA CTG GAT GAA AAT ATG ACT GTG-3'
	5'-TCC ACA GCT TCT TTG GGT TT-3'
CDK8	5'-AGG TGG ACT TAT CAT GAC CTC AG-3'
	5'-TCA AAT ATC CCC GCA CTC TG-3'
